# Supplementary material for: Gene expression during zombie ant biting behavior reflects the complexity underlying fungal parasitic behavioral manipulation
Source: BMC Genomics. 2015 Aug 19;16(1):620. doi: 10.1186/s12864-015-1812-x (PMC4545319; doi:10.1186/s12864-015-1812-x)
Supplement: Additional file 7: — Differentially expressed O. unilateralis s.l. genes. Tables displaying all O. unilateralis s.l. genes, including their expression levels and annotation, that were found to be differentially expressed during manipulated biting behavior in comparison to baseline gene expression in fungal cultures (sheets 2 and 3), after manipulated biting behavior in comparison to baseline gene expression (sheets 4 and 5), and during manipulated biting behavior versus death after manipulated biting behavior (sheets 6 and 7). (XLSX 891 kb) [file 12864_2015_1812_MOESM7_ESM.xlsx]

## Sheet: sheet 1 Legend
SC16a	Baseline Ophiocordyceps gene expression in cultures grown in insect cell culture media
CcL	During Manipulated Biting Behavior
CcD	After Manipulated Biting Behavior

## Sheet: Up_Control_vs_Manipulation
Sheet 2: All up-regulated Ophiocordyceps unilateralis s.l. genes (2-fold and significant Q<0.05, minimum expression of 4) in live manipulated Camponotus castaneus ant heads (Manipulated Biting Behavior samples) compared to gene expression in culture (Fungal Baseline Expression samples)
ProteinId	SC16a	CcL	CcD	PFAM annotation	GO annotation (terminal nodes only)	KEGG annotation	SignalP/SmallSecretedProteins	Transcription factors	Transmembrane domains	MEROPS proteases	Secondary metabolism	SC16a -> CcL: Up/Down	SC16a -> CcL: q value	SC16a -> CcL: >=2-fold, at least 1 sample with >= 4 expression, and significant difference?	fold Up Sc16a -> CcL
Ophio1_1|g100.t1	0	4.02476	0.219308	PF03171.15|2OG-FeII_Oxy;PF14226.1|DIOX_N	GO:0016706|oxidoreductase activity, acting on paired donors, with incorporation or reduction of molecular oxygen, 2-oxoglutarate as one donor, and incorporation of one atom each of oxygen into both donors;GO:0055114|oxidation-reduction process;GO:0016491|oxidoreductase activity							Up	0.000275766	Yes	Infinite
Ophio1_1|g124.t1	0	61.2106	4.19107	PF07938.7|Fungal_lectin								Up	0.000275766	Yes	Infinite
Ophio1_1|g139.t1	0	94.9524	16.5484	PF12417.3|DUF3669								Up	0.000275766	Yes	Infinite
Ophio1_1|g1910.t1	0	143.384	6.8245									Up	0.000275766	Yes	Infinite
Ophio1_1|g209.t1	0	351.844	2.81517				SignalP: has predicted secretion signal; SSP: small secreted protein					Up	0.000275766	Yes	Infinite
Ophio1_1|g2523.t1	0	6.80718	2.25128						1			Up	0.000275766	Yes	Infinite
Ophio1_1|g2647.t1	0	84.6399	1.13701				SignalP: has predicted secretion signal; SSP: small secreted protein					Up	0.000275766	Yes	Infinite
Ophio1_1|g2964.t1	0	9.64346	2.87055									Up	0.000275766	Yes	Infinite
Ophio1_1|g2982.t1	0	33.0693	0.823681									Up	0.000275766	Yes	Infinite
Ophio1_1|g2983.t1	0	364.382	37.3432									Up	0.000275766	Yes	Infinite
Ophio1_1|g337.t1	0	446.566	163.484				SignalP: has predicted secretion signal					Up	0.000275766	Yes	Infinite
Ophio1_1|g3429.t1	0	4.1347	0.0857913						6			Up	0.000275766	Yes	Infinite
Ophio1_1|g3484.t1	0	51.1072	0						1		Part of secondary metabolism cluster 7	Up	0.000275766	Yes	Infinite
Ophio1_1|g3494.t1	0	6.42373	0	PF10346.4|Con-6;PF10346.4|Con-6								Up	0.000275766	Yes	Infinite
Ophio1_1|g35.t1	0	18.3543	2.18983									Up	0.000275766	Yes	Infinite
Ophio1_1|g353.t1	0	12.5185	0	PF00067.17|p450	GO:0005506|iron ion binding;GO:0055114|oxidation-reduction process;GO:0016705|oxidoreductase activity, acting on paired donors, with incorporation or reduction of molecular oxygen;GO:0020037|heme binding				2		Part of secondary metabolism cluster 33;Secondary metabolism. Type: Decorating	Up	0.000275766	Yes	Infinite
Ophio1_1|g3776.t1	0	23.1413	0.30802	PF07690.11|MFS_1	GO:0016021|integral component of membrane;GO:0055085|transmembrane transport				10			Up	0.000275766	Yes	Infinite
Ophio1_1|g3829.t1	0	119.955	13.1531				SignalP: has predicted secretion signal					Up	0.000275766	Yes	Infinite
Ophio1_1|g4298.t1	0	104.976	101.754									Up	0.000275766	Yes	Infinite
Ophio1_1|g445.t1	0	198.651	8.77794	PF03492.10|Methyltransf_7;PF03492.10|Methyltransf_7	GO:0008168|methyltransferase activity						Part of secondary metabolism cluster 2	Up	0.000275766	Yes	Infinite
Ophio1_1|g4555.t1	0	68.0229	4.14267	PF00348.12|polyprenyl_synt	GO:0008299|isoprenoid biosynthetic process							Up	0.000275766	Yes	Infinite
Ophio1_1|g5101.t1	0	220.026	13.7674	PF13147.1|Amidohydro_4;PF01979.15|Amidohydro_1;PF07969.6|Amidohydro_3;PF13594.1|Amidohydro_5	GO:0016787|hydrolase activity					M38		Up	0.000275766	Yes	Infinite
Ophio1_1|g559.t1	0	29.032	0.365638	PF00067.17|p450	GO:0005506|iron ion binding;GO:0055114|oxidation-reduction process;GO:0016705|oxidoreductase activity, acting on paired donors, with incorporation or reduction of molecular oxygen;GO:0020037|heme binding				1			Up	0.000275766	Yes	Infinite
Ophio1_1|g5854.t1	0	5.08697	0.675617	PF02522.9|Antibiotic_NAT;PF02522.9|Antibiotic_NAT	GO:0046677|response to antibiotic;GO:0046353|aminoglycoside 3-N-acetyltransferase activity							Up	0.000275766	Yes	Infinite
Ophio1_1|g6061.t1	0	21.3849	2.60825	PF00026.18|Asp	GO:0006508|proteolysis;GO:0004190|aspartic-type endopeptidase activity		SignalP: has predicted secretion signal		1	A01A		Up	0.000275766	Yes	Infinite
Ophio1_1|g6760.t1	0	31.3059	1.80005	PF08212.7|Lipocalin_2			SignalP: has predicted secretion signal; SSP: small secreted protein					Up	0.000275766	Yes	Infinite
Ophio1_1|g7188.t1	0	100.701	6.55719						1			Up	0.000275766	Yes	Infinite
Ophio1_1|g7230.t1	0	96.6587	15.8031	PF07732.10|Cu-oxidase_3	GO:0005507|copper ion binding							Up	0.000275766	Yes	Infinite
Ophio1_1|g767.t1	0	426.428	10.5401	PF11991.3|Trp_DMAT	GO:0050364|tryptophan dimethylallyltransferase activity;GO:0009820|alkaloid metabolic process					M77	Part of secondary metabolism cluster 9;Secondary metabolism. Type: DMAT	Up	0.000275766	Yes	Infinite
Ophio1_1|g7733.t1	0	38.871	29.5187									Up	0.000275766	Yes	Infinite
Ophio1_1|g3493.t1	0.355235	5223.82	280.799	PF00348.12|polyprenyl_synt	GO:0008299|isoprenoid biosynthetic process	Metabolism|Metabolism of terpenoids and polyketides|Terpenoid backbone biosynthesis|K00804|GGPS1. geranylgeranyl diphosphate synthase, type III [EC:2.5.1.1 2.5.1.10 2.5.1.29]:EC:2.5.1.1 2.5.1.10 2.5.1.29						Up	0.0139615	Yes	14705.3
Ophio1_1|g6255.t1	4.10923	44499.1	4591.96	PF12296.3|HsbA			SignalP: has predicted secretion signal; SSP: small secreted protein					Up	0.000275766	Yes	10829.1
Ophio1_1|g721.t1	0.175691	1042.12	175.462				SignalP: has predicted secretion signal					Up	0.0305739	Yes	5931.55
Ophio1_1|g3831.t1	0.0534058	230.381	47.5158	PF00109.21|ketoacyl-synt;PF02801.17|Ketoacyl-synt_C;PF00698.16|Acyl_transf_1;PF08242.7|Methyltransf_12;PF14765.1|PS-DH;PF13489.1|Methyltransf_23;PF13847.1|Methyltransf_31;PF00550.20|PP-binding;PF08241.7|Methyltransf_11;PF00108.18|Thiolase_N;PF10294.4|Methyltransf_16	GO:0008152|metabolic process;GO:0008168|methyltransferase activity;GO:0016747|transferase activity, transferring acyl groups other than amino-acyl groups						Part of secondary metabolism cluster 8;Secondary metabolism. Type: PKS	Up	0.00590399	Yes	4313.78
Ophio1_1|g2296.t1	1.41345	4612.54	23.1288	PF01375.12|Enterotoxin_a	GO:0005576|extracellular region;GO:0009405|pathogenesis;GO:0003824|catalytic activity		SignalP: has predicted secretion signal					Up	0.000275766	Yes	3263.32
Ophio1_1|g2292.t1	0.609476	1961.14	701.59						4			Up	0.000275766	Yes	3217.75
Ophio1_1|g39.t1	2.69814	7175.8	450.836	PF02668.11|TauD	GO:0016491|oxidoreductase activity;GO:0055114|oxidation-reduction process							Up	0.000275766	Yes	2659.54
Ophio1_1|g674.t1	0.308505	789.97	417.701	PF00144.19|Beta-lactamase;PF11954.3|DUF3471						S12		Up	0.00385882	Yes	2560.64
Ophio1_1|g5071.t1	1.94359	4605.12	3849.27	PF06863.7|DUF1254;PF06742.6|DUF1214			SignalP: has predicted secretion signal					Up	0.000275766	Yes	2369.39
Ophio1_1|g3485.t1	0.408943	938.045	32.9026	PF11991.3|Trp_DMAT	GO:0050364|tryptophan dimethylallyltransferase activity;GO:0009820|alkaloid metabolic process					M77	Part of secondary metabolism cluster 7;Secondary metabolism. Type: DMAT	Up	0.00219689	Yes	2293.83
Ophio1_1|g2574.t1	1.08346	2430.01	1258.9				SignalP: has predicted secretion signal					Up	0.000275766	Yes	2242.82
Ophio1_1|g1637.t1	0.120704	247.002	138.045	PF13641.1|Glyco_tranf_2_3;PF13632.1|Glyco_trans_2_3;PF03552.9|Cellulose_synt;PF13506.1|Glyco_transf_21;PF00535.21|Glycos_transf_2	GO:0016757|transferase activity, transferring glycosyl groups;GO:0016020|membrane;GO:0016760|cellulose synthase (UDP-forming) activity;GO:0030244|cellulose biosynthetic process				7			Up	0.0234	Yes	2046.34
Ophio1_1|g3876.t1	0.891764	1481.65	219.949	PF10017.4|Methyltransf_33								Up	0.000275766	Yes	1661.48
Ophio1_1|g7706.t1	1.31	1972.97	938.145	PF07690.11|MFS_1;PF05978.11|UNC-93	GO:0016021|integral component of membrane;GO:0055085|transmembrane transport				11			Up	0.000275766	Yes	1506.08
Ophio1_1|g4844.t1	2.80606	4225.94	598.858	PF00149.23|Metallophos	GO:0016787|hydrolase activity	Metabolism|Lipid metabolism|Sphingolipid metabolism|K12350|SMPD1, ASM. sphingomyelin phosphodiesterase [EC:3.1.4.12]:EC:3.1.4.12;Cellular Processes|Transport and catabolism|Lysosome|K12350|SMPD1, ASM. sphingomyelin phosphodiesterase [EC:3.1.4.12]:EC:3.1.4.12	SignalP: has predicted secretion signal					Up	0.000275766	Yes	1506
Ophio1_1|g5941.t1	0.375971	490.806	25.4971	PF05462.6|Dicty_CAR;PF00002.19|7tm_2;PF00001.16|7tm_1;PF11710.3|Git3	GO:0004930|G-protein coupled receptor activity;GO:0007186|G-protein coupled receptor signaling pathway;GO:0016021|integral component of membrane				7			Up	0.00160518	Yes	1305.44
Ophio1_1|g2322.t1	9.26657	8143.87	6840.17				SignalP: has predicted secretion signal; SSP: small secreted protein					Up	0.000275766	Yes	878.844
Ophio1_1|g5922.t1	0.194516	162.985	215.738	PF11951.3|Fungal_trans_2;PF00172.13|Zn_clus	GO:0000981|sequence-specific DNA binding RNA polymerase II transcription factor activity;GO:0008270|zinc ion binding;GO:0006355|regulation of transcription, DNA-templated;GO:0005634|nucleus			Zn2Cys6				Up	0.00540255	Yes	837.9
Ophio1_1|g6045.t1	5.92888	4455.61	4634.26	PF11937.3|DUF3455			SignalP: has predicted secretion signal; SSP: small secreted protein					Up	0.000275766	Yes	751.51
Ophio1_1|g478.t1	1.66702	1098.12	316.057	PF00082.17|Peptidase_S8;PF05922.11|Inhibitor_I9	GO:0043086|negative regulation of catalytic activity;GO:0042802|identical protein binding;GO:0006508|proteolysis;GO:0004252|serine-type endopeptidase activity		SignalP: has predicted secretion signal			S08A		Up	0.000275766	Yes	658.732
Ophio1_1|g5104.t1	1.83547	1193.69	263.149	PF00082.17|Peptidase_S8;PF05922.11|Inhibitor_I9	GO:0043086|negative regulation of catalytic activity;GO:0042802|identical protein binding;GO:0006508|proteolysis;GO:0004252|serine-type endopeptidase activity		SignalP: has predicted secretion signal			S08A		Up	0.000275766	Yes	650.346
Ophio1_1|g3362.t1	0.310282	166.489	93.1626	PF01822.14|WSC;PF01822.14|WSC;PF01822.14|WSC;PF07250.6|Glyoxal_oxid_N;PF09118.6|DUF1929								Up	0.000275766	Yes	536.573
Ophio1_1|g5102.t1	0.167869	89.7625	6.5905	PF12796.2|Ank_2;PF00023.25|Ank;PF13857.1|Ank_5;PF13637.1|Ank_4;PF13606.1|Ank_3	GO:0005515|protein binding		SignalP: has predicted secretion signal		1			Up	0.000275766	Yes	534.718
Ophio1_1|g1596.t1	0.22159	112.927	1.84203	PF00067.17|p450	GO:0005506|iron ion binding;GO:0055114|oxidation-reduction process;GO:0016705|oxidoreductase activity, acting on paired donors, with incorporation or reduction of molecular oxygen;GO:0020037|heme binding				1			Up	0.0175339	Yes	509.621
Ophio1_1|g7478.t1	1.27754	630.996	435.277	PF11951.3|Fungal_trans_2;PF00172.13|Zn_clus	GO:0000981|sequence-specific DNA binding RNA polymerase II transcription factor activity;GO:0008270|zinc ion binding;GO:0006355|regulation of transcription, DNA-templated;GO:0005634|nucleus			Zn2Cys6				Up	0.000275766	Yes	493.915
Ophio1_1|g355.t1	0.968388	457.348	440.169	PF04116.8|FA_hydroxylase	GO:0016491|oxidoreductase activity;GO:0055114|oxidation-reduction process;GO:0005506|iron ion binding;GO:0006633|fatty acid biosynthetic process				2		Part of secondary metabolism cluster 33	Up	0.000275766	Yes	472.278
Ophio1_1|g5797.t1	3.38267	1583.26	1048.02	PF03169.10|OPT	GO:0055085|transmembrane transport				16			Up	0.000275766	Yes	468.05
Ophio1_1|g497.t1	0.658055	290.644	157.75	PF00728.17|Glyco_hydro_20	GO:0005975|carbohydrate metabolic process;GO:0004553|hydrolase activity, hydrolyzing O-glycosyl compounds	Metabolism|Carbohydrate metabolism|Amino sugar and nucleotide sugar metabolism|K12373|HEXA_B. hexosaminidase [EC:3.2.1.52]:EC:3.2.1.52;Metabolism|Glycan biosynthesis and metabolism|Glycosaminoglycan degradation|K12373|HEXA_B. hexosaminidase [EC:3.2.1.52]:EC:3.2.1.52;Metabolism|Glycan biosynthesis and metabolism|Glycosphingolipid biosynthesis - globo series|K12373|HEXA_B. hexosaminidase [EC:3.2.1.…	SignalP: has predicted secretion signal		1			Up	0.000275766	Yes	441.671
Ophio1_1|g7580.t1	1.53226	640.246	748.772				SignalP: has predicted secretion signal					Up	0.000275766	Yes	417.844
Ophio1_1|g2573.t1	3.43832	1362.83	268.146									Up	0.000275766	Yes	396.365
Ophio1_1|g768.t1	0.904556	338.359	17.1397	PF00501.23|AMP-binding;PF07993.7|NAD_binding_4;PF01370.16|Epimerase;PF13193.1|AMP-binding_C;PF01073.14|3Beta_HSD;PF00550.20|PP-binding	GO:0003854|3-beta-hydroxy-delta5-steroid dehydrogenase activity;GO:0055114|oxidation-reduction process;GO:0044237|cellular metabolic process;GO:0008152|metabolic process;GO:0050662|coenzyme binding;GO:0006694|steroid biosynthetic process;GO:0003824|catalytic activity;GO:0016616|oxidoreductase activity, acting on the CH-OH group of donors, NAD or NADP as acceptor						Part of secondary metabolism cluster 9;Secondary metabolism. Type: NRPS-like	Up	0.000275766	Yes	374.061
Ophio1_1|g556.t1	0.50165	186.203	7.76396	PF13847.1|Methyltransf_31;PF02353.15|CMAS;PF08241.7|Methyltransf_11;PF13489.1|Methyltransf_23;PF08498.5|Sterol_MT_C;PF12847.2|Methyltransf_18;PF08242.7|Methyltransf_12;PF01209.13|Ubie_methyltran;PF13659.1|Methyltransf_26;PF13649.1|Methyltransf_25;PF01135.14|PCMT;PF01596.12|Methyltransf_3;PF09445.5|Methyltransf_15	GO:0009452|7-methylguanosine RNA capping;GO:0008168|methyltransferase activity;GO:0008610|lipid biosynthetic process;GO:0004719|protein-L-isoaspartate (D-aspartate) O-methyltransferase activity;GO:0006464|cellular protein modification process;GO:0008171|O-methyltransferase activity;GO:0008152|metabolic process;GO:0001510|RNA methylation;GO:0006694|steroid biosynthetic process							Up	0.00313411	Yes	371.181
Ophio1_1|g5065.t1	2.59746	950.858	404.34	PF00005.22|ABC_tran;PF00005.22|ABC_tran;PF00664.18|ABC_membrane	GO:0016887|ATPase activity;GO:0016021|integral component of membrane;GO:0055085|transmembrane transport;GO:0005524|ATP binding;GO:0042626|ATPase activity, coupled to transmembrane movement of substances;GO:0006810|transport				12		Part of secondary metabolism cluster 19;Secondary metabolism. Type: Decorating	Up	0.000275766	Yes	366.072
Ophio1_1|g5080.t1	1.2244	446.963	129.829						1			Up	0.000275766	Yes	365.047
Ophio1_1|g6387.t1	2.45771	817.039	130.77	PF00069.20|Pkinase;PF07714.12|Pkinase_Tyr	GO:0005524|ATP binding;GO:0004672|protein kinase activity;GO:0006468|protein phosphorylation							Up	0.000275766	Yes	332.439
Ophio1_1|g5103.t1	2.89264	914.923	282.181	PF13637.1|Ank_4;PF13637.1|Ank_4;PF13637.1|Ank_4;PF13637.1|Ank_4;PF12796.2|Ank_2;PF12796.2|Ank_2;PF00023.25|Ank;PF00023.25|Ank;PF00023.25|Ank;PF13857.1|Ank_5	GO:0005515|protein binding		SignalP: has predicted secretion signal; SSP: small secreted protein					Up	0.000275766	Yes	316.293
Ophio1_1|g1663.t1	3.16534	990.934	60.7631	PF00128.19|Alpha-amylase	GO:0005975|carbohydrate metabolic process;GO:0003824|catalytic activity;GO:0043169|cation binding	Metabolism|Carbohydrate metabolism|Starch and sucrose metabolism|K01176|E3.2.1.1, amyA, malS. alpha-amylase [EC:3.2.1.1]:EC:3.2.1.1;Organismal Systems|Digestive system|Carbohydrate digestion and absorption|K01176|E3.2.1.1, amyA, malS. alpha-amylase [EC:3.2.1.1]:EC:3.2.1.1	SignalP: has predicted secretion signal					Up	0.000275766	Yes	313.058
Ophio1_1|g6388.t1	2.23045	692.387	109.538	PF00069.20|Pkinase	GO:0005524|ATP binding;GO:0004672|protein kinase activity;GO:0006468|protein phosphorylation							Up	0.000275766	Yes	310.425
Ophio1_1|g3255.t1	1.45769	434.761	149.557	PF06912.6|DUF1275					4			Up	0.000275766	Yes	298.253
Ophio1_1|g694.t1	5.10931	1384.24	855.986						4			Up	0.000275766	Yes	270.925
Ophio1_1|g7095.t1	7.59076	1975.68	128.206	PF00545.15|Ribonuclease	GO:0004521|endoribonuclease activity;GO:0003723|RNA binding		SignalP: has predicted secretion signal; SSP: small secreted protein		1			Up	0.000275766	Yes	260.274
Ophio1_1|g5824.t1	0.600134	142.9	6.91262	PF03595.12|SLAC1	GO:0016021|integral component of membrane;GO:0055085|transmembrane transport				9			Up	0.000275766	Yes	238.113
Ophio1_1|g6511.t1	0.910556	216.795	83.6139						1			Up	0.000275766	Yes	238.091
Ophio1_1|g693.t1	6.59179	1550.03	1056.5									Up	0.000275766	Yes	235.146
Ophio1_1|g5749.t1	0.417163	96.5804	142.831				SignalP: has predicted secretion signal					Up	0.000275766	Yes	231.517
Ophio1_1|g360.t1	0.579294	134.061	78.5678	PF00106.20|adh_short;PF08659.5|KR	GO:0016491|oxidoreductase activity;GO:0008152|metabolic process						Part of secondary metabolism cluster 33;Secondary metabolism. Type: Decorating	Up	0.00160518	Yes	231.421
Ophio1_1|g362.t1	0.619311	143.314	32.033	PF01370.16|Epimerase;PF01073.14|3Beta_HSD;PF13460.1|NAD_binding_10;PF07993.7|NAD_binding_4;PF05368.8|NmrA;PF02719.10|Polysacc_synt_2	GO:0003854|3-beta-hydroxy-delta5-steroid dehydrogenase activity;GO:0055114|oxidation-reduction process;GO:0044237|cellular metabolic process;GO:0050662|coenzyme binding;GO:0006694|steroid biosynthetic process;GO:0009058|biosynthetic process;GO:0003824|catalytic activity;GO:0016616|oxidoreductase activity, acting on the CH-OH group of donors, NAD or NADP as acceptor							Up	0.000521802	Yes	231.409
Ophio1_1|g416.t1	0.943101	192.179	144.326				SignalP: has predicted secretion signal		1			Up	0.000275766	Yes	203.774
Ophio1_1|g241.t1	0.332474	66.6383	0.391201				SignalP: has predicted secretion signal					Up	0.0189824	Yes	200.432
Ophio1_1|g1382.t1	4.24642	831.555	137.485				SignalP: has predicted secretion signal					Up	0.000275766	Yes	195.825
Ophio1_1|g6187.t1	0.587947	113.371	119.234	PF00046.24|Homeobox	GO:0006355|regulation of transcription, DNA-templated;GO:0043565|sequence-specific DNA binding;GO:0003700|sequence-specific DNA binding transcription factor activity			Homeobox				Up	0.000275766	Yes	192.825
Ophio1_1|g354.t1	0.899257	172.231	51.2681	PF13460.1|NAD_binding_10;PF05368.8|NmrA;PF02254.13|TrkA_N	GO:0006813|potassium ion transport						Part of secondary metabolism cluster 33	Up	0.000275766	Yes	191.526
Ophio1_1|g547.t1	1.05092	195.03	4.73896	PF01728.14|FtsJ	GO:0032259|methylation;GO:0008168|methyltransferase activity							Up	0.000275766	Yes	185.58
Ophio1_1|g2335.t1	0.292178	54.0056	7.82979									Up	0.000976025	Yes	184.838
Ophio1_1|g2311.t1	1.27896	234.524	86.9778	PF04082.13|Fungal_trans	GO:0003677|DNA binding;GO:0005634|nucleus;GO:0008270|zinc ion binding;GO:0006351|transcription, DNA-templated			Zn2Cys6				Up	0.000275766	Yes	183.371
Ophio1_1|g361.t1	1.13699	202.426	51.7856	PF13561.1|adh_short_C2;PF00106.20|adh_short	GO:0016491|oxidoreductase activity;GO:0008152|metabolic process						Part of secondary metabolism cluster 33;Secondary metabolism. Type: Decorating	Up	0.000521802	Yes	178.037
Ophio1_1|g4630.t1	3.77253	662.221	423.806	PF01794.14|Ferric_reduct;PF08030.7|NAD_binding_6;PF08022.7|FAD_binding_8	GO:0016491|oxidoreductase activity;GO:0055114|oxidation-reduction process				7			Up	0.000275766	Yes	175.538
Ophio1_1|g3254.t1	9.64621	1652.05	102.354	PF13714.1|PEP_mutase;PF00463.16|ICL	GO:0004451|isocitrate lyase activity;GO:0019752|carboxylic acid metabolic process							Up	0.000275766	Yes	171.264
Ophio1_1|g7755.t1	5.27766	846.206	307.176						1			Up	0.000275766	Yes	160.337
Ophio1_1|g498.t1	49.5029	7633.14	6391.7				SignalP: has predicted secretion signal; SSP: small secreted protein					Up	0.000275766	Yes	154.196
Ophio1_1|g444.t1	0.181049	26.709	2.18001	PF00171.17|Aldedh;PF00171.17|Aldedh;PF00067.17|p450	GO:0005506|iron ion binding;GO:0016491|oxidoreductase activity;GO:0055114|oxidation-reduction process;GO:0016705|oxidoreductase activity, acting on paired donors, with incorporation or reduction of molecular oxygen;GO:0008152|metabolic process;GO:0020037|heme binding						Part of secondary metabolism cluster 2;Secondary metabolism. Type: Decorating	Up	0.000976025	Yes	147.524
Ophio1_1|g2295.t1	2.89103	390.388	73.5435	PF00561.15|Abhydrolase_1;PF08386.5|Abhydrolase_4;PF12697.2|Abhydrolase_6						S33		Up	0.000275766	Yes	135.034
Ophio1_1|g6680.t1	13.3394	1764.04	720.649	PF00069.20|Pkinase;PF07714.12|Pkinase_Tyr	GO:0005524|ATP binding;GO:0004672|protein kinase activity;GO:0006468|protein phosphorylation				1			Up	0.000275766	Yes	132.243
Ophio1_1|g3789.t1	5.49537	692.843	215.488						1			Up	0.000275766	Yes	126.078
Ophio1_1|g2798.t1	3.10846	379.71	212.994				SignalP: has predicted secretion signal					Up	0.000275766	Yes	122.154
Ophio1_1|g508.t1	6.16353	750.585	291.141	PF00909.16|Ammonium_transp	GO:0008519|ammonium transmembrane transporter activity;GO:0016020|membrane;GO:0015696|ammonium transport				11			Up	0.000275766	Yes	121.778
Ophio1_1|g3980.t1	8.92362	1085.25	13.3152	PF10528.4|PA14_2;PF07691.7|PA14			SignalP: has predicted secretion signal					Up	0.000275766	Yes	121.615
Ophio1_1|g6676.t1	1.51409	182.269	117.229	PF00135.23|COesterase			SignalP: has predicted secretion signal			S09X		Up	0.000275766	Yes	120.382
Ophio1_1|g5079.t1	4.84573	574.212	177.625				SignalP: has predicted secretion signal; SSP: small secreted protein					Up	0.000275766	Yes	118.499
Ophio1_1|g5340.t1	9.9249	1175.69	689.371									Up	0.000275766	Yes	118.459
Ophio1_1|g242.t1	0.571214	64.9443	4.37825	PF01522.16|Polysacc_deac_1;PF03065.10|Glyco_hydro_57	GO:0016810|hydrolase activity, acting on carbon-nitrogen (but not peptide) bonds;GO:0005975|carbohydrate metabolic process;GO:0003824|catalytic activity		SignalP: has predicted secretion signal					Up	0.000976025	Yes	113.695
Ophio1_1|g3495.t1	1.31289	149.012	51.1807				SignalP: has predicted secretion signal; SSP: small secreted protein					Up	0.000275766	Yes	113.499
Ophio1_1|g4980.t1	3.70826	415.009	184.877				SignalP: has predicted secretion signal		1			Up	0.000275766	Yes	111.915
Ophio1_1|g364.t1	1.19675	133.172	24.688	PF00782.15|DSPc	GO:0008138|protein tyrosine/serine/threonine phosphatase activity;GO:0006470|protein dephosphorylation		SignalP: has predicted secretion signal					Up	0.000275766	Yes	111.278
Ophio1_1|g6536.t1	2.84581	302.919	69.3305	PF07690.11|MFS_1	GO:0016021|integral component of membrane;GO:0055085|transmembrane transport				9			Up	0.000275766	Yes	106.444
Ophio1_1|g765.t1	0.142873	15.0967	4.81221	PF04547.7|Anoctamin					8			Up	0.0230261	Yes	105.665
Ophio1_1|g4465.t1	7.10505	725.957	115.924	PF07859.8|Abhydrolase_3	GO:0016787|hydrolase activity;GO:0008152|metabolic process		SignalP: has predicted secretion signal; SSP: small secreted protein				Part of secondary metabolism cluster 14	Up	0.000275766	Yes	102.175
Ophio1_1|g6583.t1	18.4786	1879.28	246.157				SignalP: has predicted secretion signal					Up	0.000275766	Yes	101.7
Ophio1_1|g7640.t1	2.35902	237.558	99.7302	PF10846.3|DUF2722								Up	0.000275766	Yes	100.702
Ophio1_1|g4315.t1	22.8592	2243.34	901.199	PF00082.17|Peptidase_S8;PF06280.7|DUF1034;PF02225.17|PA	GO:0016020|membrane;GO:0005618|cell wall;GO:0006508|proteolysis;GO:0004252|serine-type endopeptidase activity		SignalP: has predicted secretion signal			S08A		Up	0.000275766	Yes	98.1373
Ophio1_1|g1639.t1	0.431316	41.5174	31.3533	PF00067.17|p450	GO:0005506|iron ion binding;GO:0055114|oxidation-reduction process;GO:0016705|oxidoreductase activity, acting on paired donors, with incorporation or reduction of molecular oxygen;GO:0020037|heme binding		SignalP: has predicted secretion signal					Up	0.000275766	Yes	96.2575
Ophio1_1|g2805.t1	1.47157	139.239	9.57194									Up	0.000275766	Yes	94.6194
Ophio1_1|g1671.t1	2.32442	215.391	66.3642									Up	0.000275766	Yes	92.6644
Ophio1_1|g2556.t1	9.04918	812.776	310.508									Up	0.000275766	Yes	89.8176
Ophio1_1|g5338.t1	15.0405	1329.41	13.809				SignalP: has predicted secretion signal					Up	0.000275766	Yes	88.3887
Ophio1_1|g6063.t1	1.28194	111.838	3.95373	PF09286.6|Pro-kuma_activ;PF00082.17|Peptidase_S8	GO:0006508|proteolysis;GO:0008236|serine-type peptidase activity;GO:0004252|serine-type endopeptidase activity	Cellular Processes|Transport and catabolism|Lysosome|K01279|TPP1, CLN2. tripeptidyl-peptidase I [EC:3.4.14.9]:EC:3.4.14.9	SignalP: has predicted secretion signal			S53		Up	0.000275766	Yes	87.2412
Ophio1_1|g3211.t1	0.576014	49.9543	102.364						1			Up	0.000275766	Yes	86.7241
Ophio1_1|g554.t1	0.532046	45.8858	1.5996	PF00067.17|p450	GO:0005506|iron ion binding;GO:0055114|oxidation-reduction process;GO:0016705|oxidoreductase activity, acting on paired donors, with incorporation or reduction of molecular oxygen;GO:0020037|heme binding		SignalP: has predicted secretion signal		1			Up	0.000275766	Yes	86.244
Ophio1_1|g734.t1	20.4226	1745.78	90.5595				SignalP: has predicted secretion signal; SSP: small secreted protein					Up	0.000275766	Yes	85.4827
Ophio1_1|g3772.t1	0.200013	16.9529	16.5869	PF01636.18|APH								Up	0.0214784	Yes	84.759
Ophio1_1|g138.t1	5.51866	463.641	116.206									Up	0.000275766	Yes	84.0133
Ophio1_1|g2987.t1	1.88316	155.911	110.357									Up	0.000275766	Yes	82.7922
Ophio1_1|g3576.t1	1.60458	127.031	174.095	PF01544.13|CorA	GO:0030001|metal ion transport;GO:0046873|metal ion transmembrane transporter activity;GO:0016020|membrane;GO:0055085|transmembrane transport				2			Up	0.000275766	Yes	79.1678
Ophio1_1|g496.t1	3.66162	281.386	81.7316						12			Up	0.000275766	Yes	76.8474
Ophio1_1|g4442.t1	7.764	590.222	274.141	PF00144.19|Beta-lactamase						S12		Up	0.000275766	Yes	76.0204
Ophio1_1|g6505.t1	0.246238	18.6684	5.34077	PF01301.14|Glyco_hydro_35;PF02449.10|Glyco_hydro_42;PF13364.1|BetaGal_dom4_5	GO:0009341|beta-galactosidase complex;GO:0005975|carbohydrate metabolic process;GO:0004553|hydrolase activity, hydrolyzing O-glycosyl compounds;GO:0004565|beta-galactosidase activity		SignalP: has predicted secretion signal					Up	0.00180298	Yes	75.8145
Ophio1_1|g3109.t1	1.44945	105.53	35.9299									Up	0.000275766	Yes	72.8069
Ophio1_1|g1638.t1	6.58384	458.18	275.355	PF01670.11|Glyco_hydro_12	GO:0000272|polysaccharide catabolic process;GO:0008810|cellulase activity				1			Up	0.000275766	Yes	69.5916
Ophio1_1|g1662.t1	0.50296	34.7942	23.5036				SignalP: has predicted secretion signal; SSP: small secreted protein					Up	0.0304635	Yes	69.1789
Ophio1_1|g6036.t1	6.55493	447.393	318.916	PF01593.19|Amino_oxidase;PF13450.1|NAD_binding_8;PF12831.2|FAD_oxidored;PF00890.19|FAD_binding_2	GO:0016491|oxidoreductase activity;GO:0055114|oxidation-reduction process		SignalP: has predicted secretion signal					Up	0.000275766	Yes	68.2529
Ophio1_1|g2430.t1	2.52956	171.43	9.88906	PF12296.3|HsbA			SignalP: has predicted secretion signal; SSP: small secreted protein					Up	0.000275766	Yes	67.7707
Ophio1_1|g1080.t1	7.50088	487.671	336.057	PF03098.10|An_peroxidase;PF03098.10|An_peroxidase	GO:0004601|peroxidase activity;GO:0006979|response to oxidative stress;GO:0055114|oxidation-reduction process;GO:0020037|heme binding	Metabolism|Lipid metabolism|Linoleic acid metabolism|K17862|PPOC. linoleate 10R-lipoxygenase [EC:1.13.11.62]:EC:1.13.11.62						Up	0.000275766	Yes	65.0152
Ophio1_1|g7563.t1	0.994619	62.2473	41.6903									Up	0.000275766	Yes	62.5841
Ophio1_1|g5727.t1	9.5745	595.835	502.909	PF13520.1|AA_permease_2;PF00324.16|AA_permease	GO:0003333|amino acid transmembrane transport;GO:0006810|transport;GO:0055085|transmembrane transport;GO:0016020|membrane;GO:0015171|amino acid transmembrane transporter activity				12			Up	0.000275766	Yes	62.2314
Ophio1_1|g240.t1	3.56674	219.795	129.753	PF06766.6|Hydrophobin_2	GO:0005576|extracellular region		SignalP: has predicted secretion signal					Up	0.000275766	Yes	61.6235
Ophio1_1|g2506.t1	69.7296	4291.29	1105.08									Up	0.000275766	Yes	61.5419
Ophio1_1|g4441.t1	2.15989	131.984	13.9481	PF13563.1|2_5_RNA_ligase2;PF04457.7|DUF504;PF04928.12|PAP_central;PF03372.18|Exo_endo_phos	GO:0043631|RNA polyadenylation;GO:0004652|polynucleotide adenylyltransferase activity							Up	0.000275766	Yes	61.1068
Ophio1_1|g6878.t1	19.4715	1160	303.955				SignalP: has predicted secretion signal; SSP: small secreted protein					Up	0.000275766	Yes	59.5742
Ophio1_1|g3496.t1	4.49805	265.173	51.1447	PF00732.14|GMC_oxred_N;PF05199.8|GMC_oxred_C	GO:0016614|oxidoreductase activity, acting on CH-OH group of donors;GO:0055114|oxidation-reduction process;GO:0050660|flavin adenine dinucleotide binding							Up	0.000275766	Yes	58.9529
Ophio1_1|g5004.t1	4.34598	254.082	152.817						1			Up	0.00257548	Yes	58.4637
Ophio1_1|g3830.t1	24.3924	1297	322.904	PF00106.20|adh_short;PF13561.1|adh_short_C2;PF08659.5|KR;PF01370.16|Epimerase	GO:0016491|oxidoreductase activity;GO:0003824|catalytic activity;GO:0008152|metabolic process;GO:0050662|coenzyme binding;GO:0044237|cellular metabolic process				5			Up	0.000275766	Yes	53.1723
Ophio1_1|g4937.t1	2.37572	126.011	77.347									Up	0.000275766	Yes	53.0412
Ophio1_1|g1605.t1	1.34245	68.9742	5.98455				SignalP: has predicted secretion signal; SSP: small secreted protein					Up	0.0153631	Yes	51.3793
Ophio1_1|g5381.t1	0.705948	35.3967	7.41029						1			Up	0.000275766	Yes	50.1407
Ophio1_1|g2535.t1	2.83817	142.17	183.535	PF01375.12|Enterotoxin_a	GO:0005576|extracellular region;GO:0009405|pathogenesis;GO:0003824|catalytic activity		SignalP: has predicted secretion signal					Up	0.000275766	Yes	50.0921
Ophio1_1|g45.t1	7.78836	383.052	22.2829	PF14388.1|DUF4419			SignalP: has predicted secretion signal					Up	0.000275766	Yes	49.1826
Ophio1_1|g7709.t1	4.57739	220.678	258.091	PF00026.18|Asp	GO:0006508|proteolysis;GO:0004190|aspartic-type endopeptidase activity					A01A		Up	0.000275766	Yes	48.2104
Ophio1_1|g1448.t1	1.28273	60.472	1.9067									Up	0.000752938	Yes	47.1432
Ophio1_1|g4516.t1	0.936744	44.0582	4.66279	PF13632.1|Glyco_trans_2_3					8			Up	0.000275766	Yes	47.0333
Ophio1_1|g4038.t1	20.1787	942.935	580.41	PF01822.14|WSC;PF01822.14|WSC;PF01822.14|WSC;PF00141.18|peroxidase	GO:0004601|peroxidase activity;GO:0006979|response to oxidative stress;GO:0055114|oxidation-reduction process;GO:0020037|heme binding		SignalP: has predicted secretion signal					Up	0.000275766	Yes	46.7292
Ophio1_1|g7246.t1	8.1215	374.047	190.216									Up	0.000275766	Yes	46.0564
Ophio1_1|g1047.t1	27.0886	1203.82	363.442	PF13738.1|Pyr_redox_3;PF00743.14|FMO-like;PF13434.1|K_oxygenase	GO:0004499|N,N-dimethylaniline monooxygenase activity;GO:0055114|oxidation-reduction process;GO:0050661|NADP binding;GO:0050660|flavin adenine dinucleotide binding							Up	0.000275766	Yes	44.4401
Ophio1_1|g2534.t1	2.62696	114.334	126.364						4			Up	0.000275766	Yes	43.5233
Ophio1_1|g4783.t1	0.661279	28.595	18.3383								Part of secondary metabolism cluster 16	Up	0.0043831	Yes	43.242
Ophio1_1|g1886.t1	17.3061	747.825	337.46	PF07690.11|MFS_1	GO:0016021|integral component of membrane;GO:0055085|transmembrane transport				10			Up	0.000275766	Yes	43.2116
Ophio1_1|g598.t1	12.7525	549.115	836.364	PF11937.3|DUF3455			SignalP: has predicted secretion signal; SSP: small secreted protein					Up	0.000275766	Yes	43.0594
Ophio1_1|g6029.t1	1.24629	53.1971	1.0096	PF00012.15|HSP70								Up	0.000275766	Yes	42.6844
Ophio1_1|g439.t1	16.4168	682.889	60.8825	PF00172.13|Zn_clus	GO:0000981|sequence-specific DNA binding RNA polymerase II transcription factor activity;GO:0008270|zinc ion binding;GO:0006355|regulation of transcription, DNA-templated;GO:0005634|nucleus			Zn2Cys6			Part of secondary metabolism cluster 2;Secondary metabolism. Type: Decorating	Up	0.000275766	Yes	41.597
Ophio1_1|g5449.t1	15.4993	633.449	24.8033	PF03372.18|Exo_endo_phos			SignalP: has predicted secretion signal		1			Up	0.000275766	Yes	40.8695
Ophio1_1|g2575.t1	1.79782	73.3311	25.5272	PF08240.7|ADH_N;PF00107.21|ADH_zinc_N;PF13602.1|ADH_zinc_N_2	GO:0016491|oxidoreductase activity;GO:0008270|zinc ion binding;GO:0055114|oxidation-reduction process							Up	0.000275766	Yes	40.7889
Ophio1_1|g764.t1	0.199612	7.67508	2.6317				SignalP: has predicted secretion signal		1			Up	0.000275766	Yes	38.45
Ophio1_1|g6981.t1	8.93342	338.945	45.2668	PF00026.18|Asp	GO:0006508|proteolysis;GO:0004190|aspartic-type endopeptidase activity		SignalP: has predicted secretion signal			A01A		Up	0.000275766	Yes	37.9412
Ophio1_1|g7608.t1	28.9633	1098.03	439.27	PF07662.8|Nucleos_tra2_C;PF01773.15|Nucleos_tra2_N	GO:0006810|transport;GO:0016020|membrane;GO:0005415|nucleoside:sodium symporter activity				12			Up	0.000275766	Yes	37.9111
Ophio1_1|g6866.t1	11.0257	412.208	382.181	PF12396.3|DUF3659								Up	0.000275766	Yes	37.3861
Ophio1_1|g5374.t1	18.8448	694.684	324.959	PF03067.10|Chitin_bind_3	GO:0019028|viral capsid							Up	0.000275766	Yes	36.8634
Ophio1_1|g7660.t1	50.7855	1855.49	717.333						4			Up	0.000275766	Yes	36.5358
Ophio1_1|g2165.t1	36.6205	1320.89	975.551	PF08241.7|Methyltransf_11	GO:0008152|metabolic process;GO:0008168|methyltransferase activity							Up	0.000275766	Yes	36.0697
Ophio1_1|g5131.t1	9.31037	335.407	34.1802	PF00650.15|CRAL_TRIO								Up	0.000275766	Yes	36.0251
Ophio1_1|g101.t1	0.828113	28.8434	0.736136	PF05721.8|PhyH								Up	0.000275766	Yes	34.8303
Ophio1_1|g1909.t1	5.73789	197.179	13.6663									Up	0.000275766	Yes	34.3644
Ophio1_1|g1060.t1	0.347096	11.6343	6.51394	PF03959.8|FSH1							Part of secondary metabolism cluster 18	Up	0.0375847	Yes	33.519
Ophio1_1|g6679.t1	12.509	417.988	272.214									Up	0.000275766	Yes	33.415
Ophio1_1|g2063.t1	0.687126	22.693	0.173381				SignalP: has predicted secretion signal					Up	0.000521802	Yes	33.026
Ophio1_1|g2674.t1	2.91139	95.2052	19.9708									Up	0.000275766	Yes	32.7009
Ophio1_1|g5093.t1	0.317106	10.2516	2.85721	PF00069.20|Pkinase;PF07714.12|Pkinase_Tyr	GO:0005524|ATP binding;GO:0004672|protein kinase activity;GO:0006468|protein phosphorylation				1			Up	0.024395	Yes	32.3286
Ophio1_1|g6357.t1	0.657037	20.6975	20.1626	PF12796.2|Ank_2;PF00023.25|Ank;PF13857.1|Ank_5	GO:0005515|protein binding							Up	0.000275766	Yes	31.5013
Ophio1_1|g6504.t1	1.62418	50.4366	4.80851	PF02065.13|Melibiase;PF00652.17|Ricin_B_lectin	GO:0005975|carbohydrate metabolic process;GO:0004553|hydrolase activity, hydrolyzing O-glycosyl compounds	Metabolism|Carbohydrate metabolism|Galactose metabolism|K07407|E3.2.1.22B, galA, rafA. alpha-galactosidase [EC:3.2.1.22]:EC:3.2.1.22;Metabolism|Lipid metabolism|Glycerolipid metabolism|K07407|E3.2.1.22B, galA, rafA. alpha-galactosidase [EC:3.2.1.22]:EC:3.2.1.22;Metabolism|Lipid metabolism|Sphingolipid metabolism|K07407|E3.2.1.22B, galA, rafA. alpha-galactosidase [EC:3.2.1.22]:EC:3.2.1.22;Metaboli…						Up	0.000275766	Yes	31.0536
Ophio1_1|g3298.t1	32.0639	984.001	409.396	PF12505.3|DUF3712					1			Up	0.000275766	Yes	30.6887
Ophio1_1|g5640.t1	29.9733	905.462	108.717	PF00067.17|p450;PF07690.11|MFS_1;PF06609.8|TRI12	GO:0016705|oxidoreductase activity, acting on paired donors, with incorporation or reduction of molecular oxygen;GO:0020037|heme binding;GO:0016021|integral component of membrane;GO:0055114|oxidation-reduction process;GO:0005506|iron ion binding;GO:0055085|transmembrane transport				13			Up	0.000275766	Yes	30.209
Ophio1_1|g244.t1	0.400831	12.1027	19.2028				SignalP: has predicted secretion signal					Up	0.000752938	Yes	30.194
Ophio1_1|g263.t1	3.16468	95.0514	37.3095	PF00069.20|Pkinase;PF07714.12|Pkinase_Tyr;PF00498.21|FHA	GO:0005515|protein binding;GO:0005524|ATP binding;GO:0004672|protein kinase activity;GO:0006468|protein phosphorylation	Cellular Processes|Cell growth and death|Cell cycle|K06641|CHK2. serine/threonine-protein kinase Chk2 [EC:2.7.11.1]:EC:2.7.11.1;Cellular Processes|Cell growth and death|Cell cycle - yeast|K06641|CHK2. serine/threonine-protein kinase Chk2 [EC:2.7.11.1]:EC:2.7.11.1;Cellular Processes|Cell growth and death|p53 signaling pathway|K06641|CHK2. serine/threonine-protein kinase Chk2 [EC:2.7.11.1]:EC:2.7.1…						Up	0.000275766	Yes	30.0351
Ophio1_1|g2986.t1	0.296379	8.8338	11.3308	PF12796.2|Ank_2;PF12796.2|Ank_2;PF12796.2|Ank_2;PF12796.2|Ank_2;PF00023.25|Ank;PF00023.25|Ank;PF00023.25|Ank;PF13606.1|Ank_3;PF13857.1|Ank_5;PF13637.1|Ank_4;PF00069.20|Pkinase;PF07714.12|Pkinase_Tyr	GO:0005515|protein binding;GO:0005524|ATP binding;GO:0004672|protein kinase activity;GO:0006468|protein phosphorylation							Up	0.000275766	Yes	29.8058
Ophio1_1|g4198.t1	3.34152	98.624	60.7209				SignalP: has predicted secretion signal		1			Up	0.000275766	Yes	29.5147
Ophio1_1|g3218.t1	12.1967	355.459	121.89				SignalP: has predicted secretion signal; SSP: small secreted protein					Up	0.000275766	Yes	29.1439
Ophio1_1|g1832.t1	0.233274	6.66233	8.53975	PF11951.3|Fungal_trans_2								Up	0.00403333	Yes	28.5601
Ophio1_1|g2180.t1	38.7384	1104.46	717.061	PF00083.19|Sugar_tr;PF07690.11|MFS_1	GO:0022857|transmembrane transporter activity;GO:0016021|integral component of membrane;GO:0055085|transmembrane transport				9			Up	0.000275766	Yes	28.5107
Ophio1_1|g4446.t1	1.36052	38.7198	3.31735									Up	0.000976025	Yes	28.4596
Ophio1_1|g6358.t1	0.424966	12.0103	11.7683				SignalP: has predicted secretion signal					Up	0.000275766	Yes	28.2618
Ophio1_1|g7320.t1	2.1632	61.1135	19.8114	PF00933.16|Glyco_hydro_3;PF01915.17|Glyco_hydro_3_C;PF14310.1|Fn3-like	GO:0005975|carbohydrate metabolic process;GO:0004553|hydrolase activity, hydrolyzing O-glycosyl compounds	Metabolism|Carbohydrate metabolism|Starch and sucrose metabolism|K05349|bglX. beta-glucosidase [EC:3.2.1.21]:EC:3.2.1.21;Metabolism|Metabolism of other amino acids|Cyanoamino acid metabolism|K05349|bglX. beta-glucosidase [EC:3.2.1.21]:EC:3.2.1.21;Metabolism|iosynthesis of other secondary metabolites|Phenylpropanoid biosynthesis|K05349|bglX. beta-glucosidase [EC:3.2.1.21]:EC:3.2.1.21	SignalP: has predicted secretion signal					Up	0.000275766	Yes	28.2514
Ophio1_1|g2883.t1	1.09701	30.0722	2.65453	PF00150.13|Cellulase	GO:0005975|carbohydrate metabolic process;GO:0004553|hydrolase activity, hydrolyzing O-glycosyl compounds							Up	0.000275766	Yes	27.4129
Ophio1_1|g4426.t1	6.25919	168.237	201.934	PF00782.15|DSPc	GO:0008138|protein tyrosine/serine/threonine phosphatase activity;GO:0006470|protein dephosphorylation		SignalP: has predicted secretion signal; SSP: small secreted protein					Up	0.000275766	Yes	26.8784
Ophio1_1|g1358.t1	34.1729	918.128	664.217	PF00501.23|AMP-binding;PF13193.1|AMP-binding_C	GO:0003824|catalytic activity;GO:0008152|metabolic process	Metabolism|Overview|Carbon metabolism|K01895|ACSS, acs. acetyl-CoA synthetase [EC:6.2.1.1]:EC:6.2.1.1;Metabolism|Carbohydrate metabolism|Glycolysis / Gluconeogenesis|K01895|ACSS, acs. acetyl-CoA synthetase [EC:6.2.1.1]:EC:6.2.1.1;Metabolism|Carbohydrate metabolism|Pyruvate metabolism|K01895|ACSS, acs. acetyl-CoA synthetase [EC:6.2.1.1]:EC:6.2.1.1;Metabolism|Carbohydrate metabolism|Propanoate meta…						Up	0.000275766	Yes	26.8671
Ophio1_1|g7453.t1	12.7444	341.929	69.8006	PF11204.3|DUF2985					5			Up	0.000275766	Yes	26.8297
Ophio1_1|g1234.t1	24.2084	629.623	47.3787	PF00775.16|Dioxygenase_C	GO:0006725|cellular aromatic compound metabolic process;GO:0055114|oxidation-reduction process;GO:0003824|catalytic activity;GO:0008199|ferric iron binding		SignalP: has predicted secretion signal					Up	0.000275766	Yes	26.0085
Ophio1_1|g4734.t1	11.6974	302.573	166.365				SignalP: has predicted secretion signal; SSP: small secreted protein					Up	0.000275766	Yes	25.8667
Ophio1_1|g5886.t1	145.133	3728.17	5917.21									Up	0.000275766	Yes	25.688
Ophio1_1|g2289.t1	3.62184	92.9084	5.84427	PF00916.15|Sulfate_transp;PF13792.1|Sulfate_tra_GLY;PF01740.16|STAS	GO:0016021|integral component of membrane;GO:0008272|sulfate transport;GO:0015116|sulfate transmembrane transporter activity				12			Up	0.000275766	Yes	25.6523
Ophio1_1|g5356.t1	1.58523	40.4925	43.7161	PF01019.16|G_glu_transpept	GO:0006749|glutathione metabolic process;GO:0003840|gamma-glutamyltransferase activity	Metabolism|Lipid metabolism|Arachidonic acid metabolism|K00681|ggt. gamma-glutamyltranspeptidase [EC:2.3.2.2]:EC:2.3.2.2;Metabolism|Metabolism of other amino acids|Taurine and hypotaurine metabolism|K00681|ggt. gamma-glutamyltranspeptidase [EC:2.3.2.2]:EC:2.3.2.2;Metabolism|Metabolism of other amino acids|Cyanoamino acid metabolism|K00681|ggt. gamma-glutamyltranspeptidase [EC:2.3.2.2]:EC:2.3.2.2;…				T03		Up	0.000275766	Yes	25.5436
Ophio1_1|g1551.t1	57.9848	1452.23	734.474						4			Up	0.000275766	Yes	25.045
Ophio1_1|g4983.t1	11.701	292.738	183.878	PF00191.15|Annexin	GO:0005544|calcium-dependent phospholipid binding;GO:0005509|calcium ion binding							Up	0.000275766	Yes	25.0182
Ophio1_1|g5037.t1	49.2343	1229.52	349.978	PF00722.16|Glyco_hydro_16	GO:0005975|carbohydrate metabolic process;GO:0004553|hydrolase activity, hydrolyzing O-glycosyl compounds				1			Up	0.000275766	Yes	24.9728
Ophio1_1|g4807.t1	10.0129	249.769	18.8354	PF01494.14|FAD_binding_3;PF13450.1|NAD_binding_8;PF01266.19|DAO;PF07992.9|Pyr_redox_2;PF00890.19|FAD_binding_2	GO:0016491|oxidoreductase activity;GO:0055114|oxidation-reduction process	Metabolism|Overview|Degradation of aromatic compounds|K00480|E1.14.13.1. salicylate hydroxylase [EC:1.14.13.1]:EC:1.14.13.1;Metabolism|Xenobiotics biodegradation and metabolism|Dioxin degradation|K00480|E1.14.13.1. salicylate hydroxylase [EC:1.14.13.1]:EC:1.14.13.1;Metabolism|Xenobiotics biodegradation and metabolism|Naphthalene degradation|K00480|E1.14.13.1. salicylate hydroxylase [EC:1.14.13.1]…	SignalP: has predicted secretion signal					Up	0.000275766	Yes	24.9447
Ophio1_1|g7770.t1	7.57169	188.788	37.1721									Up	0.000275766	Yes	24.9334
Ophio1_1|g1666.t1	634.19	15674.3	26728.5	PF12296.3|HsbA			SignalP: has predicted secretion signal; SSP: small secreted protein					Up	0.000275766	Yes	24.7155
Ophio1_1|g4575.t1	28.5586	678.891	905.21									Up	0.000275766	Yes	23.7719
Ophio1_1|g1678.t1	6.43399	152.572	10.3435									Up	0.000275766	Yes	23.7134
Ophio1_1|g7368.t1	0.874599	20.6805	4.01853	PF00067.17|p450	GO:0005506|iron ion binding;GO:0055114|oxidation-reduction process;GO:0016705|oxidoreductase activity, acting on paired donors, with incorporation or reduction of molecular oxygen;GO:0020037|heme binding				1			Up	0.000275766	Yes	23.6457
Ophio1_1|g3380.t1	22.147	521.517	373.504	PF00450.17|Peptidase_S10	GO:0006508|proteolysis;GO:0004185|serine-type carboxypeptidase activity		SignalP: has predicted secretion signal			S10		Up	0.000275766	Yes	23.548
Ophio1_1|g6542.t1	1.12114	26.1276	140.624				SignalP: has predicted secretion signal		1			Up	0.000275766	Yes	23.3045
Ophio1_1|g3104.t1	22.9407	534.386	65.5131	PF02347.11|GDC-P;PF02347.11|GDC-P	GO:0004375|glycine dehydrogenase (decarboxylating) activity;GO:0055114|oxidation-reduction process;GO:0006546|glycine catabolic process	Metabolism|Overview|Carbon metabolism|K00281|GLDC, gcvP. glycine dehydrogenase [EC:1.4.4.2]:EC:1.4.4.2;Metabolism|Amino acid metabolism|Glycine, serine and threonine metabolism|K00281|GLDC, gcvP. glycine dehydrogenase [EC:1.4.4.2]:EC:1.4.4.2						Up	0.000275766	Yes	23.2942
Ophio1_1|g7025.t1	53.2478	1233.55	75.6823	PF00999.16|Na_H_Exchanger	GO:0015299|solute:hydrogen antiporter activity;GO:0016021|integral component of membrane;GO:0055085|transmembrane transport;GO:0006812|cation transport				9			Up	0.000275766	Yes	23.1662
Ophio1_1|g6258.t1	25.6077	583.527	40.1292	PF00450.17|Peptidase_S10	GO:0006508|proteolysis;GO:0004185|serine-type carboxypeptidase activity					S10		Up	0.000275766	Yes	22.7872
Ophio1_1|g283.t1	8.8772	202.193	67.2858									Up	0.000275766	Yes	22.7767
Ophio1_1|g2420.t1	5.9075	134.547	27.6031	PF00083.19|Sugar_tr	GO:0022857|transmembrane transporter activity;GO:0016021|integral component of membrane;GO:0055085|transmembrane transport		SignalP: has predicted secretion signal		3			Up	0.000275766	Yes	22.7756
Ophio1_1|g1849.t1	27.5819	621.515	204.36						7			Up	0.000275766	Yes	22.5334
Ophio1_1|g7289.t1	22.1339	496.817	498.977	PF00135.23|COesterase			SignalP: has predicted secretion signal			S09X		Up	0.000275766	Yes	22.446
Ophio1_1|g6471.t1	2.79162	62.415	65.156				SignalP: has predicted secretion signal; SSP: small secreted protein					Up	0.000521802	Yes	22.358
Ophio1_1|g262.t1	35.7625	785.075	315.84									Up	0.000275766	Yes	21.9525
Ophio1_1|g38.t1	1.86615	40.4736	27.4094				SignalP: has predicted secretion signal; SSP: small secreted protein					Up	0.0302262	Yes	21.6883
Ophio1_1|g5828.t1	6.52283	140.798	36.7066	PF00067.17|p450	GO:0005506|iron ion binding;GO:0055114|oxidation-reduction process;GO:0016705|oxidoreductase activity, acting on paired donors, with incorporation or reduction of molecular oxygen;GO:0020037|heme binding							Up	0.000275766	Yes	21.5854
Ophio1_1|g2052.t1	4.14637	88.7568	23.0523									Up	0.000275766	Yes	21.4059
Ophio1_1|g4731.t1	13.3858	286.036	90.1336	PF02133.10|Transp_cyt_pur	GO:0016020|membrane;GO:0015205|nucleobase transmembrane transporter activity;GO:0015851|nucleobase transport				11			Up	0.000275766	Yes	21.3686
Ophio1_1|g850.t1	2.58055	54.8161	27.9933	PF11754.3|Velvet								Up	0.000275766	Yes	21.242
Ophio1_1|g5819.t1	1.25154	26.5103	14.4161	PF03663.9|Glyco_hydro_76								Up	0.000275766	Yes	21.1821
Ophio1_1|g2434.t1	4.79917	101.401	40.1129	PF01753.13|zf-MYND								Up	0.000275766	Yes	21.1289
Ophio1_1|g99.t1	1.28247	26.5669	1.64328	PF13460.1|NAD_binding_10;PF05368.8|NmrA								Up	0.000275766	Yes	20.7154
Ophio1_1|g3121.t1	60.6233	1214.41	427.179				SignalP: has predicted secretion signal; SSP: small secreted protein					Up	0.000275766	Yes	20.0321
Ophio1_1|g931.t1	45.9742	916.248	345.855						5			Up	0.000275766	Yes	19.9296
Ophio1_1|g3338.t1	7.26932	142.519	37.2169									Up	0.000275766	Yes	19.6055
Ophio1_1|g706.t1	0.386882	7.55211	5.56613	PF04909.9|Amidohydro_2	GO:0003824|catalytic activity;GO:0008152|metabolic process		SignalP: has predicted secretion signal					Up	0.00180298	Yes	19.5204
Ophio1_1|g5070.t1	2.46528	48.0445	47.1011	PF01375.12|Enterotoxin_a	GO:0005576|extracellular region;GO:0009405|pathogenesis;GO:0003824|catalytic activity		SignalP: has predicted secretion signal					Up	0.000275766	Yes	19.4885
Ophio1_1|g5751.t1	25.082	488.513	325.316	PF00106.20|adh_short;PF13561.1|adh_short_C2;PF08659.5|KR	GO:0016491|oxidoreductase activity;GO:0008152|metabolic process							Up	0.000275766	Yes	19.4766
Ophio1_1|g6266.t1	1.58511	30.441	10.1085	PF12224.3|Amidoligase_2								Up	0.000275766	Yes	19.2043
Ophio1_1|g7583.t1	14.9379	285.466	24.0675	PF07690.11|MFS_1;PF07690.11|MFS_1	GO:0016021|integral component of membrane;GO:0055085|transmembrane transport				13			Up	0.000275766	Yes	19.1102
Ophio1_1|g6030.t1	3.15716	60.0266	6.08372									Up	0.000275766	Yes	19.0128
Ophio1_1|g6735.t1	26.8221	506.685	382.536	PF07647.12|SAM_2	GO:0005515|protein binding							Up	0.000275766	Yes	18.8906
Ophio1_1|g2507.t1	2.53886	47.5119	32.8869	PF01375.12|Enterotoxin_a	GO:0005576|extracellular region;GO:0009405|pathogenesis;GO:0003824|catalytic activity		SignalP: has predicted secretion signal					Up	0.000275766	Yes	18.7139
Ophio1_1|g5601.t1	0.533234	9.9457	0.714775	PF11807.3|DUF3328					1			Up	0.0305739	Yes	18.6517
Ophio1_1|g4839.t1	24.3016	451.732	34.3336	PF00545.15|Ribonuclease	GO:0004521|endoribonuclease activity;GO:0003723|RNA binding		SignalP: has predicted secretion signal; SSP: small secreted protein					Up	0.000275766	Yes	18.5886
Ophio1_1|g7139.t1	16.6299	306.348	278.127	PF07690.11|MFS_1	GO:0016021|integral component of membrane;GO:0055085|transmembrane transport		SignalP: has predicted secretion signal		7			Up	0.000275766	Yes	18.4215
Ophio1_1|g7567.t1	1.61583	29.4352	12.431						1			Up	0.000275766	Yes	18.2168
Ophio1_1|g1052.t1	59.2724	1075.85	473.366									Up	0.000275766	Yes	18.1509
Ophio1_1|g6661.t1	1.44585	25.0314	3.29124				SignalP: has predicted secretion signal; SSP: small secreted protein					Up	0.000275766	Yes	17.3126
Ophio1_1|g4449.t1	204.915	3493.37	5466.35						1			Up	0.000275766	Yes	17.0479
Ophio1_1|g1154.t1	5.50111	93.6508	37.0094				SignalP: has predicted secretion signal; SSP: small secreted protein					Up	0.000275766	Yes	17.024
Ophio1_1|g1973.t1	29.5361	502.387	196.29	PF08240.7|ADH_N;PF00107.21|ADH_zinc_N	GO:0016491|oxidoreductase activity;GO:0008270|zinc ion binding;GO:0055114|oxidation-reduction process	Metabolism|Carbohydrate metabolism|Pentose and glucuronate interconversions|K17818|ARD1. D-arabinitol dehydrogenase (NADP+) [EC:1.1.1.287]:EC:1.1.1.287						Up	0.000275766	Yes	17.0093
Ophio1_1|g6568.t1	41.0341	679.45	619.726	PF01425.16|Amidase	GO:0016884|carbon-nitrogen ligase activity, with glutamine as amido-N-donor							Up	0.000275766	Yes	16.5582
Ophio1_1|g6031.t1	2.92619	48.2347	17.2015	PF06094.7|AIG2								Up	0.000275766	Yes	16.4838
Ophio1_1|g1241.t1	10.2264	167.801	117.899	PF13738.1|Pyr_redox_3;PF13434.1|K_oxygenase;PF00743.14|FMO-like;PF13450.1|NAD_binding_8	GO:0004499|N,N-dimethylaniline monooxygenase activity;GO:0055114|oxidation-reduction process;GO:0050661|NADP binding;GO:0050660|flavin adenine dinucleotide binding				2			Up	0.000275766	Yes	16.4086
Ophio1_1|g4177.t1	9.45071	154.08	24.2101				SignalP: has predicted secretion signal					Up	0.000275766	Yes	16.3035
Ophio1_1|g251.t1	95.7014	1547.75	893.741	PF01210.18|NAD_Gly3P_dh_N;PF07479.9|NAD_Gly3P_dh_C	GO:0005975|carbohydrate metabolic process;GO:0055114|oxidation-reduction process;GO:0004367|glycerol-3-phosphate dehydrogenase [NAD+] activity;GO:0051287|NAD binding;GO:0046168|glycerol-3-phosphate catabolic process;GO:0005737|cytoplasm;GO:0016616|oxidoreductase activity, acting on the CH-OH group of donors, NAD or NADP as acceptor	Metabolism|Lipid metabolism|Glycerophospholipid metabolism|K00006|GPD1. glycerol-3-phosphate dehydrogenase (NAD+) [EC:1.1.1.8]:EC:1.1.1.8						Up	0.000275766	Yes	16.1727
Ophio1_1|g440.t1	0.38296	6.18314	0.0787945	PF00026.18|Asp	GO:0006508|proteolysis;GO:0004190|aspartic-type endopeptidase activity		SignalP: has predicted secretion signal				Part of secondary metabolism cluster 2	Up	0.00199939	Yes	16.1457
Ophio1_1|g1659.t1	6.24618	99.5699	79.4325						1			Up	0.000275766	Yes	15.9409
Ophio1_1|g1999.t1	0.273912	4.36087	2.1599	PF05199.8|GMC_oxred_C;PF00732.14|GMC_oxred_N	GO:0055114|oxidation-reduction process;GO:0016614|oxidoreductase activity, acting on CH-OH group of donors;GO:0050660|flavin adenine dinucleotide binding	Metabolism|Amino acid metabolism|Glycine, serine and threonine metabolism|K00108|E1.1.99.1, betA, CHDH. choline dehydrogenase [EC:1.1.99.1]:EC:1.1.99.1	SignalP: has predicted secretion signal					Up	0.000752938	Yes	15.9207
Ophio1_1|g2336.t1	4.20477	66.7089	15.4349						7			Up	0.000275766	Yes	15.8651
Ophio1_1|g1817.t1	36.888	583.796	299.444						6			Up	0.000275766	Yes	15.8262
Ophio1_1|g2901.t1	1.29044	20.2233	23.4019	PF01476.15|LysM;PF01476.15|LysM			SignalP: has predicted secretion signal		1			Up	0.000275766	Yes	15.6716
Ophio1_1|g4371.t1	46.236	723.194	53.7858	PF06355.8|Aegerolysin	GO:0019836|hemolysis by symbiont of host erythrocytes							Up	0.000275766	Yes	15.6414
Ophio1_1|g3794.t1	29.2152	451.084	173.567									Up	0.000275766	Yes	15.44
Ophio1_1|g4250.t1	51.0767	785.952	547.991						2			Up	0.000275766	Yes	15.3877
Ophio1_1|g4354.t1	74.8905	1152.09	289.719	PF02544.11|Steroid_dh	GO:0006629|lipid metabolic process;GO:0016627|oxidoreductase activity, acting on the CH-CH group of donors;GO:0005737|cytoplasm;GO:0016021|integral component of membrane	Metabolism|Lipid metabolism|Steroid hormone biosynthesis|K12345|SRD5A3. 3-oxo-5-alpha-steroid 4-dehydrogenase 3 [EC:1.3.1.22 1.3.1.94]:EC:1.3.1.22 1.3.1.94			3			Up	0.000275766	Yes	15.3837
Ophio1_1|g4178.t1	8.48772	129.669	11.955				SignalP: has predicted secretion signal					Up	0.000275766	Yes	15.2772
Ophio1_1|g4281.t1	58.0965	870.436	450.075	PF04116.8|FA_hydroxylase	GO:0016491|oxidoreductase activity;GO:0055114|oxidation-reduction process;GO:0005506|iron ion binding;GO:0006633|fatty acid biosynthetic process	Metabolism|Lipid metabolism|Steroid biosynthesis|K07750|E1.14.13.72, SC4MOL, ERG25. methylsterol monooxygenase [EC:1.14.13.72]:EC:1.14.13.72			1			Up	0.000275766	Yes	14.9826
Ophio1_1|g1233.t1	28.9983	433.143	75.7263	PF13561.1|adh_short_C2;PF00106.20|adh_short;PF08659.5|KR	GO:0016491|oxidoreductase activity;GO:0008152|metabolic process							Up	0.000275766	Yes	14.9368
Ophio1_1|g1153.t1	1.01374	14.8393	4.56779									Up	0.000752938	Yes	14.6382
Ophio1_1|g3215.t1	2.66028	38.8274	0.888095	PF13847.1|Methyltransf_31;PF13489.1|Methyltransf_23;PF08241.7|Methyltransf_11	GO:0008152|metabolic process;GO:0008168|methyltransferase activity							Up	0.000275766	Yes	14.5952
Ophio1_1|g4479.t1	7.31231	105.958	187.014	PF04082.13|Fungal_trans;PF00172.13|Zn_clus	GO:0000981|sequence-specific DNA binding RNA polymerase II transcription factor activity;GO:0006355|regulation of transcription, DNA-templated;GO:0003677|DNA binding;GO:0005634|nucleus;GO:0008270|zinc ion binding;GO:0006351|transcription, DNA-templated			Zn2Cys6				Up	0.000275766	Yes	14.4904
Ophio1_1|g1795.t1	16.6637	239.871	186.596	PF00999.16|Na_H_Exchanger	GO:0015299|solute:hydrogen antiporter activity;GO:0016021|integral component of membrane;GO:0055085|transmembrane transport;GO:0006812|cation transport				10			Up	0.000275766	Yes	14.3948
Ophio1_1|g4517.t1	41.0671	589.336	167.493	PF00722.16|Glyco_hydro_16	GO:0005975|carbohydrate metabolic process;GO:0004553|hydrolase activity, hydrolyzing O-glycosyl compounds				1			Up	0.000275766	Yes	14.3506
Ophio1_1|g7104.t1	4.04891	57.8861	27.253	PF12697.2|Abhydrolase_6					2			Up	0.000275766	Yes	14.2967
Ophio1_1|g441.t1	8.05461	113.057	11.8226	PF02798.15|GST_N;PF12697.2|Abhydrolase_6;PF12695.2|Abhydrolase_5;PF00043.20|GST_C;PF13410.1|GST_C_2;PF06500.6|DUF1100;PF13417.1|GST_N_3	GO:0005515|protein binding						Part of secondary metabolism cluster 2;Secondary metabolism. Type: Decorating	Up	0.000275766	Yes	14.0363
Ophio1_1|g6907.t1	35.3398	495.846	357.15	PF00156.22|Pribosyltran	GO:0009116|nucleoside metabolic process	Metabolism|Nucleotide metabolism|Purine metabolism|K00759|APRT, apt. adenine phosphoribosyltransferase [EC:2.4.2.7]:EC:2.4.2.7						Up	0.000275766	Yes	14.0308
Ophio1_1|g1757.t1	0.677891	9.47521	4.10004									Up	0.000275766	Yes	13.9775
Ophio1_1|g1885.t1	23.2787	318.355	150.556						2			Up	0.000275766	Yes	13.6758
Ophio1_1|g7536.t1	0.295659	4.02602	2.69923				SignalP: has predicted secretion signal					Up	0.00489923	Yes	13.6171
Ophio1_1|g2131.t1	30.3142	411.835	114.434									Up	0.000275766	Yes	13.5855
Ophio1_1|g5741.t1	84.3416	1138.51	2522.85									Up	0.000275766	Yes	13.4988
Ophio1_1|g405.t1	64.6524	872.086	267.132	PF00650.15|CRAL_TRIO;PF03765.10|CRAL_TRIO_N;PF13716.1|CRAL_TRIO_2								Up	0.000275766	Yes	13.4888
Ophio1_1|g5349.t1	6.83439	92.1355	41.4677									Up	0.000275766	Yes	13.4812
Ophio1_1|g4304.t1	2.65673	35.2996	8.03159				SignalP: has predicted secretion signal					Up	0.000275766	Yes	13.2869
Ophio1_1|g4409.t1	28.9856	381.952	418.512									Up	0.000275766	Yes	13.1773
Ophio1_1|g2020.t1	3.6467	47.7697	31.1189	PF00324.16|AA_permease;PF13520.1|AA_permease_2	GO:0003333|amino acid transmembrane transport;GO:0006810|transport;GO:0016020|membrane;GO:0055085|transmembrane transport;GO:0015171|amino acid transmembrane transporter activity				13			Up	0.000275766	Yes	13.0994
Ophio1_1|g6389.t1	48.8417	632.942	112.238									Up	0.000275766	Yes	12.959
Ophio1_1|g5380.t1	1.33625	17.2921	2.76804									Up	0.000275766	Yes	12.9408
Ophio1_1|g2746.t1	48.88	631.443	163.523	PF05730.6|CFEM			SignalP: has predicted secretion signal		7			Up	0.000275766	Yes	12.9182
Ophio1_1|g3834.t1	29.8729	385.839	178.184									Up	0.000275766	Yes	12.916
Ophio1_1|g7708.t1	21.1678	272.36	62.2581									Up	0.000275766	Yes	12.8667
Ophio1_1|g6985.t1	0.585685	7.52154	0.730099						7			Up	0.000275766	Yes	12.8423
Ophio1_1|g1750.t1	147.511	1893.98	443.737	PF00202.16|Aminotran_3	GO:0030170|pyridoxal phosphate binding;GO:0008483|transaminase activity	Metabolism|Carbohydrate metabolism|Propanoate metabolism|K13524|ABAT. 4-aminobutyrate aminotransferase / (S)-3-amino-2-methylpropionate transaminase [EC:2.6.1.19 2.6.1.22]:EC:2.6.1.19 2.6.1.22;Metabolism|Carbohydrate metabolism|Butanoate metabolism|K13524|ABAT. 4-aminobutyrate aminotransferase / (S)-3-amino-2-methylpropionate transaminase [EC:2.6.1.19 2.6.1.22]:EC:2.6.1.19 2.6.1.22;Metabolism|Ami…						Up	0.000275766	Yes	12.8396
Ophio1_1|g1135.t1	5.51795	70.8155	34.9963	PF00106.20|adh_short;PF13561.1|adh_short_C2	GO:0016491|oxidoreductase activity;GO:0008152|metabolic process						Part of secondary metabolism cluster 20;Secondary metabolism. Type: Decorating	Up	0.000275766	Yes	12.8337
Ophio1_1|g6733.t1	4.77811	61.2161	44.203				SignalP: has predicted secretion signal; SSP: small secreted protein					Up	0.000275766	Yes	12.8118
Ophio1_1|g1488.t1	25.7774	328.23	283.803									Up	0.000275766	Yes	12.7332
Ophio1_1|g5940.t1	35.1636	442.825	75.7223				SignalP: has predicted secretion signal		1			Up	0.000275766	Yes	12.5933
Ophio1_1|g7314.t1	18.9811	238.481	62.8906									Up	0.000275766	Yes	12.5641
Ophio1_1|g3833.t1	6.51043	81.5292	49.9371	PF00646.28|F-box	GO:0005515|protein binding							Up	0.000275766	Yes	12.5229
Ophio1_1|g4535.t1	4.11153	51.3127	75.1909	PF14031.1|D-ser_dehydrat;PF01168.15|Ala_racemase_N								Up	0.000275766	Yes	12.4802
Ophio1_1|g1383.t1	25.1937	313.882	71.407	PF01300.13|Sua5_yciO_yrdC;PF03481.8|SUA5	GO:0003725|double-stranded RNA binding					M22		Up	0.000275766	Yes	12.4587
Ophio1_1|g941.t1	17.7258	220.452	64.3011	PF07690.11|MFS_1;PF05978.11|UNC-93	GO:0016021|integral component of membrane;GO:0055085|transmembrane transport				11			Up	0.000275766	Yes	12.4368
Ophio1_1|g1182.t1	50.9747	631.347	572.706						4			Up	0.000275766	Yes	12.3855
Ophio1_1|g4513.t1	39.5352	488.959	1672.8	PF00199.14|Catalase;PF06628.7|Catalase-rel	GO:0004096|catalase activity;GO:0055114|oxidation-reduction process;GO:0020037|heme binding	Metabolism|Carbohydrate metabolism|Glyoxylate and dicarboxylate metabolism|K03781|katE, CAT, catB, srpA. catalase [EC:1.11.1.6]:EC:1.11.1.6;Metabolism|Amino acid metabolism|Tryptophan metabolism|K03781|katE, CAT, catB, srpA. catalase [EC:1.11.1.6]:EC:1.11.1.6;Environmental Information Processing|Signal transduction|FoxO signaling pathway|K03781|katE, CAT, catB, srpA. catalase [EC:1.11.1.6]:EC:1.1…	SignalP: has predicted secretion signal					Up	0.000275766	Yes	12.3677
Ophio1_1|g2359.t1	1.02726	12.5187	3.51826				SignalP: has predicted secretion signal; SSP: small secreted protein					Up	0.000521802	Yes	12.1865
Ophio1_1|g5005.t1	1.90398	22.9385	11.6428									Up	0.000275766	Yes	12.0477
Ophio1_1|g7018.t1	0.406176	4.87499	3.80905	PF11001.3|DUF2841								Up	0.00119408	Yes	12.0022
Ophio1_1|g7574.t1	13.0135	156.12	135.738						1			Up	0.000275766	Yes	11.9968
Ophio1_1|g5600.t1	1.33588	15.8851	0.756622						5			Up	0.000275766	Yes	11.8911
Ophio1_1|g719.t1	19.8273	235.058	91.1746	PF12847.2|Methyltransf_18;PF08242.7|Methyltransf_12;PF08241.7|Methyltransf_11;PF13489.1|Methyltransf_23;PF13649.1|Methyltransf_25;PF13847.1|Methyltransf_31;PF05175.9|MTS;PF06325.8|PrmA;PF01209.13|Ubie_methyltran	GO:0008276|protein methyltransferase activity;GO:0008152|metabolic process;GO:0006479|protein methylation;GO:0005737|cytoplasm;GO:0008168|methyltransferase activity							Up	0.000275766	Yes	11.8553
Ophio1_1|g6535.t1	4.93147	58.0029	36.7544	PF00775.16|Dioxygenase_C;PF04444.9|Dioxygenase_N	GO:0009712|catechol-containing compound metabolic process;GO:0008199|ferric iron binding;GO:0055114|oxidation-reduction process;GO:0006725|cellular aromatic compound metabolic process;GO:0018576|catechol 1,2-dioxygenase activity;GO:0005506|iron ion binding;GO:0003824|catalytic activity	Metabolism|Overview|Degradation of aromatic compounds|K03381|catA. catechol 1,2-dioxygenase [EC:1.13.11.1]:EC:1.13.11.1;Metabolism|Xenobiotics biodegradation and metabolism|Benzoate degradation|K03381|catA. catechol 1,2-dioxygenase [EC:1.13.11.1]:EC:1.13.11.1;Metabolism|Xenobiotics biodegradation and metabolism|Fluorobenzoate degradation|K03381|catA. catechol 1,2-dioxygenase [EC:1.13.11.1]:EC:1.1…						Up	0.000275766	Yes	11.7618
Ophio1_1|g6999.t1	28.3769	331.847	60.9763	PF00067.17|p450	GO:0005506|iron ion binding;GO:0055114|oxidation-reduction process;GO:0016705|oxidoreductase activity, acting on paired donors, with incorporation or reduction of molecular oxygen;GO:0020037|heme binding	Metabolism|Lipid metabolism|Steroid hormone biosynthesis|K07424|CYP3A. cytochrome P450, family 3, subfamily A [EC:1.14.14.1]:EC:1.14.14.1;Metabolism|Lipid metabolism|Linoleic acid metabolism|K07424|CYP3A. cytochrome P450, family 3, subfamily A [EC:1.14.14.1]:EC:1.14.14.1;Metabolism|Metabolism of cofactors and vitamins|Retinol metabolism|K07424|CYP3A. cytochrome P450, family 3, subfamily A [EC:1.1…						Up	0.000275766	Yes	11.6943
Ophio1_1|g5661.t1	0.375212	4.37883	1.13633	PF00646.28|F-box	GO:0005515|protein binding							Up	0.000752938	Yes	11.6703
Ophio1_1|g1059.t1	2.55974	29.7396	5.50374	PF13738.1|Pyr_redox_3;PF00743.14|FMO-like;PF13434.1|K_oxygenase	GO:0004499|N,N-dimethylaniline monooxygenase activity;GO:0055114|oxidation-reduction process;GO:0050661|NADP binding;GO:0050660|flavin adenine dinucleotide binding						Part of secondary metabolism cluster 18	Up	0.000275766	Yes	11.6182
Ophio1_1|g5740.t1	1.10048	12.7065	8.39011	PF01328.12|Peroxidase_2	GO:0004601|peroxidase activity		SignalP: has predicted secretion signal					Up	0.000275766	Yes	11.5463
Ophio1_1|g3904.t1	7.44831	85.6689	29.8336	PF00067.17|p450	GO:0005506|iron ion binding;GO:0055114|oxidation-reduction process;GO:0016705|oxidoreductase activity, acting on paired donors, with incorporation or reduction of molecular oxygen;GO:0020037|heme binding				1			Up	0.000275766	Yes	11.5018
Ophio1_1|g7548.t1	25.9723	298.699	33.2988	PF00324.16|AA_permease;PF13520.1|AA_permease_2	GO:0003333|amino acid transmembrane transport;GO:0006810|transport;GO:0016020|membrane;GO:0055085|transmembrane transport;GO:0015171|amino acid transmembrane transporter activity				11			Up	0.000275766	Yes	11.5007
Ophio1_1|g7262.t1	10.8798	125.041	61.9745	PF03727.11|Hexokinase_2;PF00349.16|Hexokinase_1	GO:0005975|carbohydrate metabolic process;GO:0005524|ATP binding;GO:0016773|phosphotransferase activity, alcohol group as acceptor	Metabolism|Overview|Carbon metabolism|K00844|HK. hexokinase [EC:2.7.1.1]:EC:2.7.1.1;Metabolism|Carbohydrate metabolism|Glycolysis / Gluconeogenesis|K00844|HK. hexokinase [EC:2.7.1.1]:EC:2.7.1.1;Metabolism|Carbohydrate metabolism|Fructose and mannose metabolism|K00844|HK. hexokinase [EC:2.7.1.1]:EC:2.7.1.1;Metabolism|Carbohydrate metabolism|Galactose metabolism|K00844|HK. hexokinase [EC:2.7.1.1]:E…						Up	0.000275766	Yes	11.493
Ophio1_1|g5115.t1	32.6642	374.956	202.615	PF13419.1|HAD_2;PF00702.21|Hydrolase;PF13242.1|Hydrolase_like		Metabolism|Lipid metabolism|Glycerolipid metabolism|K06116|GPP1. glycerol 3-phosphatase 1 [EC:3.1.3.21]:EC:3.1.3.21						Up	0.000275766	Yes	11.4791
Ophio1_1|g4677.t1	1.46959	16.7102	4.10341	PF00076.17|RRM_1;PF00076.17|RRM_1;PF14259.1|RRM_6	GO:0003676|nucleic acid binding							Up	0.000275766	Yes	11.3707
Ophio1_1|g2548.t1	20.3012	230.229	104.024	PF00232.13|Glyco_hydro_1	GO:0005975|carbohydrate metabolic process;GO:0004553|hydrolase activity, hydrolyzing O-glycosyl compounds	Metabolism|Carbohydrate metabolism|Starch and sucrose metabolism|K01188|E3.2.1.21. beta-glucosidase [EC:3.2.1.21]:EC:3.2.1.21;Metabolism|Metabolism of other amino acids|Cyanoamino acid metabolism|K01188|E3.2.1.21. beta-glucosidase [EC:3.2.1.21]:EC:3.2.1.21;Metabolism|iosynthesis of other secondary metabolites|Phenylpropanoid biosynthesis|K01188|E3.2.1.21. beta-glucosidase [EC:3.2.1.21]:EC:3.2.1.21						Up	0.000275766	Yes	11.3407
Ophio1_1|g49.t1	28.9108	326.498	315.31	PF09994.4|DUF2235								Up	0.000275766	Yes	11.2933
Ophio1_1|g6769.t1	10.2123	113.633	73.2648	PF07690.11|MFS_1;PF00083.19|Sugar_tr	GO:0016021|integral component of membrane;GO:0055085|transmembrane transport;GO:0022857|transmembrane transporter activity				4			Up	0.000275766	Yes	11.1271
Ophio1_1|g6492.t1	19.5558	215.793	225.509	PF00067.17|p450	GO:0005506|iron ion binding;GO:0055114|oxidation-reduction process;GO:0016705|oxidoreductase activity, acting on paired donors, with incorporation or reduction of molecular oxygen;GO:0020037|heme binding	Metabolism|Xenobiotics biodegradation and metabolism|Styrene degradation|K10438|E1.14.13.63, phacB. 3-hydroxyphenylacetate 6-hydroxylase [EC:1.14.13.63]:EC:1.14.13.63			1			Up	0.000275766	Yes	11.0347
Ophio1_1|g1636.t1	17.6024	194.237	91.8527	PF00042.17|Globin;PF00175.16|NAD_binding_1;PF11563.3|Protoglobin	GO:0016491|oxidoreductase activity;GO:0005506|iron ion binding;GO:0055114|oxidation-reduction process;GO:0020037|heme binding	Human Diseases|Infectious diseases|Salmonella infection|K05916|hmp, YHB1. nitric oxide dioxygenase [EC:1.14.12.17]:EC:1.14.12.17						Up	0.000275766	Yes	11.0347
Ophio1_1|g2310.t1	99.3639	1076.04	54.0651				SignalP: has predicted secretion signal		1			Up	0.000275766	Yes	10.8293
Ophio1_1|g4536.t1	7.75105	83.3479	128.633	PF07859.8|Abhydrolase_3;PF00326.16|Peptidase_S9;PF12695.2|Abhydrolase_5;PF00135.23|COesterase	GO:0006508|proteolysis;GO:0016787|hydrolase activity;GO:0008152|metabolic process;GO:0008236|serine-type peptidase activity					S09X		Up	0.000275766	Yes	10.7531
Ophio1_1|g4910.t1	80.1844	854.749	571.552	PF00955.16|HCO3_cotransp;PF00955.16|HCO3_cotransp	GO:0006820|anion transport;GO:0016021|integral component of membrane				11			Up	0.000275766	Yes	10.6598
Ophio1_1|g1445.t1	19.8007	210.987	51.4913	PF07690.11|MFS_1;PF00083.19|Sugar_tr	GO:0016021|integral component of membrane;GO:0055085|transmembrane transport;GO:0022857|transmembrane transporter activity				12			Up	0.000275766	Yes	10.6555
Ophio1_1|g1166.t1	13.9537	146.046	9.65861	PF00728.17|Glyco_hydro_20;PF14845.1|Glycohydro_20b2;PF02838.10|Glyco_hydro_20b	GO:0005975|carbohydrate metabolic process;GO:0004553|hydrolase activity, hydrolyzing O-glycosyl compounds	Metabolism|Carbohydrate metabolism|Amino sugar and nucleotide sugar metabolism|K12373|HEXA_B. hexosaminidase [EC:3.2.1.52]:EC:3.2.1.52;Metabolism|Glycan biosynthesis and metabolism|Glycosaminoglycan degradation|K12373|HEXA_B. hexosaminidase [EC:3.2.1.52]:EC:3.2.1.52;Metabolism|Glycan biosynthesis and metabolism|Glycosphingolipid biosynthesis - globo series|K12373|HEXA_B. hexosaminidase [EC:3.2.1.…	SignalP: has predicted secretion signal					Up	0.000275766	Yes	10.4665
Ophio1_1|g756.t1	149.089	1553.1	481.301	PF00173.23|Cyt-b5	GO:0020037|heme binding							Up	0.000275766	Yes	10.4173
Ophio1_1|g177.t1	37.4157	389.73	2365.22	PF05730.6|CFEM;PF05730.6|CFEM			SignalP: has predicted secretion signal					Up	0.000275766	Yes	10.4162
Ophio1_1|g749.t1	23.7106	246.443	38.7294	PF00067.17|p450	GO:0005506|iron ion binding;GO:0055114|oxidation-reduction process;GO:0016705|oxidoreductase activity, acting on paired donors, with incorporation or reduction of molecular oxygen;GO:0020037|heme binding	Metabolism|Lipid metabolism|Arachidonic acid metabolism|K01832|TBXAS1, CYP5A. thromboxane-A synthase [EC:5.3.99.5]:EC:5.3.99.5;Organismal Systems|Immune system|Platelet activation|K01832|TBXAS1, CYP5A. thromboxane-A synthase [EC:5.3.99.5]:EC:5.3.99.5	SignalP: has predicted secretion signal		2			Up	0.000275766	Yes	10.3938
Ophio1_1|g6201.t1	7.79321	80.9048	85.0577						1			Up	0.000275766	Yes	10.3814
Ophio1_1|g776.t1	4.10986	42.65	33.5333	PF03959.8|FSH1							Part of secondary metabolism cluster 11	Up	0.000275766	Yes	10.3775
Ophio1_1|g338.t1	8.48572	87.7007	42.9421	PF02770.14|Acyl-CoA_dh_M	GO:0055114|oxidation-reduction process;GO:0003995|acyl-CoA dehydrogenase activity							Up	0.000275766	Yes	10.3351
Ophio1_1|g4393.t1	18.3082	187.736	152.468									Up	0.000275766	Yes	10.2542
Ophio1_1|g2769.t1	1.57494	16.0962	8.19155				SignalP: has predicted secretion signal		2			Up	0.000521802	Yes	10.2202
Ophio1_1|g7028.t1	59.358	602.598	119.78	PF08772.6|NOB1_Zn_bind		Genetic Information Processing|Translation|Ribosome biogenesis in eukaryotes|K11883|NOB1. RNA-binding protein NOB1:						Up	0.000275766	Yes	10.1519
Ophio1_1|g6806.t1	1.82096	18.361	4.97992	PF01425.16|Amidase	GO:0016884|carbon-nitrogen ligase activity, with glutamine as amido-N-donor	Metabolism|Amino acid metabolism|Arginine and proline metabolism|K01426|E3.5.1.4, amiE. amidase [EC:3.5.1.4]:EC:3.5.1.4;Metabolism|Amino acid metabolism|Phenylalanine metabolism|K01426|E3.5.1.4, amiE. amidase [EC:3.5.1.4]:EC:3.5.1.4;Metabolism|Amino acid metabolism|Tryptophan metabolism|K01426|E3.5.1.4, amiE. amidase [EC:3.5.1.4]:EC:3.5.1.4;Metabolism|Xenobiotics biodegradation and metabolism|Ami…						Up	0.000275766	Yes	10.0831
Ophio1_1|g162.t1	0.44754	4.48906	2.35757	PF12697.2|Abhydrolase_6								Up	0.00367216	Yes	10.0305
Ophio1_1|g4386.t1	14.0049	140.254	13.9101	PF01565.18|FAD_binding_4;PF00717.18|Peptidase_S24	GO:0055114|oxidation-reduction process;GO:0016491|oxidoreductase activity;GO:0050660|flavin adenine dinucleotide binding;GO:0008762|UDP-N-acetylmuramate dehydrogenase activity				1	S26A		Up	0.000275766	Yes	10.0146
Ophio1_1|g4355.t1	1.23135	12.319	6.491	PF01822.14|WSC;PF01822.14|WSC			SignalP: has predicted secretion signal					Up	0.000275766	Yes	10.0045
Ophio1_1|g812.t1	39.4076	390.26	190.505	PF14602.1|Hexapep_2;PF14602.1|Hexapep_2;PF00132.19|Hexapep;PF12464.3|Mac;PF00172.13|Zn_clus	GO:0000981|sequence-specific DNA binding RNA polymerase II transcription factor activity;GO:0008270|zinc ion binding;GO:0006355|regulation of transcription, DNA-templated;GO:0005634|nucleus;GO:0016407|acetyltransferase activity			Zn2Cys6				Up	0.000275766	Yes	9.90317
Ophio1_1|g6667.t1	2.81686	27.7857	29.4659									Up	0.00140305	Yes	9.86407
Ophio1_1|g1089.t1	9.504	93.5047	30.3827	PF11719.3|Drc1-Sld2								Up	0.000275766	Yes	9.83846
Ophio1_1|g7518.t1	3.43668	33.7032	18.6449									Up	0.000275766	Yes	9.80691
Ophio1_1|g4544.t1	11.2723	110.485	73.7509	PF07690.11|MFS_1	GO:0016021|integral component of membrane;GO:0055085|transmembrane transport				12			Up	0.000275766	Yes	9.80146
Ophio1_1|g5786.t1	3.66204	35.8158	110.949	PF01565.18|FAD_binding_4	GO:0055114|oxidation-reduction process;GO:0016491|oxidoreductase activity;GO:0050660|flavin adenine dinucleotide binding;GO:0008762|UDP-N-acetylmuramate dehydrogenase activity							Up	0.000275766	Yes	9.78029
Ophio1_1|g5673.t1	0.578986	5.64791	6.85416									Up	0.000752938	Yes	9.75483
Ophio1_1|g2282.t1	210.743	2050.53	1988.13	PF00615.14|RGS;PF00610.16|DEP	GO:0035556|intracellular signal transduction;GO:0038032|termination of G-protein coupled receptor signaling pathway							Up	0.000275766	Yes	9.73
Ophio1_1|g7576.t1	5.91743	57.485	10.3451									Up	0.000275766	Yes	9.71452
Ophio1_1|g1645.t1	0.456921	4.43192	3.46168	PF01494.14|FAD_binding_3;PF01494.14|FAD_binding_3								Up	0.00654559	Yes	9.69953
Ophio1_1|g3267.t1	38.4399	371.841	131.258	PF00732.14|GMC_oxred_N;PF05199.8|GMC_oxred_C	GO:0016614|oxidoreductase activity, acting on CH-OH group of donors;GO:0055114|oxidation-reduction process;GO:0050660|flavin adenine dinucleotide binding							Up	0.000275766	Yes	9.67331
Ophio1_1|g4208.t1	25.2001	243.633	113.702	PF00145.12|DNA_methylase	GO:0008168|methyltransferase activity;GO:0003677|DNA binding;GO:0006306|DNA methylation	Metabolism|Amino acid metabolism|Cysteine and methionine metabolism|K00558|DNMT1, dcm. DNA (cytosine-5)-methyltransferase 1 [EC:2.1.1.37]:EC:2.1.1.37;Human Diseases|Cancers|MicroRNAs in cancer|K00558|DNMT1, dcm. DNA (cytosine-5)-methyltransferase 1 [EC:2.1.1.37]:EC:2.1.1.37						Up	0.000275766	Yes	9.66794
Ophio1_1|g7343.t1	19.4736	187.808	103.112	PF00069.20|Pkinase;PF07714.12|Pkinase_Tyr;PF00498.21|FHA	GO:0005515|protein binding;GO:0005524|ATP binding;GO:0004672|protein kinase activity;GO:0006468|protein phosphorylation							Up	0.000275766	Yes	9.64424
Ophio1_1|g2673.t1	11.8123	113.619	20.2995									Up	0.000275766	Yes	9.6187
Ophio1_1|g7184.t1	59.7499	574.702	377.818	PF00132.19|Hexapep;PF00132.19|Hexapep		Organismal Systems|Excretory system|Vasopressin-regulated water reabsorption|K10427|DCTN5. dynactin 5:						Up	0.000275766	Yes	9.61846
Ophio1_1|g1831.t1	2.06656	19.7747	7.67321	PF07690.11|MFS_1	GO:0016021|integral component of membrane;GO:0055085|transmembrane transport				9			Up	0.000275766	Yes	9.5689
Ophio1_1|g4374.t1	15.786	150.467	196.458									Up	0.000275766	Yes	9.53167
Ophio1_1|g5725.t1	6.09943	58.1096	46.2814	PF07690.11|MFS_1	GO:0016021|integral component of membrane;GO:0055085|transmembrane transport				14			Up	0.000275766	Yes	9.52705
Ophio1_1|g1391.t1	419.509	3995.88	4233.69	PF00719.14|Pyrophosphatase	GO:0006796|phosphate-containing compound metabolic process;GO:0005737|cytoplasm;GO:0004427|inorganic diphosphatase activity;GO:0000287|magnesium ion binding	Metabolism|Energy metabolism|Oxidative phosphorylation|K01507|ppa. inorganic pyrophosphatase [EC:3.6.1.1]:EC:3.6.1.1						Up	0.000275766	Yes	9.52514
Ophio1_1|g7210.t1	2.47952	23.4449	38.4321	PF02782.11|FGGY_C;PF00370.16|FGGY_N	GO:0016773|phosphotransferase activity, alcohol group as acceptor;GO:0005975|carbohydrate metabolic process	Metabolism|Lipid metabolism|Glycerolipid metabolism|K00864|glpK, GK. glycerol kinase [EC:2.7.1.30]:EC:2.7.1.30;Organismal Systems|Endocrine system|PPAR signaling pathway|K00864|glpK, GK. glycerol kinase [EC:2.7.1.30]:EC:2.7.1.30;Organismal Systems|Environmental adaptation|Plant-pathogen interaction|K00864|glpK, GK. glycerol kinase [EC:2.7.1.30]:EC:2.7.1.30						Up	0.000275766	Yes	9.45542
Ophio1_1|g1667.t1	1.42268	13.4346	12.7921	PF00122.15|E1-E2_ATPase;PF00702.21|Hydrolase;PF12710.2|HAD;PF00403.21|HMA	GO:0030001|metal ion transport;GO:0046872|metal ion binding;GO:0000166|nucleotide binding				7			Up	0.000275766	Yes	9.44316
Ophio1_1|g5923.t1	38.9781	365.544	279.031	PF14420.1|Clr5								Up	0.000275766	Yes	9.37819
Ophio1_1|g5003.t1	40.0594	375.632	256.453									Up	0.000275766	Yes	9.37688
Ophio1_1|g7760.t1	5.88915	55.1883	3.33485						6			Up	0.000275766	Yes	9.37118
Ophio1_1|g328.t1	21.1197	197.835	205.585									Up	0.000275766	Yes	9.36732
Ophio1_1|g5155.t1	4.44324	41.5553	18.1776	PF08490.7|DUF1744;PF03104.14|DNA_pol_B_exo1;PF00136.16|DNA_pol_B;PF10108.4|DNA_pol_B_exo2	GO:0008270|zinc ion binding;GO:0003677|DNA binding;GO:0005634|nucleus;GO:0003887|DNA-directed DNA polymerase activity;GO:0000166|nucleotide binding;GO:0006260|DNA replication	Metabolism|Nucleotide metabolism|Purine metabolism|K02324|POLE1. DNA polymerase epsilon subunit 1 [EC:2.7.7.7]:EC:2.7.7.7;Metabolism|Nucleotide metabolism|Pyrimidine metabolism|K02324|POLE1. DNA polymerase epsilon subunit 1 [EC:2.7.7.7]:EC:2.7.7.7;Genetic Information Processing|Replication and repair|DNA replication|K02324|POLE1. DNA polymerase epsilon subunit 1 [EC:2.7.7.7]:EC:2.7.7.7;Genetic In…						Up	0.000275766	Yes	9.35248
Ophio1_1|g3555.t1	16.4048	153.054	673.37				SignalP: has predicted secretion signal					Up	0.000275766	Yes	9.32983
Ophio1_1|g1660.t1	28.3109	263.289	265.824	PF08240.7|ADH_N	GO:0016491|oxidoreductase activity;GO:0055114|oxidation-reduction process							Up	0.000275766	Yes	9.29992
Ophio1_1|g6734.t1	11.1001	103.212	29.6469									Up	0.000275766	Yes	9.29829
Ophio1_1|g4938.t1	5.3307	49.3677	30.084									Up	0.000275766	Yes	9.26102
Ophio1_1|g5314.t1	9.06044	83.5036	13.5924	PF08030.7|NAD_binding_6;PF08022.7|FAD_binding_8;PF01794.14|Ferric_reduct	GO:0016491|oxidoreductase activity;GO:0055114|oxidation-reduction process	Environmental Information Processing|Signal transduction|HIF-1 signaling pathway|K08008|NOX, GP91. NADPH oxidase:;Cellular Processes|Transport and catabolism|Phagosome|K08008|NOX, GP91. NADPH oxidase:;Organismal Systems|Immune system|Leukocyte transendothelial migration|K08008|NOX, GP91. NADPH oxidase:;Organismal Systems|Development|Osteoclast differentiation|K08008|NOX, GP91. NADPH oxidase:			7			Up	0.000275766	Yes	9.21629
Ophio1_1|g3539.t1	66.8897	616.274	260.101	PF07690.11|MFS_1;PF00083.19|Sugar_tr	GO:0016021|integral component of membrane;GO:0055085|transmembrane transport;GO:0022857|transmembrane transporter activity				12			Up	0.000275766	Yes	9.21329
Ophio1_1|g1655.t1	57.3193	520.592	33.1055	PF00394.17|Cu-oxidase;PF07732.10|Cu-oxidase_3;PF07731.9|Cu-oxidase_2	GO:0005507|copper ion binding;GO:0016491|oxidoreductase activity;GO:0055114|oxidation-reduction process		SignalP: has predicted secretion signal					Up	0.000275766	Yes	9.08232
Ophio1_1|g2033.t1	12.5959	114.204	29.1572	PF08740.6|BCS1_N;PF00004.24|AAA;PF00004.24|AAA	GO:0005524|ATP binding							Up	0.000275766	Yes	9.06676
Ophio1_1|g4626.t1	11.7965	106.875	85.9288									Up	0.000275766	Yes	9.05989
Ophio1_1|g6335.t1	129.583	1166.75	515.935									Up	0.000275766	Yes	9.00388
Ophio1_1|g64.t1	3.79497	33.9408	46.7843									Up	0.000275766	Yes	8.94363
Ophio1_1|g816.t1	19.4642	172.901	152.837	PF05368.8|NmrA;PF13460.1|NAD_binding_10								Up	0.000275766	Yes	8.88303
Ophio1_1|g7211.t1	11.9583	106.111	72.3688	PF06839.7|zf-GRF	GO:0008270|zinc ion binding			Zinc finger, GRF-type				Up	0.000275766	Yes	8.87342
Ophio1_1|g4329.t1	54.8824	486.944	158.535									Up	0.000275766	Yes	8.8725
Ophio1_1|g5529.t1	14.9296	131.783	83.1868									Up	0.000275766	Yes	8.82696
Ophio1_1|g284.t1	20.3229	178.472	21.1285	PF13520.1|AA_permease_2;PF00324.16|AA_permease	GO:0003333|amino acid transmembrane transport;GO:0006810|transport;GO:0055085|transmembrane transport;GO:0016020|membrane;GO:0015171|amino acid transmembrane transporter activity				12			Up	0.000275766	Yes	8.78182
Ophio1_1|g901.t1	8.24671	72.2801	58.3508	PF00083.19|Sugar_tr;PF07690.11|MFS_1;PF07690.11|MFS_1	GO:0022857|transmembrane transporter activity;GO:0016021|integral component of membrane;GO:0055085|transmembrane transport				10			Up	0.000275766	Yes	8.76472
Ophio1_1|g103.t1	1.24181	10.8015	0.49352	PF00264.15|Tyrosinase	GO:0016491|oxidoreductase activity;GO:0008152|metabolic process		SignalP: has predicted secretion signal					Up	0.000275766	Yes	8.69819
Ophio1_1|g5186.t1	19.5432	168.819	123.795	PF00860.15|Xan_ur_permease	GO:0016020|membrane;GO:0006810|transport;GO:0005215|transporter activity;GO:0055085|transmembrane transport				10			Up	0.000275766	Yes	8.63825
Ophio1_1|g3194.t1	19.3406	166.825	22.9775									Up	0.000275766	Yes	8.62564
Ophio1_1|g1248.t1	6.53173	56.2856	45.1044									Up	0.000275766	Yes	8.61726
Ophio1_1|g932.t1	101.932	877.04	415.581	PF00290.15|Trp_syntA;PF00291.20|PALP	GO:0004834|tryptophan synthase activity;GO:0006568|tryptophan metabolic process	Metabolism|Overview|Biosynthesis of amino acids|K01694|TRP. tryptophan synthase [EC:4.2.1.20]:EC:4.2.1.20;Metabolism|Amino acid metabolism|Glycine, serine and threonine metabolism|K01694|TRP. tryptophan synthase [EC:4.2.1.20]:EC:4.2.1.20;Metabolism|Amino acid metabolism|Phenylalanine, tyrosine and tryptophan biosynthesis|K01694|TRP. tryptophan synthase [EC:4.2.1.20]:EC:4.2.1.20						Up	0.000275766	Yes	8.60417
Ophio1_1|g6858.t1	2.68976	23.0851	30.0744	PF00703.16|Glyco_hydro_2	GO:0005975|carbohydrate metabolic process;GO:0004553|hydrolase activity, hydrolyzing O-glycosyl compounds	Metabolism|Glycan biosynthesis and metabolism|Other glycan degradation|K01192|E3.2.1.25, MANBA, manB. beta-mannosidase [EC:3.2.1.25]:EC:3.2.1.25;Cellular Processes|Transport and catabolism|Lysosome|K01192|E3.2.1.25, MANBA, manB. beta-mannosidase [EC:3.2.1.25]:EC:3.2.1.25						Up	0.000275766	Yes	8.58259
Ophio1_1|g5076.t1	16.4395	140.83	69.1568	PF08542.6|Rep_fac_C;PF13177.1|DNA_pol3_delta2;PF00004.24|AAA;PF13173.1|AAA_14;PF05496.7|RuvB_N;PF01443.13|Viral_helicase1	GO:0006281|DNA repair;GO:0005524|ATP binding;GO:0009378|four-way junction helicase activity;GO:0006310|DNA recombination	Genetic Information Processing|Replication and repair|DNA replication|K10755|RFC2_4. replication factor C subunit 2/4:;Genetic Information Processing|Replication and repair|Nucleotide excision repair|K10755|RFC2_4. replication factor C subunit 2/4:;Genetic Information Processing|Replication and repair|Mismatch repair|K10755|RFC2_4. replication factor C subunit 2/4:						Up	0.000275766	Yes	8.56656
Ophio1_1|g1247.t1	6.62674	56.7654	59.0798	PF02182.12|SAD_SRA	GO:0042393|histone binding							Up	0.000275766	Yes	8.56611
Ophio1_1|g1743.t1	8.34455	71.3421	31.4024	PF00493.18|MCM;PF14551.1|MCM_N;PF01078.16|Mg_chelatase;PF07728.9|AAA_5	GO:0016887|ATPase activity;GO:0016851|magnesium chelatase activity;GO:0006260|DNA replication;GO:0005524|ATP binding;GO:0015995|chlorophyll biosynthetic process;GO:0015979|photosynthesis;GO:0003677|DNA binding	Genetic Information Processing|Replication and repair|DNA replication|K02210|MCM7, CDC47. DNA replication licensing factor MCM7 [EC:3.6.4.12]:EC:3.6.4.12;Cellular Processes|Cell growth and death|Cell cycle|K02210|MCM7, CDC47. DNA replication licensing factor MCM7 [EC:3.6.4.12]:EC:3.6.4.12;Cellular Processes|Cell growth and death|Cell cycle - yeast|K02210|MCM7, CDC47. DNA replication licensing fac…						Up	0.000275766	Yes	8.54954
Ophio1_1|g3847.t1	27.4386	234.563	92.6821									Up	0.000275766	Yes	8.54865
Ophio1_1|g6662.t1	42.1077	358.719	150.739									Up	0.000275766	Yes	8.51908
Ophio1_1|g5042.t1	56.3111	479.133	86.9139	PF01494.14|FAD_binding_3;PF01266.19|DAO	GO:0016491|oxidoreductase activity;GO:0055114|oxidation-reduction process							Up	0.000275766	Yes	8.50868
Ophio1_1|g5999.t1	44.5976	378.194	111.797	PF00755.15|Carn_acyltransf;PF00755.15|Carn_acyltransf	GO:0016746|transferase activity, transferring acyl groups	Cellular Processes|Transport and catabolism|Peroxisome|K00624|E2.3.1.7. carnitine O-acetyltransferase [EC:2.3.1.7]:EC:2.3.1.7						Up	0.000275766	Yes	8.48014
Ophio1_1|g2857.t1	98.7935	836.555	201.8	PF03239.9|FTR1	GO:0016020|membrane;GO:0055085|transmembrane transport				7			Up	0.000275766	Yes	8.46771
Ophio1_1|g6068.t1	53.5365	453.264	272.761									Up	0.000275766	Yes	8.46645
Ophio1_1|g7417.t1	93.2166	788.134	324.794				SignalP: has predicted secretion signal; SSP: small secreted protein					Up	0.000275766	Yes	8.45487
Ophio1_1|g1661.t1	170.98	1443.16	1166.3	PF00264.15|Tyrosinase	GO:0016491|oxidoreductase activity;GO:0008152|metabolic process		SignalP: has predicted secretion signal					Up	0.000275766	Yes	8.44052
Ophio1_1|g253.t1	11.8001	98.8969	54.6275									Up	0.000275766	Yes	8.38102
Ophio1_1|g1621.t1	144.22	1207.09	855.699						4			Up	0.000275766	Yes	8.36978
Ophio1_1|g2948.t1	14.7548	123.46	62.4701	PF13147.1|Amidohydro_4;PF13147.1|Amidohydro_4;PF07969.6|Amidohydro_3		Metabolism|Carbohydrate metabolism|Amino sugar and nucleotide sugar metabolism|K01443|E3.5.1.25, nagA, AMDHD2. N-acetylglucosamine-6-phosphate deacetylase [EC:3.5.1.25]:EC:3.5.1.25				M38		Up	0.000275766	Yes	8.36745
Ophio1_1|g5773.t1	1.14753	9.58661	10.4826	PF00195.14|Chal_sti_synt_N;PF02797.10|Chal_sti_synt_C;PF08392.7|FAE1_CUT1_RppA	GO:0016746|transferase activity, transferring acyl groups;GO:0016020|membrane;GO:0016747|transferase activity, transferring acyl groups other than amino-acyl groups;GO:0009058|biosynthetic process;GO:0006633|fatty acid biosynthetic process							Up	0.000275766	Yes	8.35413
Ophio1_1|g1252.t1	16.2956	136.042	42.4038									Up	0.000976025	Yes	8.34839
Ophio1_1|g7526.t1	67.7208	564.988	321.428	PF00503.15|G-alpha;PF00503.15|G-alpha	GO:0031683|G-protein beta/gamma-subunit complex binding;GO:0019001|guanyl nucleotide binding;GO:0004871|signal transducer activity;GO:0003924|GTPase activity;GO:0007186|G-protein coupled receptor signaling pathway							Up	0.000275766	Yes	8.3429
Ophio1_1|g1158.t1	33.3992	278.161	138.76	PF04082.13|Fungal_trans;PF00172.13|Zn_clus	GO:0000981|sequence-specific DNA binding RNA polymerase II transcription factor activity;GO:0006355|regulation of transcription, DNA-templated;GO:0003677|DNA binding;GO:0005634|nucleus;GO:0008270|zinc ion binding;GO:0006351|transcription, DNA-templated			Zn2Cys6				Up	0.000275766	Yes	8.32837
Ophio1_1|g5308.t1	125.539	1039.38	906.407	PF00464.14|SHMT	GO:0006563|L-serine metabolic process;GO:0004372|glycine hydroxymethyltransferase activity;GO:0006544|glycine metabolic process	Metabolism|Overview|Carbon metabolism|K00600|glyA, SHMT. glycine hydroxymethyltransferase [EC:2.1.2.1]:EC:2.1.2.1;Metabolism|Overview|Biosynthesis of amino acids|K00600|glyA, SHMT. glycine hydroxymethyltransferase [EC:2.1.2.1]:EC:2.1.2.1;Metabolism|Carbohydrate metabolism|Glyoxylate and dicarboxylate metabolism|K00600|glyA, SHMT. glycine hydroxymethyltransferase [EC:2.1.2.1]:EC:2.1.2.1;Metabolism…						Up	0.000275766	Yes	8.27934
Ophio1_1|g770.t1	0.794082	6.56295	2.8804	PF01633.15|Choline_kinase;PF01636.18|APH		Metabolism|Lipid metabolism|Glycerophospholipid metabolism|K00866|CKI1. choline kinase [EC:2.7.1.32]:EC:2.7.1.32						Up	0.00140305	Yes	8.26483
Ophio1_1|g1373.t1	61.3126	502.873	255.105	PF04438.11|zf-HIT								Up	0.000275766	Yes	8.20179
Ophio1_1|g2190.t1	0.765063	6.23322	10.5903									Up	0.00385882	Yes	8.14733
Ophio1_1|g4664.t1	18.9982	154.348	52.5575	PF00493.18|MCM;PF14551.1|MCM_N;PF07728.9|AAA_5	GO:0016887|ATPase activity;GO:0006260|DNA replication;GO:0005524|ATP binding;GO:0003677|DNA binding	Genetic Information Processing|Replication and repair|DNA replication|K02209|MCM5, CDC46. DNA replication licensing factor MCM5 [EC:3.6.4.12]:EC:3.6.4.12;Cellular Processes|Cell growth and death|Cell cycle|K02209|MCM5, CDC46. DNA replication licensing factor MCM5 [EC:3.6.4.12]:EC:3.6.4.12;Cellular Processes|Cell growth and death|Cell cycle - yeast|K02209|MCM5, CDC46. DNA replication licensing fac…						Up	0.000275766	Yes	8.12435
Ophio1_1|g7521.t1	33.6608	272.782	122.163									Up	0.000275766	Yes	8.10385
Ophio1_1|g2611.t1	14.6572	118.501	256.305									Up	0.000275766	Yes	8.08483
Ophio1_1|g3022.t1	8.62955	69.6246	4.12903	PF01636.18|APH;PF01633.15|Choline_kinase								Up	0.000275766	Yes	8.06816
Ophio1_1|g2902.t1	0.995381	8.03009	4.89004	PF00704.23|Glyco_hydro_18;PF01476.15|LysM;PF01476.15|LysM	GO:0005975|carbohydrate metabolic process;GO:0004553|hydrolase activity, hydrolyzing O-glycosyl compounds		SignalP: has predicted secretion signal					Up	0.000275766	Yes	8.06735
Ophio1_1|g7190.t1	22.4447	181.022	19.4836	PF00916.15|Sulfate_transp;PF13792.1|Sulfate_tra_GLY;PF01740.16|STAS	GO:0016021|integral component of membrane;GO:0008272|sulfate transport;GO:0015116|sulfate transmembrane transporter activity				9			Up	0.000275766	Yes	8.06524
Ophio1_1|g1896.t1	1.40054	11.1767	16.4492	PF12697.2|Abhydrolase_6;PF12695.2|Abhydrolase_5;PF06500.6|DUF1100;PF02230.11|Abhydrolase_2	GO:0016787|hydrolase activity							Up	0.000275766	Yes	7.98028
Ophio1_1|g6820.t1	38.8327	308.901	170.389	PF00617.14|RasGEF;PF08477.8|Miro;PF00618.15|RasGEF_N	GO:0051056|regulation of small GTPase mediated signal transduction;GO:0005085|guanyl-nucleotide exchange factor activity;GO:0007264|small GTPase mediated signal transduction;GO:0005622|intracellular;GO:0005525|GTP binding				1			Up	0.000275766	Yes	7.95466
Ophio1_1|g6428.t1	6.73285	53.2855	44.7115	PF00664.18|ABC_membrane;PF00664.18|ABC_membrane;PF00005.22|ABC_tran;PF00005.22|ABC_tran	GO:0016887|ATPase activity;GO:0016021|integral component of membrane;GO:0055085|transmembrane transport;GO:0005524|ATP binding;GO:0042626|ATPase activity, coupled to transmembrane movement of substances;GO:0006810|transport				9			Up	0.000275766	Yes	7.91426
Ophio1_1|g4098.t1	10.2475	81.0122	134.574									Up	0.000275766	Yes	7.90556
Ophio1_1|g4692.t1	21.784	171.983	99.2305									Up	0.000275766	Yes	7.89492
Ophio1_1|g4693.t1	2.67495	21.0867	12.4248	PF00098.18|zf-CCHC	GO:0003676|nucleic acid binding;GO:0008270|zinc ion binding			Zinc finger, CCHC-type				Up	0.00219689	Yes	7.88303
Ophio1_1|g5183.t1	22.7439	179.016	6.66884									Up	0.000275766	Yes	7.87095
Ophio1_1|g3946.t1	11.2936	88.7046	58.2669									Up	0.000275766	Yes	7.85441
Ophio1_1|g7094.t1	7.15027	55.6417	3.15303	PF01554.13|MatE;PF01554.13|MatE	GO:0006855|drug transmembrane transport;GO:0015297|antiporter activity;GO:0015238|drug transmembrane transporter activity;GO:0016020|membrane;GO:0055085|transmembrane transport				10			Up	0.000275766	Yes	7.78176
Ophio1_1|g169.t1	78.8623	603.336	311.961	PF00324.16|AA_permease;PF13520.1|AA_permease_2	GO:0003333|amino acid transmembrane transport;GO:0006810|transport;GO:0016020|membrane;GO:0055085|transmembrane transport;GO:0015171|amino acid transmembrane transporter activity				12			Up	0.000275766	Yes	7.6505
Ophio1_1|g3150.t1	23.4007	177.851	71.2874									Up	0.000275766	Yes	7.60024
Ophio1_1|g174.t1	31.8345	240.526	137.161	PF03824.11|NicO	GO:0016021|integral component of membrane;GO:0015675|nickel cation transport;GO:0006824|cobalt ion transport;GO:0015087|cobalt ion transmembrane transporter activity;GO:0055085|transmembrane transport;GO:0015099|nickel cation transmembrane transporter activity;GO:0046872|metal ion binding		SignalP: has predicted secretion signal		5			Up	0.000275766	Yes	7.55551
Ophio1_1|g6547.t1	15.6282	118.048	68.3958	PF02463.14|SMC_N;PF06470.8|SMC_hinge;PF13476.1|AAA_23;PF13304.1|AAA_21	GO:0005515|protein binding;GO:0051276|chromosome organization;GO:0005524|ATP binding;GO:0005694|chromosome	Cellular Processes|Cell growth and death|Cell cycle|K06669|SMC3, CSPG6. structural maintenance of chromosome 3 (chondroitin sulfate proteoglycan 6):;Cellular Processes|Cell growth and death|Cell cycle - yeast|K06669|SMC3, CSPG6. structural maintenance of chromosome 3 (chondroitin sulfate proteoglycan 6):;Cellular Processes|Cell growth and death|Meiosis - yeast|K06669|SMC3, CSPG6. structural maint…						Up	0.000275766	Yes	7.55353
Ophio1_1|g1085.t1	14.4447	109.003	65.8309	PF00172.13|Zn_clus;PF04082.13|Fungal_trans	GO:0000981|sequence-specific DNA binding RNA polymerase II transcription factor activity;GO:0008270|zinc ion binding;GO:0003677|DNA binding;GO:0006355|regulation of transcription, DNA-templated;GO:0005634|nucleus;GO:0006351|transcription, DNA-templated			Zn2Cys6				Up	0.000275766	Yes	7.54623
Ophio1_1|g1082.t1	0.697496	5.24179	6.29543	PF01593.19|Amino_oxidase;PF01593.19|Amino_oxidase;PF13450.1|NAD_binding_8	GO:0016491|oxidoreductase activity;GO:0055114|oxidation-reduction process	Metabolism|Amino acid metabolism|Arginine and proline metabolism|K13366|MPAO, PAO1. polyamine oxidase [EC:1.5.3.14 1.5.3.16 1.5.3.-]:EC:1.5.3.14 1.5.3.16 1.5.3.-;Metabolism|Metabolism of other amino acids|beta-Alanine metabolism|K13366|MPAO, PAO1. polyamine oxidase [EC:1.5.3.14 1.5.3.16 1.5.3.-]:EC:1.5.3.14 1.5.3.16 1.5.3.-	SignalP: has predicted secretion signal		2			Up	0.000275766	Yes	7.51515
Ophio1_1|g2747.t1	69.7643	523.577	178.874	PF07690.11|MFS_1;PF07690.11|MFS_1	GO:0016021|integral component of membrane;GO:0055085|transmembrane transport				12			Up	0.000275766	Yes	7.50494
Ophio1_1|g7209.t1	7.49913	55.4638	29.3395	PF00230.15|MIP	GO:0006810|transport;GO:0005215|transporter activity;GO:0016020|membrane				6			Up	0.000275766	Yes	7.39603
Ophio1_1|g5298.t1	0.876048	6.45929	0.703352	PF00188.21|CAP			SignalP: has predicted secretion signal; SSP: small secreted protein					Up	0.00874341	Yes	7.37321
Ophio1_1|g1874.t1	28.2072	206.528	84.8833								Part of secondary metabolism cluster 29	Up	0.000275766	Yes	7.32182
Ophio1_1|g4261.t1	35.8269	262.297	498.247									Up	0.000275766	Yes	7.32123
Ophio1_1|g3413.t1	67.0387	490.544	742.092	PF01370.16|Epimerase;PF04321.12|RmlD_sub_bind;PF00106.20|adh_short	GO:0045226|extracellular polysaccharide biosynthetic process;GO:0016491|oxidoreductase activity;GO:0008831|dTDP-4-dehydrorhamnose reductase activity;GO:0008152|metabolic process;GO:0044237|cellular metabolic process;GO:0050662|coenzyme binding;GO:0003824|catalytic activity							Up	0.000275766	Yes	7.31733
Ophio1_1|g6823.t1	83.8391	611.353	251.784	PF00069.20|Pkinase;PF07714.12|Pkinase_Tyr	GO:0005524|ATP binding;GO:0004672|protein kinase activity;GO:0006468|protein phosphorylation							Up	0.000275766	Yes	7.29198
Ophio1_1|g6114.t1	97.1654	708.049	323.886	PF13921.1|Myb_DNA-bind_6								Up	0.000275766	Yes	7.28705
Ophio1_1|g6094.t1	13.1636	95.9111	41.9818	PF00617.14|RasGEF;PF00618.15|RasGEF_N	GO:0051056|regulation of small GTPase mediated signal transduction;GO:0005622|intracellular;GO:0005085|guanyl-nucleotide exchange factor activity;GO:0007264|small GTPase mediated signal transduction							Up	0.000275766	Yes	7.28608
Ophio1_1|g7570.t1	31.2394	226.633	131.425									Up	0.000275766	Yes	7.25472
Ophio1_1|g6530.t1	23.8796	172.922	107.864	PF00010.21|HLH	GO:0046983|protein dimerization activity			bHLH				Up	0.000275766	Yes	7.24141
Ophio1_1|g2225.t1	27.1281	196.155	189.443									Up	0.000275766	Yes	7.23069
Ophio1_1|g723.t1	8.88966	64.1199	57.7411									Up	0.000275766	Yes	7.21286
Ophio1_1|g7145.t1	13.7326	98.7907	152.117	PF04082.13|Fungal_trans	GO:0003677|DNA binding;GO:0005634|nucleus;GO:0008270|zinc ion binding;GO:0006351|transcription, DNA-templated			Zn2Cys6				Up	0.000275766	Yes	7.19388
Ophio1_1|g4496.t1	19.6953	141.461	36.4259	PF10637.4|Ofd1_CTDD;PF13640.1|2OG-FeII_Oxy_3	GO:0031418|L-ascorbic acid binding;GO:0016491|oxidoreductase activity;GO:0016706|oxidoreductase activity, acting on paired donors, with incorporation or reduction of molecular oxygen, 2-oxoglutarate as one donor, and incorporation of one atom each of oxygen into both donors;GO:0005506|iron ion binding;GO:0055114|oxidation-reduction process							Up	0.000275766	Yes	7.18248
Ophio1_1|g7727.t1	4.94929	35.4342	32.7627				SignalP: has predicted secretion signal; SSP: small secreted protein					Up	0.000275766	Yes	7.15945
Ophio1_1|g2691.t1	227.455	1622.74	307.51	PF00709.16|Adenylsucc_synt	GO:0006164|purine nucleotide biosynthetic process;GO:0004019|adenylosuccinate synthase activity;GO:0005525|GTP binding	Metabolism|Nucleotide metabolism|Purine metabolism|K01939|purA, ADSS. adenylosuccinate synthase [EC:6.3.4.4]:EC:6.3.4.4;Metabolism|Amino acid metabolism|Alanine, aspartate and glutamate metabolism|K01939|purA, ADSS. adenylosuccinate synthase [EC:6.3.4.4]:EC:6.3.4.4						Up	0.000275766	Yes	7.13433
Ophio1_1|g5055.t1	1.7502	12.4331	3.30837	PF07510.6|DUF1524								Up	0.000275766	Yes	7.10382
Ophio1_1|g4467.t1	0.72587	5.13545	5.30551	PF00501.23|AMP-binding;PF00668.15|Condensation	GO:0003824|catalytic activity;GO:0008152|metabolic process						Part of secondary metabolism cluster 14;Secondary metabolism. Type: NRPS-like	Up	0.000275766	Yes	7.07489
Ophio1_1|g7685.t1	7.19937	50.7139	95.1034				SignalP: has predicted secretion signal; SSP: small secreted protein					Up	0.000275766	Yes	7.04421
Ophio1_1|g2690.t1	40.1263	282.44	88.6212	PF00004.24|AAA;PF08542.6|Rep_fac_C;PF13177.1|DNA_pol3_delta2;PF03215.10|Rad17;PF05496.7|RuvB_N	GO:0006281|DNA repair;GO:0005524|ATP binding;GO:0009378|four-way junction helicase activity;GO:0006310|DNA recombination	Genetic Information Processing|Replication and repair|DNA replication|K10755|RFC2_4. replication factor C subunit 2/4:;Genetic Information Processing|Replication and repair|Nucleotide excision repair|K10755|RFC2_4. replication factor C subunit 2/4:;Genetic Information Processing|Replication and repair|Mismatch repair|K10755|RFC2_4. replication factor C subunit 2/4:						Up	0.000275766	Yes	7.03878
Ophio1_1|g4395.t1	0.762548	5.36017	3.25073									Up	0.0322073	Yes	7.02929
Ophio1_1|g427.t1	28.4086	199.601	119	PF00076.17|RRM_1;PF00076.17|RRM_1;PF00076.17|RRM_1;PF14259.1|RRM_6;PF14259.1|RRM_6;PF14259.1|RRM_6;PF14259.1|RRM_6;PF13893.1|RRM_5;PF05172.8|Nup35_RRM;PF05391.6|Lsm_interact	GO:0003676|nucleic acid binding							Up	0.000275766	Yes	7.02608
Ophio1_1|g914.t1	70.418	494.449	233.376	PF06472.10|ABC_membrane_2;PF00005.22|ABC_tran	GO:0016887|ATPase activity;GO:0006810|transport;GO:0016020|membrane;GO:0005524|ATP binding	Environmental Information Processing|Membrane transport|ABC transporters|K15628|PXA. ATP-binding cassette, subfamily D (ALD), peroxisomal long-chain fatty acid import protein:;Cellular Processes|Transport and catabolism|Peroxisome|K15628|PXA. ATP-binding cassette, subfamily D (ALD), peroxisomal long-chain fatty acid import protein:						Up	0.000275766	Yes	7.02163
Ophio1_1|g2797.t1	132.662	930.612	373.366	PF00160.16|Pro_isomerase	GO:0003755|peptidyl-prolyl cis-trans isomerase activity;GO:0006457|protein folding	Genetic Information Processing|Transcription|Spliceosome|K09567|PPIH, CYPH. peptidyl-prolyl isomerase H (cyclophilin H) [EC:5.2.1.8]:EC:5.2.1.8						Up	0.000275766	Yes	7.01491
Ophio1_1|g5605.t1	17.2304	120.787	58.4958	PF00004.24|AAA	GO:0005524|ATP binding							Up	0.000275766	Yes	7.01011
Ophio1_1|g2460.t1	12.7159	88.7515	29.6733	PF08418.5|Pol_alpha_B_N;PF04042.11|DNA_pol_E_B	GO:0003677|DNA binding;GO:0006260|DNA replication;GO:0003887|DNA-directed DNA polymerase activity	Metabolism|Nucleotide metabolism|Purine metabolism|K02321|POLA2. DNA polymerase alpha subunit B:;Metabolism|Nucleotide metabolism|Pyrimidine metabolism|K02321|POLA2. DNA polymerase alpha subunit B:;Genetic Information Processing|Replication and repair|DNA replication|K02321|POLA2. DNA polymerase alpha subunit B:						Up	0.000275766	Yes	6.97957
Ophio1_1|g6005.t1	7.74059	53.8733	77.177	PF05224.7|NDT80_PhoG	GO:0003677|DNA binding							Up	0.000275766	Yes	6.95984
Ophio1_1|g3227.t1	3.42999	23.6731	7.04674				SignalP: has predicted secretion signal; SSP: small secreted protein					Up	0.000275766	Yes	6.9018
Ophio1_1|g4096.t1	9.03427	62.3297	22.5241	PF00652.17|Ricin_B_lectin;PF00652.17|Ricin_B_lectin			SignalP: has predicted secretion signal; SSP: small secreted protein					Up	0.000275766	Yes	6.89925
Ophio1_1|g3771.t1	1.84113	12.7017	5.0562									Up	0.00140305	Yes	6.89886
Ophio1_1|g4913.t1	11.0154	75.9335	26.1345	PF09444.5|MRC1		Cellular Processes|Cell growth and death|Cell cycle - yeast|K11272|MRC1. mediator of replication checkpoint protein 1:						Up	0.000275766	Yes	6.89339
Ophio1_1|g5377.t1	84.0936	579.378	235.951	PF05739.14|SNARE;PF00804.20|Syntaxin	GO:0016020|membrane;GO:0005515|protein binding	Genetic Information Processing|Folding, sorting and degradation|SNARE interactions in vesicular transport|K08486|STX1B_2_3. syntaxin 1B/2/3:;Organismal Systems|Nervous system|Synaptic vesicle cycle|K08486|STX1B_2_3. syntaxin 1B/2/3:			1			Up	0.000275766	Yes	6.88968
Ophio1_1|g6600.t1	22.1185	151.379	66.1874									Up	0.000275766	Yes	6.844
Ophio1_1|g2947.t1	14.4351	98.7055	37.9007	PF00933.16|Glyco_hydro_3	GO:0005975|carbohydrate metabolic process;GO:0004553|hydrolase activity, hydrolyzing O-glycosyl compounds	Metabolism|Carbohydrate metabolism|Amino sugar and nucleotide sugar metabolism|K01207|E3.2.1.52, nagZ. beta-N-acetylhexosaminidase [EC:3.2.1.52]:EC:3.2.1.52;Human Diseases|Drug resistance|beta-Lactam resistance|K01207|E3.2.1.52, nagZ. beta-N-acetylhexosaminidase [EC:3.2.1.52]:EC:3.2.1.52						Up	0.000275766	Yes	6.83788
Ophio1_1|g4132.t1	0.933384	6.36516	2.57277	PF01988.14|VIT1;PF01988.14|VIT1					5			Up	0.00421393	Yes	6.81944
Ophio1_1|g4751.t1	33.5781	227.532	154.562									Up	0.000275766	Yes	6.7762
Ophio1_1|g7354.t1	20.3551	137.32	70.2114	PF04042.11|DNA_pol_E_B	GO:0003677|DNA binding;GO:0006260|DNA replication;GO:0003887|DNA-directed DNA polymerase activity	Metabolism|Nucleotide metabolism|Purine metabolism|K02328|POLD2. DNA polymerase delta subunit 2:;Metabolism|Nucleotide metabolism|Pyrimidine metabolism|K02328|POLD2. DNA polymerase delta subunit 2:;Genetic Information Processing|Replication and repair|DNA replication|K02328|POLD2. DNA polymerase delta subunit 2:;Genetic Information Processing|Replication and repair|Base excision repair|K02328|POL…						Up	0.000275766	Yes	6.74622
Ophio1_1|g4830.t1	31.5772	212.491	285.641	PF01988.14|VIT1					4			Up	0.000275766	Yes	6.72925
Ophio1_1|g2110.t1	150.772	1010.8	358.864	PF05648.9|PEX11	GO:0016559|peroxisome fission;GO:0005779|integral component of peroxisomal membrane	Cellular Processes|Transport and catabolism|Peroxisome|K13352|PEX11B. peroxin-11B:						Up	0.000275766	Yes	6.70416
Ophio1_1|g4318.t1	67.1497	446.671	264.163						1			Up	0.000275766	Yes	6.65187
Ophio1_1|g5965.t1	10.9723	72.9503	111.277	PF00171.17|Aldedh	GO:0016491|oxidoreductase activity;GO:0055114|oxidation-reduction process;GO:0008152|metabolic process	Metabolism|Carbohydrate metabolism|Glycolysis / Gluconeogenesis|K00128|E1.2.1.3. aldehyde dehydrogenase (NAD+) [EC:1.2.1.3]:EC:1.2.1.3;Metabolism|Carbohydrate metabolism|Pentose and glucuronate interconversions|K00128|E1.2.1.3. aldehyde dehydrogenase (NAD+) [EC:1.2.1.3]:EC:1.2.1.3;Metabolism|Carbohydrate metabolism|Ascorbate and aldarate metabolism|K00128|E1.2.1.3. aldehyde dehydrogenase (NAD+) […						Up	0.000275766	Yes	6.64859
Ophio1_1|g3271.t1	10.1272	66.8097	26.7899	PF04042.11|DNA_pol_E_B	GO:0003677|DNA binding;GO:0006260|DNA replication;GO:0003887|DNA-directed DNA polymerase activity	Metabolism|Nucleotide metabolism|Purine metabolism|K02325|POLE2. DNA polymerase epsilon subunit 2 [EC:2.7.7.7]:EC:2.7.7.7;Metabolism|Nucleotide metabolism|Pyrimidine metabolism|K02325|POLE2. DNA polymerase epsilon subunit 2 [EC:2.7.7.7]:EC:2.7.7.7;Genetic Information Processing|Replication and repair|DNA replication|K02325|POLE2. DNA polymerase epsilon subunit 2 [EC:2.7.7.7]:EC:2.7.7.7;Genetic In…						Up	0.000275766	Yes	6.59706
Ophio1_1|g3023.t1	13.6276	89.0957	8.2634	PF01035.15|DNA_binding_1	GO:0006281|DNA repair;GO:0003824|catalytic activity		SignalP: has predicted secretion signal; SSP: small secreted protein					Up	0.000275766	Yes	6.53789
Ophio1_1|g4443.t1	13.7621	89.9181	143.669						2			Up	0.000275766	Yes	6.53375
Ophio1_1|g6069.t1	59.8001	390.23	247.882									Up	0.000275766	Yes	6.52557
Ophio1_1|g3379.t1	31.742	206.587	67.03	PF01569.16|PAP2	GO:0016020|membrane;GO:0003824|catalytic activity				6			Up	0.000275766	Yes	6.50832
Ophio1_1|g6207.t1	28.9967	188.703	117.061	PF00069.20|Pkinase;PF07714.12|Pkinase_Tyr	GO:0005524|ATP binding;GO:0004672|protein kinase activity;GO:0006468|protein phosphorylation	Cellular Processes|Cell growth and death|Cell cycle - yeast|K03114|SWE1. mitosis inhibitor protein kinase SWE1 [EC:2.7.11.1]:EC:2.7.11.1;Cellular Processes|Cell growth and death|Meiosis - yeast|K03114|SWE1. mitosis inhibitor protein kinase SWE1 [EC:2.7.11.1]:EC:2.7.11.1						Up	0.000275766	Yes	6.50774
Ophio1_1|g7691.t1	2.18749	14.2214	3.75255									Up	0.000275766	Yes	6.50124
Ophio1_1|g6066.t1	3.51785	22.8173	97.9168									Up	0.00455317	Yes	6.48615
Ophio1_1|g517.t1	146.763	950.297	147.065	PF02729.16|OTCace_N;PF00185.19|OTCace	GO:0006520|cellular amino acid metabolic process;GO:0016597|amino acid binding;GO:0016743|carboxyl- or carbamoyltransferase activity	Metabolism|Overview|Biosynthesis of amino acids|K00611|OTC, argF, argI. ornithine carbamoyltransferase [EC:2.1.3.3]:EC:2.1.3.3;Metabolism|Amino acid metabolism|Arginine and proline metabolism|K00611|OTC, argF, argI. ornithine carbamoyltransferase [EC:2.1.3.3]:EC:2.1.3.3						Up	0.000275766	Yes	6.47504
Ophio1_1|g2309.t1	18.9117	121.999	61.0548									Up	0.000275766	Yes	6.45098
Ophio1_1|g3072.t1	23.435	149.767	115.847	PF10262.4|Rdx	GO:0008430|selenium binding;GO:0045454|cell redox homeostasis							Up	0.000275766	Yes	6.39074
Ophio1_1|g6946.t1	489.043	3105.3	320.815									Up	0.000275766	Yes	6.34975
Ophio1_1|g2525.t1	20.268	128.327	44.0662	PF01896.14|DNA_primase_S	GO:0003896|DNA primase activity;GO:0006269|DNA replication, synthesis of RNA primer	Metabolism|Nucleotide metabolism|Purine metabolism|K02684|PRI1. DNA primase small subunit [EC:2.7.7.-]:EC:2.7.7.-;Metabolism|Nucleotide metabolism|Pyrimidine metabolism|K02684|PRI1. DNA primase small subunit [EC:2.7.7.-]:EC:2.7.7.-;Genetic Information Processing|Replication and repair|DNA replication|K02684|PRI1. DNA primase small subunit [EC:2.7.7.-]:EC:2.7.7.-						Up	0.000275766	Yes	6.33151
Ophio1_1|g6188.t1	49.9478	315.874	249.075	PF00487.19|FA_desaturase;PF00173.23|Cyt-b5	GO:0006629|lipid metabolic process;GO:0020037|heme binding				4			Up	0.000275766	Yes	6.32408
Ophio1_1|g4448.t1	4.19711	26.5116	23.3959	PF04479.8|RTA1	GO:0016021|integral component of membrane;GO:0006950|response to stress				7			Up	0.000275766	Yes	6.31663
Ophio1_1|g6922.t1	21.6691	135.744	47.3062	PF00566.13|RabGAP-TBC	GO:0032313|regulation of Rab GTPase activity;GO:0005097|Rab GTPase activator activity	Cellular Processes|Cell growth and death|Cell cycle - yeast|K02179|BUB2. cell cycle arrest protein BUB2:						Up	0.000275766	Yes	6.2644
Ophio1_1|g6653.t1	29.6198	184.33	206.018									Up	0.000275766	Yes	6.2232
Ophio1_1|g5147.t1	15.2147	94.6093	23.2282	PF00067.17|p450;PF13489.1|Methyltransf_23	GO:0005506|iron ion binding;GO:0055114|oxidation-reduction process;GO:0016705|oxidoreductase activity, acting on paired donors, with incorporation or reduction of molecular oxygen;GO:0020037|heme binding				1			Up	0.000275766	Yes	6.21828
Ophio1_1|g7394.t1	15.8035	98.0843	96.205	PF00172.13|Zn_clus	GO:0000981|sequence-specific DNA binding RNA polymerase II transcription factor activity;GO:0008270|zinc ion binding;GO:0006355|regulation of transcription, DNA-templated;GO:0005634|nucleus			Zn2Cys6				Up	0.000275766	Yes	6.20649
Ophio1_1|g5441.t1	19.8804	122.931	50.9414									Up	0.000275766	Yes	6.18353
Ophio1_1|g7400.t1	16.865	104.027	50.7458	PF08639.5|SLD3								Up	0.000275766	Yes	6.16822
Ophio1_1|g4784.t1	13.5177	82.9894	9.38709	PF00501.23|AMP-binding;PF00501.23|AMP-binding;PF00501.23|AMP-binding;PF00668.15|Condensation;PF00668.15|Condensation;PF00668.15|Condensation;PF00550.20|PP-binding;PF00550.20|PP-binding;PF00550.20|PP-binding;PF13193.1|AMP-binding_C	GO:0003824|catalytic activity;GO:0008152|metabolic process						Part of secondary metabolism cluster 16;Secondary metabolism. Type: NRPS	Up	0.000275766	Yes	6.13931
Ophio1_1|g6537.t1	22.7048	138.76	113.536	PF00854.16|PTR2	GO:0006810|transport;GO:0005215|transporter activity;GO:0016020|membrane				11			Up	0.000275766	Yes	6.11148
Ophio1_1|g3331.t1	96.4562	589.31	258.611	PF04729.8|ASF1_hist_chap	GO:0005634|nucleus;GO:0006333|chromatin assembly or disassembly							Up	0.000275766	Yes	6.10961
Ophio1_1|g1646.t1	11.6706	71.2267	89.9814	PF00722.16|Glyco_hydro_16	GO:0005975|carbohydrate metabolic process;GO:0004553|hydrolase activity, hydrolyzing O-glycosyl compounds				1			Up	0.000275766	Yes	6.10309
Ophio1_1|g4001.t1	13.5237	82.4463	48.5906									Up	0.000275766	Yes	6.09643
Ophio1_1|g6998.t1	30.0661	183.236	88.6915	PF11951.3|Fungal_trans_2;PF00172.13|Zn_clus	GO:0000981|sequence-specific DNA binding RNA polymerase II transcription factor activity;GO:0008270|zinc ion binding;GO:0006355|regulation of transcription, DNA-templated;GO:0005634|nucleus			Zn2Cys6				Up	0.000275766	Yes	6.09444
Ophio1_1|g4678.t1	83.3757	507.962	235.122	PF00667.15|FAD_binding_1;PF00258.20|Flavodoxin_1;PF00175.16|NAD_binding_1	GO:0016491|oxidoreductase activity;GO:0010181|FMN binding;GO:0055114|oxidation-reduction process				1			Up	0.000275766	Yes	6.09245
Ophio1_1|g5382.t1	7.45569	45.2135	17.773									Up	0.000275766	Yes	6.06429
Ophio1_1|g2285.t1	7.26663	44.0547	17.2076	PF14629.1|ORC4_C;PF13191.1|AAA_16;PF00628.24|PHD;PF13831.1|PHD_2;PF13401.1|AAA_22;PF00004.24|AAA	GO:0005515|protein binding;GO:0005524|ATP binding	Cellular Processes|Cell growth and death|Cell cycle|K02606|ORC4. origin recognition complex subunit 4:;Cellular Processes|Cell growth and death|Cell cycle - yeast|K02606|ORC4. origin recognition complex subunit 4:;Cellular Processes|Cell growth and death|Meiosis - yeast|K02606|ORC4. origin recognition complex subunit 4:						Up	0.000275766	Yes	6.0626
Ophio1_1|g6945.t1	81.869	496.11	158.894	PF00078.22|RVT_1;PF00665.21|rve	GO:0015074|DNA integration;GO:0003723|RNA binding;GO:0006278|RNA-dependent DNA replication;GO:0003964|RNA-directed DNA polymerase activity		SignalP: has predicted secretion signal					Up	0.000275766	Yes	6.0598
Ophio1_1|g2578.t1	20.1769	122.053	222.473	PF07690.11|MFS_1	GO:0016021|integral component of membrane;GO:0055085|transmembrane transport				12			Up	0.000275766	Yes	6.04915
Ophio1_1|g404.t1	21.0919	127.374	91.4425	PF08653.5|DASH_Dam1	GO:0008608|attachment of spindle microtubules to kinetochore;GO:0042729|DASH complex;GO:0072686|mitotic spindle	Cellular Processes|Cell growth and death|Cell cycle - yeast|K02307|DAM1. DASH complex subunit DAM1:						Up	0.000275766	Yes	6.039
Ophio1_1|g3877.t1	20.349	122.71	32.5152	PF00501.23|AMP-binding;PF00501.23|AMP-binding;PF00501.23|AMP-binding;PF00501.23|AMP-binding;PF00501.23|AMP-binding;PF00501.23|AMP-binding;PF00668.15|Condensation;PF00668.15|Condensation;PF00668.15|Condensation;PF00668.15|Condensation;PF00668.15|Condensation;PF00668.15|Condensation;PF00668.15|Condensation;PF00668.15|Condensation;PF00668.15|Condensation;PF00550.20|PP-binding;PF00550.20|PP-binding;P…	GO:0003824|catalytic activity;GO:0008152|metabolic process						Part of secondary metabolism cluster 10;Secondary metabolism. Type: NRPS	Up	0.000275766	Yes	6.03027
Ophio1_1|g1385.t1	19.0262	114.54	45.5691	PF00493.18|MCM;PF14551.1|MCM_N	GO:0006260|DNA replication;GO:0005524|ATP binding;GO:0003677|DNA binding	Genetic Information Processing|Replication and repair|DNA replication|K02212|MCM4, CDC54. DNA replication licensing factor MCM4 [EC:3.6.4.12]:EC:3.6.4.12;Cellular Processes|Cell growth and death|Cell cycle|K02212|MCM4, CDC54. DNA replication licensing factor MCM4 [EC:3.6.4.12]:EC:3.6.4.12;Cellular Processes|Cell growth and death|Cell cycle - yeast|K02212|MCM4, CDC54. DNA replication licensing fac…						Up	0.000275766	Yes	6.02012
Ophio1_1|g1395.t1	6.86649	41.1268	36.7688	PF08030.7|NAD_binding_6;PF08022.7|FAD_binding_8;PF01794.14|Ferric_reduct	GO:0016491|oxidoreductase activity;GO:0055114|oxidation-reduction process	Environmental Information Processing|Signal transduction|HIF-1 signaling pathway|K08008|NOX, GP91. NADPH oxidase:;Cellular Processes|Transport and catabolism|Phagosome|K08008|NOX, GP91. NADPH oxidase:;Organismal Systems|Immune system|Leukocyte transendothelial migration|K08008|NOX, GP91. NADPH oxidase:;Organismal Systems|Development|Osteoclast differentiation|K08008|NOX, GP91. NADPH oxidase:			5			Up	0.000275766	Yes	5.98949
Ophio1_1|g1354.t1	26.0289	155.215	137.085	PF08551.5|DUF1751			SignalP: has predicted secretion signal		4			Up	0.000275766	Yes	5.96318
Ophio1_1|g6318.t1	99.1333	589.095	608.77	PF00924.13|MS_channel	GO:0016020|membrane;GO:0055085|transmembrane transport				7			Up	0.000275766	Yes	5.94245
Ophio1_1|g4013.t1	7.42438	44.0303	51.4912									Up	0.000275766	Yes	5.9305
Ophio1_1|g1911.t1	1.44105	8.51977	0.819125									Up	0.0029558	Yes	5.9122
Ophio1_1|g2898.t1	20.4439	120.802	101.109	PF02724.9|CDC45	GO:0006270|DNA replication initiation	Cellular Processes|Cell growth and death|Cell cycle|K06628|CDC45. cell division control protein 45:;Cellular Processes|Cell growth and death|Cell cycle - yeast|K06628|CDC45. cell division control protein 45:;Cellular Processes|Cell growth and death|Meiosis - yeast|K06628|CDC45. cell division control protein 45:						Up	0.000275766	Yes	5.90895
Ophio1_1|g4006.t1	12.3587	72.8335	41.0248									Up	0.000275766	Yes	5.8933
Ophio1_1|g4194.t1	48.0336	282.861	186.046	PF00501.23|AMP-binding;PF13193.1|AMP-binding_C	GO:0003824|catalytic activity;GO:0008152|metabolic process				2			Up	0.000275766	Yes	5.88882
Ophio1_1|g516.t1	34.0252	199.622	67.3072									Up	0.000275766	Yes	5.86689
Ophio1_1|g6944.t1	84.0002	491.311	234.573									Up	0.000275766	Yes	5.84893
Ophio1_1|g3203.t1	18.4781	107.832	48.7114	PF00400.27|WD40;PF00400.27|WD40;PF00400.27|WD40	GO:0005515|protein binding							Up	0.000275766	Yes	5.83566
Ophio1_1|g2521.t1	19.149	111.392	41.0441	PF00488.16|MutS_V;PF05192.13|MutS_III;PF05188.12|MutS_II;PF01624.15|MutS_I;PF05190.13|MutS_IV	GO:0006298|mismatch repair;GO:0005524|ATP binding;GO:0030983|mismatched DNA binding	Genetic Information Processing|Replication and repair|Mismatch repair|K08735|MSH2. DNA mismatch repair protein MSH2:;Human Diseases|Cancers|Pathways in cancer|K08735|MSH2. DNA mismatch repair protein MSH2:;Human Diseases|Cancers|Colorectal cancer|K08735|MSH2. DNA mismatch repair protein MSH2:						Up	0.000275766	Yes	5.81712
Ophio1_1|g4946.t1	50.222	291.036	219.613									Up	0.000275766	Yes	5.79499
Ophio1_1|g3959.t1	409.79	2373.59	1810.56	PF02221.10|E1_DerP2_DerF2			SignalP: has predicted secretion signal; SSP: small secreted protein					Up	0.000275766	Yes	5.79221
Ophio1_1|g4471.t1	33.6001	192.625	50.2558	PF00245.15|Alk_phosphatase;PF01663.17|Phosphodiest	GO:0016791|phosphatase activity;GO:0003824|catalytic activity;GO:0008152|metabolic process		SignalP: has predicted secretion signal					Up	0.000275766	Yes	5.73287
Ophio1_1|g3878.t1	6.42448	36.7891	29.0956	PF01055.21|Glyco_hydro_31	GO:0005975|carbohydrate metabolic process;GO:0004553|hydrolase activity, hydrolyzing O-glycosyl compounds							Up	0.000275766	Yes	5.72639
Ophio1_1|g279.t1	63.016	360.415	185.259	PF12588.3|PSDC;PF12588.3|PSDC;PF02666.10|PS_Dcarbxylase	GO:0004609|phosphatidylserine decarboxylase activity;GO:0008654|phospholipid biosynthetic process	Metabolism|Lipid metabolism|Glycerophospholipid metabolism|K01613|psd, PISD. phosphatidylserine decarboxylase [EC:4.1.1.65]:EC:4.1.1.65	SignalP: has predicted secretion signal					Up	0.000275766	Yes	5.71942
Ophio1_1|g7477.t1	13.94	79.5349	55.5394	PF13561.1|adh_short_C2;PF00106.20|adh_short;PF08659.5|KR	GO:0016491|oxidoreductase activity;GO:0008152|metabolic process							Up	0.000275766	Yes	5.70552
Ophio1_1|g4372.t1	46.5017	265.012	25.5321				SignalP: has predicted secretion signal					Up	0.000275766	Yes	5.69897
Ophio1_1|g2607.t1	87.3158	496.342	350.86	PF00692.14|dUTPase	GO:0016787|hydrolase activity;GO:0046080|dUTP metabolic process	Metabolism|Nucleotide metabolism|Pyrimidine metabolism|K01520|dut, DUT. dUTP pyrophosphatase [EC:3.6.1.23]:EC:3.6.1.23						Up	0.000275766	Yes	5.68445
Ophio1_1|g6665.t1	215.625	1222.43	1159.44	PF00071.17|Ras;PF08477.8|Miro;PF00025.16|Arf;PF00009.22|GTP_EFTU	GO:0007264|small GTPase mediated signal transduction;GO:0005525|GTP binding;GO:0005622|intracellular;GO:0003924|GTPase activity	Environmental Information Processing|Signal transduction|Ras signaling pathway|K07827|KRAS, KRAS2. GTPase KRas:;Environmental Information Processing|Signal transduction|Rap1 signaling pathway|K07827|KRAS, KRAS2. GTPase KRas:;Environmental Information Processing|Signal transduction|MAPK signaling pathway|K07827|KRAS, KRAS2. GTPase KRas:;Environmental Information Processing|Signal transduction|MAPK…						Up	0.000275766	Yes	5.66924
Ophio1_1|g7775.t1	26.3746	149.022	91.2652	PF00303.14|Thymidylat_synt	GO:0006231|dTMP biosynthetic process;GO:0004799|thymidylate synthase activity	Metabolism|Nucleotide metabolism|Pyrimidine metabolism|K00560|thyA, TYMS. thymidylate synthase [EC:2.1.1.45]:EC:2.1.1.45;Metabolism|Metabolism of cofactors and vitamins|One carbon pool by folate|K00560|thyA, TYMS. thymidylate synthase [EC:2.1.1.45]:EC:2.1.1.45						Up	0.000275766	Yes	5.65021
Ophio1_1|g7177.t1	31.7934	179.633	283.958	PF04082.13|Fungal_trans;PF00172.13|Zn_clus	GO:0000981|sequence-specific DNA binding RNA polymerase II transcription factor activity;GO:0006355|regulation of transcription, DNA-templated;GO:0003677|DNA binding;GO:0005634|nucleus;GO:0008270|zinc ion binding;GO:0006351|transcription, DNA-templated			Zn2Cys6				Up	0.000275766	Yes	5.65001
Ophio1_1|g6660.t1	10.9759	61.8073	53.0577	PF00010.21|HLH	GO:0046983|protein dimerization activity			bHLH				Up	0.000275766	Yes	5.63118
Ophio1_1|g747.t1	205.825	1153.13	246.853	PF01428.11|zf-AN1	GO:0008270|zinc ion binding							Up	0.000275766	Yes	5.60248
Ophio1_1|g2825.t1	34.976	195.932	102.961	PF01425.16|Amidase	GO:0016884|carbon-nitrogen ligase activity, with glutamine as amido-N-donor							Up	0.000275766	Yes	5.6019
Ophio1_1|g745.t1	289.555	1621.71	388.08	PF10224.4|DUF2205								Up	0.000275766	Yes	5.6007
Ophio1_1|g3352.t1	3.53259	19.7747	12.9514	PF00233.14|PDEase_I	GO:0004114|3',5'-cyclic-nucleotide phosphodiesterase activity;GO:0007165|signal transduction							Up	0.000275766	Yes	5.59779
Ophio1_1|g2102.t1	57.971	323.003	244.998	PF00173.23|Cyt-b5	GO:0020037|heme binding	Genetic Information Processing|Transcription|Basal transcription factors|K03137|TFIIE2, GTF2E2, TFA2. transcription initiation factor TFIIE subunit beta:;Human Diseases|Cancers|Viral carcinogenesis|K03137|TFIIE2, GTF2E2, TFA2. transcription initiation factor TFIIE subunit beta:;Human Diseases|Infectious diseases|Epstein-Barr virus infection|K03137|TFIIE2, GTF2E2, TFA2. transcription initiation fa…			2			Up	0.000275766	Yes	5.5718
Ophio1_1|g3381.t1	29.2751	163.08	86.9312	PF00004.24|AAA;PF08542.6|Rep_fac_C;PF13177.1|DNA_pol3_delta2;PF03215.10|Rad17;PF13401.1|AAA_22;PF05496.7|RuvB_N	GO:0006281|DNA repair;GO:0005524|ATP binding;GO:0009378|four-way junction helicase activity;GO:0006310|DNA recombination	Genetic Information Processing|Replication and repair|DNA replication|K10756|RFC3_5. replication factor C subunit 3/5:;Genetic Information Processing|Replication and repair|Nucleotide excision repair|K10756|RFC3_5. replication factor C subunit 3/5:;Genetic Information Processing|Replication and repair|Mismatch repair|K10756|RFC3_5. replication factor C subunit 3/5:						Up	0.000275766	Yes	5.5706
Ophio1_1|g5551.t1	28.7459	159.857	83.995	PF00069.20|Pkinase;PF07714.12|Pkinase_Tyr	GO:0005524|ATP binding;GO:0004672|protein kinase activity;GO:0006468|protein phosphorylation	Cellular Processes|Cell growth and death|Cell cycle|K02216|CHK1. serine/threonine-protein kinase Chk1 [EC:2.7.11.1]:EC:2.7.11.1;Cellular Processes|Cell growth and death|Cell cycle - yeast|K02216|CHK1. serine/threonine-protein kinase Chk1 [EC:2.7.11.1]:EC:2.7.11.1;Cellular Processes|Cell growth and death|Meiosis - yeast|K02216|CHK1. serine/threonine-protein kinase Chk1 [EC:2.7.11.1]:EC:2.7.11.1;Ce…						Up	0.000275766	Yes	5.56104
Ophio1_1|g1051.t1	19.08	106.099	70.5569	PF07985.7|SRR1								Up	0.000275766	Yes	5.56074
Ophio1_1|g2424.t1	7.58364	42.157	27.2263	PF07364.7|DUF1485;PF07171.7|MlrC_C								Up	0.000275766	Yes	5.55894
Ophio1_1|g1249.t1	126.743	704.417	598.036	PF05572.8|Peptidase_M43			SignalP: has predicted secretion signal					Up	0.000275766	Yes	5.55784
Ophio1_1|g748.t1	29.7012	164.211	53.9998	PF00730.20|HhH-GPD;PF00633.18|HHH	GO:0003677|DNA binding;GO:0006284|base-excision repair	Genetic Information Processing|Replication and repair|Base excision repair|K10773|NTH. endonuclease III [EC:4.2.99.18]:EC:4.2.99.18						Up	0.000275766	Yes	5.52877
Ophio1_1|g5279.t1	18.8553	104.126	107.814	PF00071.17|Ras;PF08477.8|Miro	GO:0007264|small GTPase mediated signal transduction;GO:0005525|GTP binding;GO:0005622|intracellular							Up	0.000275766	Yes	5.52237
Ophio1_1|g7578.t1	15.5882	85.683	37.7028	PF14027.1|DUF4243								Up	0.000275766	Yes	5.49666
Ophio1_1|g4872.t1	13.3067	73.1211	61.4451	PF07574.8|SMC_Nse1;PF08746.6|zf-RING-like	GO:0006281|DNA repair;GO:0030915|Smc5-Smc6 complex							Up	0.000275766	Yes	5.49506
Ophio1_1|g7658.t1	66.1647	363.171	288.54									Up	0.000275766	Yes	5.48889
Ophio1_1|g4726.t1	23.5197	128.969	71.0992	PF08743.5|Nse4_C;PF15412.1|Nse4-Nse3_bdg								Up	0.000275766	Yes	5.48345
Ophio1_1|g3956.t1	63.4566	346.133	246.698	PF00330.15|Aconitase;PF00694.14|Aconitase_C	GO:0008152|metabolic process	Metabolism|Overview|2-Oxocarboxylic acid metabolism|K01702|LEU1. 3-isopropylmalate dehydratase [EC:4.2.1.33]:EC:4.2.1.33;Metabolism|Overview|Biosynthesis of amino acids|K01702|LEU1. 3-isopropylmalate dehydratase [EC:4.2.1.33]:EC:4.2.1.33;Metabolism|Amino acid metabolism|Valine, leucine and isoleucine biosynthesis|K01702|LEU1. 3-isopropylmalate dehydratase [EC:4.2.1.33]:EC:4.2.1.33						Up	0.000275766	Yes	5.45464
Ophio1_1|g1577.t1	81.1507	440.263	531.17	PF01459.17|Porin_3	GO:0005741|mitochondrial outer membrane;GO:0055085|transmembrane transport	Environmental Information Processing|Signal transduction|Calcium signaling pathway|K15040|VDAC2. voltage-dependent anion channel protein 2:;Environmental Information Processing|Signal transduction|cGMP - PKG signaling pathway|K15040|VDAC2. voltage-dependent anion channel protein 2:;Human Diseases|Neurodegenerative diseases|Parkinson's disease|K15040|VDAC2. voltage-dependent anion channel protein …						Up	0.000275766	Yes	5.42525
Ophio1_1|g6601.t1	24.6992	133.474	56.5989									Up	0.000275766	Yes	5.40398
Ophio1_1|g7303.t1	8.61321	46.5349	23.9995	PF00134.18|Cyclin_N;PF08613.6|Cyclin	GO:0000079|regulation of cyclin-dependent protein serine/threonine kinase activity;GO:0019901|protein kinase binding							Up	0.000275766	Yes	5.40274
Ophio1_1|g7204.t1	16.0773	86.4799	31.1773	PF04821.9|TIMELESS;PF05029.8|TIMELESS_C								Up	0.000275766	Yes	5.37901
Ophio1_1|g7565.t1	1869.86	10046.8	7079.61	PF00125.19|Histone;PF00808.18|CBFD_NFYB_HMF	GO:0043565|sequence-specific DNA binding;GO:0003677|DNA binding;GO:0005622|intracellular	Human Diseases|Immune diseases|Systemic lupus erythematosus|K11251|H2A. histone H2A:;Human Diseases|Substance dependence|Alcoholism|K11251|H2A. histone H2A:		Heteromeric CCAAT factors				Up	0.000275766	Yes	5.37302
Ophio1_1|g573.t1	32.9706	176.51	93.1447									Up	0.000275766	Yes	5.35356
Ophio1_1|g7137.t1	2.45528	13.1225	82.3646	PF03781.11|FGE-sulfatase		Cellular Processes|Transport and catabolism|Lysosome|K13444|SUMF1, FGE. sulfatase modifying factor 1:	SignalP: has predicted secretion signal					Up	0.000275766	Yes	5.3446
Ophio1_1|g588.t1	12.7771	68.1764	28.8968	PF00004.24|AAA;PF07728.9|AAA_5;PF05496.7|RuvB_N	GO:0006281|DNA repair;GO:0016887|ATPase activity;GO:0005524|ATP binding;GO:0009378|four-way junction helicase activity;GO:0006310|DNA recombination							Up	0.000275766	Yes	5.33583
Ophio1_1|g115.t1	33.0173	175.505	73.8044	PF01490.13|Aa_trans					10			Up	0.000275766	Yes	5.31555
Ophio1_1|g4102.t1	6.35342	33.4824	23.1822	PF04982.8|HPP					5			Up	0.000275766	Yes	5.26998
Ophio1_1|g6361.t1	436.989	2301.48	1646.93				SignalP: has predicted secretion signal		2			Up	0.000275766	Yes	5.26668
Ophio1_1|g5454.t1	46.5375	244.801	191.68	PF01083.17|Cutinase;PF08237.6|PE-PPE	GO:0016787|hydrolase activity;GO:0008152|metabolic process		SignalP: has predicted secretion signal		1			Up	0.000275766	Yes	5.2603
Ophio1_1|g6983.t1	141.221	742.377	244.639						1			Up	0.000275766	Yes	5.25685
Ophio1_1|g7257.t1	7.1869	37.7736	21.5354									Up	0.000275766	Yes	5.2559
Ophio1_1|g1737.t1	9.6599	50.698	24.3897	PF00488.16|MutS_V;PF05192.13|MutS_III;PF01624.15|MutS_I;PF05188.12|MutS_II;PF05190.13|MutS_IV	GO:0006298|mismatch repair;GO:0005524|ATP binding;GO:0030983|mismatched DNA binding	Genetic Information Processing|Replication and repair|Mismatch repair|K08736|MSH3. DNA mismatch repair protein MSH3:;Human Diseases|Cancers|Pathways in cancer|K08736|MSH3. DNA mismatch repair protein MSH3:;Human Diseases|Cancers|Colorectal cancer|K08736|MSH3. DNA mismatch repair protein MSH3:						Up	0.000275766	Yes	5.24829
Ophio1_1|g4649.t1	63.9126	331.864	398.328	PF01363.16|FYVE	GO:0046872|metal ion binding							Up	0.000275766	Yes	5.19247
Ophio1_1|g2765.t1	89.8179	466.194	192.505	PF00587.20|tRNA-synt_2b;PF09180.6|ProRS-C_1;PF03129.15|HGTP_anticodon	GO:0004827|proline-tRNA ligase activity;GO:0005737|cytoplasm;GO:0004812|aminoacyl-tRNA ligase activity;GO:0005524|ATP binding;GO:0000166|nucleotide binding;GO:0006418|tRNA aminoacylation for protein translation;GO:0006433|prolyl-tRNA aminoacylation	Genetic Information Processing|Translation|Aminoacyl-tRNA biosynthesis|K01881|PARS, proS. prolyl-tRNA synthetase [EC:6.1.1.15]:EC:6.1.1.15						Up	0.000275766	Yes	5.19044
Ophio1_1|g6910.t1	141.274	732.637	312.334	PF00319.13|SRF-TF	GO:0003677|DNA binding;GO:0046983|protein dimerization activity			MADS-box				Up	0.000275766	Yes	5.18593
Ophio1_1|g3407.t1	38.8068	200.992	142.787	PF14748.1|P5CR_dimer;PF03807.12|F420_oxidored		Metabolism|Overview|Biosynthesis of amino acids|K00286|E1.5.1.2, proC. pyrroline-5-carboxylate reductase [EC:1.5.1.2]:EC:1.5.1.2;Metabolism|Amino acid metabolism|Arginine and proline metabolism|K00286|E1.5.1.2, proC. pyrroline-5-carboxylate reductase [EC:1.5.1.2]:EC:1.5.1.2						Up	0.000275766	Yes	5.1793
Ophio1_1|g5166.t1	16.1894	83.6655	40.2626	PF01068.16|DNA_ligase_A_M;PF04675.9|DNA_ligase_A_N	GO:0006281|DNA repair;GO:0005524|ATP binding;GO:0006310|DNA recombination;GO:0003677|DNA binding;GO:0003910|DNA ligase (ATP) activity							Up	0.000275766	Yes	5.16792
Ophio1_1|g1317.t1	1.9348	9.99316	5.39334				SignalP: has predicted secretion signal					Up	0.000521802	Yes	5.16496
Ophio1_1|g6289.t1	15.8035	81.0685	76.5159	PF01151.13|ELO	GO:0016021|integral component of membrane	Metabolism|Overview|Fatty acid metabolism|K10246|ELO3. fatty acid elongase 3 [EC:2.3.1.199]:EC:2.3.1.199;Metabolism|Lipid metabolism|Fatty acid elongation|K10246|ELO3. fatty acid elongase 3 [EC:2.3.1.199]:EC:2.3.1.199;Metabolism|Lipid metabolism|Biosynthesis of unsaturated fatty acids|K10246|ELO3. fatty acid elongase 3 [EC:2.3.1.199]:EC:2.3.1.199			5			Up	0.000275766	Yes	5.12978
Ophio1_1|g4237.t1	30.6285	157.067	71.6188	PF00493.18|MCM;PF14551.1|MCM_N;PF01078.16|Mg_chelatase	GO:0016851|magnesium chelatase activity;GO:0006260|DNA replication;GO:0005524|ATP binding;GO:0015995|chlorophyll biosynthetic process;GO:0015979|photosynthesis;GO:0003677|DNA binding	Genetic Information Processing|Replication and repair|DNA replication|K02542|MCM6. DNA replication licensing factor MCM6 [EC:3.6.4.12]:EC:3.6.4.12;Cellular Processes|Cell growth and death|Cell cycle|K02542|MCM6. DNA replication licensing factor MCM6 [EC:3.6.4.12]:EC:3.6.4.12;Cellular Processes|Cell growth and death|Cell cycle - yeast|K02542|MCM6. DNA replication licensing factor MCM6 [EC:3.6.4.12…						Up	0.000275766	Yes	5.12813
Ophio1_1|g5254.t1	30.9359	158.206	120.65	PF00378.15|ECH	GO:0003824|catalytic activity;GO:0008152|metabolic process							Up	0.000275766	Yes	5.11399
Ophio1_1|g5685.t1	231.572	1181.38	1054.41	PF13430.1|DUF4112					2			Up	0.000275766	Yes	5.10157
Ophio1_1|g418.t1	3.15074	16.0272	9.66214	PF04734.8|Ceramidase_alk;PF13361.1|UvrD_C;PF00580.16|UvrD-helicase;PF13538.1|UvrD_C_2;PF13245.1|AAA_19	GO:0005524|ATP binding;GO:0016787|hydrolase activity	Genetic Information Processing|Replication and repair|Nucleotide excision repair|K03657|uvrD, pcrA. DNA helicase II / ATP-dependent DNA helicase PcrA [EC:3.6.4.12]:EC:3.6.4.12;Genetic Information Processing|Replication and repair|Mismatch repair|K03657|uvrD, pcrA. DNA helicase II / ATP-dependent DNA helicase PcrA [EC:3.6.4.12]:EC:3.6.4.12						Up	0.000275766	Yes	5.08681
Ophio1_1|g5801.t1	97.9036	497.178	542.579	PF00270.24|DEAD;PF00271.26|Helicase_C;PF00271.26|Helicase_C	GO:0003676|nucleic acid binding;GO:0004386|helicase activity;GO:0005524|ATP binding		SignalP: has predicted secretion signal					Up	0.000275766	Yes	5.07824
Ophio1_1|g5530.t1	6.83884	34.6897	15.8805									Up	0.000752938	Yes	5.07245
Ophio1_1|g989.t1	18.3395	92.5364	77.5142									Up	0.000275766	Yes	5.04574
Ophio1_1|g5927.t1	21.015	105.47	84.031									Up	0.000275766	Yes	5.0188
Ophio1_1|g7459.t1	662.895	3313.67	2085.21	PF00125.19|Histone	GO:0003677|DNA binding	Human Diseases|Cancers|Viral carcinogenesis|K11252|H2B. histone H2B:;Human Diseases|Immune diseases|Systemic lupus erythematosus|K11252|H2B. histone H2B:;Human Diseases|Substance dependence|Alcoholism|K11252|H2B. histone H2B:						Up	0.000275766	Yes	4.99879
Ophio1_1|g1925.t1	41.6613	208.035	286.019	PF12814.2|Mcp5_PH	GO:0005543|phospholipid binding;GO:0005938|cell cortex;GO:0005515|protein binding;GO:0032065|cortical protein anchoring							Up	0.000275766	Yes	4.99348
Ophio1_1|g5889.t1	66.528	331.391	162.931	PF02867.10|Ribonuc_red_lgC;PF00317.16|Ribonuc_red_lgN;PF03477.11|ATP-cone	GO:0004748|ribonucleoside-diphosphate reductase activity, thioredoxin disulfide as acceptor;GO:0005524|ATP binding;GO:0055114|oxidation-reduction process;GO:0006260|DNA replication	Metabolism|Nucleotide metabolism|Purine metabolism|K10807|RRM1. ribonucleoside-diphosphate reductase subunit M1 [EC:1.17.4.1]:EC:1.17.4.1;Metabolism|Nucleotide metabolism|Pyrimidine metabolism|K10807|RRM1. ribonucleoside-diphosphate reductase subunit M1 [EC:1.17.4.1]:EC:1.17.4.1;Metabolism|Metabolism of other amino acids|Glutathione metabolism|K10807|RRM1. ribonucleoside-diphosphate reductase sub…						Up	0.000275766	Yes	4.98123
Ophio1_1|g1304.t1	5.33472	26.5263	17.3123	PF13414.1|TPR_11;PF00515.23|TPR_1	GO:0005515|protein binding							Up	0.000275766	Yes	4.97239
Ophio1_1|g2138.t1	47.0655	233.845	45.1798									Up	0.000275766	Yes	4.9685
Ophio1_1|g4211.t1	6.7707	33.6014	13.8972									Up	0.000275766	Yes	4.96277
Ophio1_1|g6843.t1	44.4374	220.158	124.646	PF00102.22|Y_phosphatase	GO:0004725|protein tyrosine phosphatase activity;GO:0006470|protein dephosphorylation							Up	0.000275766	Yes	4.95434
Ophio1_1|g6757.t1	22.7181	112.315	90.1969	PF01454.14|MAGE								Up	0.000275766	Yes	4.94386
Ophio1_1|g2761.t1	13.4907	66.4774	52.7556									Up	0.000275766	Yes	4.92765
Ophio1_1|g4883.t1	10.026	49.3803	29.9634	PF08696.6|Dna2;PF13087.1|AAA_12;PF13086.1|AAA_11;PF13086.1|AAA_11;PF13604.1|AAA_30;PF13245.1|AAA_19;PF01930.12|Cas_Cas4;PF12705.2|PDDEXK_1		Genetic Information Processing|Replication and repair|DNA replication|K10742|DNA2. DNA replication ATP-dependent helicase Dna2 [EC:3.6.4.12]:EC:3.6.4.12						Up	0.000275766	Yes	4.92522
Ophio1_1|g6.t1	12.0106	59.1314	27.1014	PF00176.18|SNF2_N;PF00271.26|Helicase_C;PF04851.10|ResIII;PF00270.24|DEAD	GO:0003676|nucleic acid binding;GO:0004386|helicase activity;GO:0005524|ATP binding;GO:0016787|hydrolase activity;GO:0003677|DNA binding							Up	0.000275766	Yes	4.92327
Ophio1_1|g7523.t1	41.0562	201.115	116.446	PF03980.9|Nnf1								Up	0.000275766	Yes	4.89853
Ophio1_1|g2602.t1	23.446	114.755	95.1786	PF00067.17|p450;PF00067.17|p450	GO:0005506|iron ion binding;GO:0055114|oxidation-reduction process;GO:0016705|oxidoreductase activity, acting on paired donors, with incorporation or reduction of molecular oxygen;GO:0020037|heme binding							Up	0.000275766	Yes	4.89444
Ophio1_1|g3302.t1	89.9374	433.343	257.588	PF03073.10|TspO_MBR	GO:0016021|integral component of membrane	Environmental Information Processing|Signaling molecules and interaction|Neuroactive ligand-receptor interaction|K05770|BZRP. benzodiazapine receptor:;Human Diseases|Infectious diseases|HTLV-I infection|K05770|BZRP. benzodiazapine receptor:			3			Up	0.000275766	Yes	4.81827
Ophio1_1|g2233.t1	78.5463	377.292	246.184						1			Up	0.000275766	Yes	4.80343
Ophio1_1|g3527.t1	49.3014	236.539	23.8577	PF00170.16|bZIP_1	GO:0006355|regulation of transcription, DNA-templated;GO:0043565|sequence-specific DNA binding;GO:0003700|sequence-specific DNA binding transcription factor activity			bZIP				Up	0.000275766	Yes	4.79782
Ophio1_1|g6576.t1	2.8484	13.6552	2.83698						7			Up	0.000521802	Yes	4.79399
Ophio1_1|g1581.t1	30.3345	145.196	72.1259									Up	0.000275766	Yes	4.7865
Ophio1_1|g3806.t1	2.26938	10.8473	7.48831	PF01758.11|SBF	GO:0016020|membrane;GO:0006814|sodium ion transport;GO:0008508|bile acid:sodium symporter activity				7			Up	0.000521802	Yes	4.77985
Ophio1_1|g6506.t1	82.711	394.515	68.9513	PF01490.13|Aa_trans;PF07690.11|MFS_1;PF12697.2|Abhydrolase_6	GO:0016021|integral component of membrane;GO:0055085|transmembrane transport				22			Up	0.000275766	Yes	4.7698
Ophio1_1|g2605.t1	42.1606	200.848	111.664	PF00705.13|PCNA_N;PF02747.10|PCNA_C;PF12632.2|Vezatin;PF04139.8|Rad9	GO:0003677|DNA binding;GO:0006275|regulation of DNA replication;GO:0000077|DNA damage checkpoint;GO:0017022|myosin binding;GO:0030896|checkpoint clamp complex	Genetic Information Processing|Replication and repair|DNA replication|K04802|PCNA. proliferating cell nuclear antigen:;Genetic Information Processing|Replication and repair|Base excision repair|K04802|PCNA. proliferating cell nuclear antigen:;Genetic Information Processing|Replication and repair|Nucleotide excision repair|K04802|PCNA. proliferating cell nuclear antigen:;Genetic Information Proces…			2			Up	0.000275766	Yes	4.76388
Ophio1_1|g2806.t1	19.1734	91.1802	77.9486									Up	0.000275766	Yes	4.75556
Ophio1_1|g1273.t1	24.9374	118.408	91.5339									Up	0.000275766	Yes	4.74821
Ophio1_1|g3577.t1	3.08971	14.6696	22.456	PF08124.6|Lyase_8_N;PF02278.13|Lyase_8;PF02884.12|Lyase_8_C	GO:0005576|extracellular region;GO:0016829|lyase activity		SignalP: has predicted secretion signal					Up	0.000275766	Yes	4.74789
Ophio1_1|g5787.t1	1.23625	5.84546	21.6502	PF07883.6|Cupin_2								Up	0.0153631	Yes	4.72838
Ophio1_1|g4277.t1	32.7995	154.906	45.5988									Up	0.000275766	Yes	4.72282
Ophio1_1|g2707.t1	13.7993	64.8765	26.8184	PF00400.27|WD40;PF00400.27|WD40	GO:0005515|protein binding							Up	0.000275766	Yes	4.70143
Ophio1_1|g2858.t1	163.308	766.813	194.239	PF07732.10|Cu-oxidase_3;PF00394.17|Cu-oxidase;PF07731.9|Cu-oxidase_2	GO:0005507|copper ion binding;GO:0016491|oxidoreductase activity;GO:0055114|oxidation-reduction process		SignalP: has predicted secretion signal		1			Up	0.000275766	Yes	4.6955
Ophio1_1|g2876.t1	15.9085	74.6498	31.7944	PF00136.16|DNA_pol_B;PF08996.5|zf-DNA_Pol;PF03104.14|DNA_pol_B_exo1;PF12254.3|DNA_pol_alpha_N	GO:0003677|DNA binding;GO:0006260|DNA replication;GO:0003887|DNA-directed DNA polymerase activity;GO:0000166|nucleotide binding;GO:0001882|nucleoside binding	Metabolism|Nucleotide metabolism|Purine metabolism|K02320|POLA1. DNA polymerase alpha subunit A [EC:2.7.7.7]:EC:2.7.7.7;Metabolism|Nucleotide metabolism|Pyrimidine metabolism|K02320|POLA1. DNA polymerase alpha subunit A [EC:2.7.7.7]:EC:2.7.7.7;Genetic Information Processing|Replication and repair|DNA replication|K02320|POLA1. DNA polymerase alpha subunit A [EC:2.7.7.7]:EC:2.7.7.7						Up	0.000275766	Yes	4.69245
Ophio1_1|g1699.t1	9.36239	43.9034	75.3063									Up	0.000275766	Yes	4.68934
Ophio1_1|g6635.t1	8.29845	38.8749	42.636									Up	0.000275766	Yes	4.6846
Ophio1_1|g4578.t1	36.2373	168.9	194.7	PF12709.2|Kinetocho_Slk19								Up	0.000275766	Yes	4.66094
Ophio1_1|g5471.t1	41.8549	194.956	143.454	PF01979.15|Amidohydro_1;PF00449.15|Urease_alpha;PF00699.15|Urease_beta;PF00547.13|Urease_gamma;PF07969.6|Amidohydro_3;PF13594.1|Amidohydro_5	GO:0043419|urea catabolic process;GO:0019627|urea metabolic process;GO:0016151|nickel cation binding;GO:0016787|hydrolase activity;GO:0009039|urease activity	Metabolism|Nucleotide metabolism|Purine metabolism|K01427|URE. urease [EC:3.5.1.5]:EC:3.5.1.5;Metabolism|Amino acid metabolism|Arginine and proline metabolism|K01427|URE. urease [EC:3.5.1.5]:EC:3.5.1.5				M38		Up	0.000275766	Yes	4.6579
Ophio1_1|g1325.t1	40.1283	186.217	182.476	PF08617.5|CGI-121								Up	0.000275766	Yes	4.64054
Ophio1_1|g6252.t1	27.1084	125.777	81.7191	PF08058.6|NPCC					1			Up	0.000275766	Yes	4.63978
Ophio1_1|g3931.t1	3.70629	17.1956	17.1837	PF00249.26|Myb_DNA-binding	GO:0003682|chromatin binding							Up	0.000275766	Yes	4.63957
Ophio1_1|g5581.t1	190.646	883.692	51.1675				SignalP: has predicted secretion signal; SSP: small secreted protein					Up	0.000275766	Yes	4.63525
Ophio1_1|g2818.t1	1.65501	7.66637	12.6521	PF03835.10|Rad4;PF01841.14|Transglut_core	GO:0006289|nucleotide-excision repair;GO:0005634|nucleus;GO:0003684|damaged DNA binding							Up	0.000275766	Yes	4.63222
Ophio1_1|g4112.t1	44.2266	204.865	183.898	PF05186.8|Dpy-30								Up	0.000275766	Yes	4.63217
Ophio1_1|g5375.t1	4.67289	21.6097	7.88569						1			Up	0.000275766	Yes	4.62448
Ophio1_1|g1898.t1	35.8812	165.357	68.8874	PF08618.5|Opi1;PF08618.5|Opi1;PF08618.5|Opi1								Up	0.000275766	Yes	4.60846
Ophio1_1|g2444.t1	281.366	1295.46	1488.05	PF00293.23|NUDIX	GO:0016787|hydrolase activity	Metabolism|Metabolism of terpenoids and polyketides|Terpenoid backbone biosynthesis|K01823|idi, IDI. isopentenyl-diphosphate delta-isomerase [EC:5.3.3.2]:EC:5.3.3.2						Up	0.000275766	Yes	4.60418
Ophio1_1|g4316.t1	175.405	804.216	845.876	PF00722.16|Glyco_hydro_16	GO:0005975|carbohydrate metabolic process;GO:0004553|hydrolase activity, hydrolyzing O-glycosyl compounds		SignalP: has predicted secretion signal					Up	0.000275766	Yes	4.58491
Ophio1_1|g1240.t1	16.0538	73.2326	76.6382	PF10615.4|DUF2470					3			Up	0.000275766	Yes	4.5617
Ophio1_1|g420.t1	26.8935	122.591	32.1869	PF13378.1|MR_MLE_C;PF01188.16|MR_MLE;PF02746.11|MR_MLE_N		Metabolism|Carbohydrate metabolism|Fructose and mannose metabolism|K12661|LRA3, yfaW. L-rhamnonate dehydratase [EC:4.2.1.90]:EC:4.2.1.90						Up	0.000275766	Yes	4.55839
Ophio1_1|g5063.t1	47.3743	215.924	346.708	PF01883.14|DUF59								Up	0.000275766	Yes	4.55783
Ophio1_1|g7474.t1	59.5385	270.926	75.9155	PF01545.16|Cation_efflux	GO:0008324|cation transmembrane transporter activity;GO:0006812|cation transport;GO:0016021|integral component of membrane;GO:0055085|transmembrane transport	Organismal Systems|Digestive system|Mineral absorption|K14688|SLC30A1, ZNT1. solute carrier family 30 (zinc transporter), member 1:			6			Up	0.000275766	Yes	4.55043
Ophio1_1|g5593.t1	219.752	996.813	555.739	PF10252.4|PP28								Up	0.000275766	Yes	4.53608
Ophio1_1|g3228.t1	3.6682	16.6365	4.95665									Up	0.000752938	Yes	4.53533
Ophio1_1|g5303.t1	28.2784	127.664	69.4768	PF13450.1|NAD_binding_8;PF01593.19|Amino_oxidase	GO:0016491|oxidoreductase activity;GO:0055114|oxidation-reduction process							Up	0.000275766	Yes	4.51454
Ophio1_1|g1926.t1	26.2805	118.597	173.895									Up	0.000275766	Yes	4.51274
Ophio1_1|g3314.t1	24.0107	108.013	45.4201									Up	0.000275766	Yes	4.49854
Ophio1_1|g2181.t1	7.39002	33.0666	22.2581									Up	0.000275766	Yes	4.47449
Ophio1_1|g3426.t1	10.0531	44.8222	37.6338				SignalP: has predicted secretion signal; SSP: small secreted protein					Up	0.000976025	Yes	4.45855
Ophio1_1|g3217.t1	25.5797	113.917	99.6878	PF00583.19|Acetyltransf_1	GO:0008080|N-acetyltransferase activity							Up	0.000275766	Yes	4.45341
Ophio1_1|g1359.t1	48.6037	216.059	122.527	PF08542.6|Rep_fac_C;PF13177.1|DNA_pol3_delta2;PF00004.24|AAA	GO:0005524|ATP binding	Genetic Information Processing|Replication and repair|DNA replication|K10756|RFC3_5. replication factor C subunit 3/5:;Genetic Information Processing|Replication and repair|Nucleotide excision repair|K10756|RFC3_5. replication factor C subunit 3/5:;Genetic Information Processing|Replication and repair|Mismatch repair|K10756|RFC3_5. replication factor C subunit 3/5:						Up	0.000275766	Yes	4.44532
Ophio1_1|g7181.t1	32.0718	141.908	54.0673	PF07690.11|MFS_1	GO:0016021|integral component of membrane;GO:0055085|transmembrane transport				11			Up	0.000275766	Yes	4.4247
Ophio1_1|g5470.t1	56.4614	249.351	71.7338	PF00069.20|Pkinase;PF07714.12|Pkinase_Tyr	GO:0005524|ATP binding;GO:0004672|protein kinase activity;GO:0006468|protein phosphorylation							Up	0.000275766	Yes	4.41631
Ophio1_1|g806.t1	557.768	2455.69	1750.18	PF02036.12|SCP2								Up	0.000275766	Yes	4.40271
Ophio1_1|g852.t1	131.697	578.923	220.724									Up	0.000275766	Yes	4.39587
Ophio1_1|g5863.t1	21.563	94.7554	41.4024									Up	0.000275766	Yes	4.39435
Ophio1_1|g6770.t1	140.872	618.433	479.282	PF00171.17|Aldedh	GO:0016491|oxidoreductase activity;GO:0055114|oxidation-reduction process;GO:0008152|metabolic process	Metabolism|Overview|Biosynthesis of amino acids|K00147|proA. glutamate-5-semialdehyde dehydrogenase [EC:1.2.1.41]:EC:1.2.1.41;Metabolism|Amino acid metabolism|Arginine and proline metabolism|K00147|proA. glutamate-5-semialdehyde dehydrogenase [EC:1.2.1.41]:EC:1.2.1.41						Up	0.000275766	Yes	4.39003
Ophio1_1|g7158.t1	2.65336	11.6365	10.3732	PF03663.9|Glyco_hydro_76			SignalP: has predicted secretion signal					Up	0.000521802	Yes	4.38557
Ophio1_1|g5012.t1	6.46045	28.2992	14.7132									Up	0.000275766	Yes	4.38038
Ophio1_1|g1622.t1	147.365	642.8	475.763	PF00009.22|GTP_EFTU;PF09173.6|eIF2_C;PF03144.20|GTP_EFTU_D2	GO:0005525|GTP binding;GO:0003924|GTPase activity	Genetic Information Processing|Translation|RNA transport|K03242|EIF2S3. translation initiation factor 2 subunit 3:						Up	0.000275766	Yes	4.36196
Ophio1_1|g198.t1	41.9868	183.047	143.679									Up	0.000275766	Yes	4.35963
Ophio1_1|g6465.t1	172.435	751.028	548.111	PF13419.1|HAD_2;PF13242.1|Hydrolase_like								Up	0.000275766	Yes	4.35543
Ophio1_1|g277.t1	16.5088	71.7222	33.2613	PF00488.16|MutS_V;PF05192.13|MutS_III;PF01624.15|MutS_I;PF05188.12|MutS_II;PF05190.13|MutS_IV	GO:0006298|mismatch repair;GO:0005524|ATP binding;GO:0030983|mismatched DNA binding	Genetic Information Processing|Replication and repair|Mismatch repair|K08737|MSH6. DNA mismatch repair protein MSH6:;Human Diseases|Cancers|Pathways in cancer|K08737|MSH6. DNA mismatch repair protein MSH6:;Human Diseases|Cancers|Colorectal cancer|K08737|MSH6. DNA mismatch repair protein MSH6:						Up	0.000275766	Yes	4.34448
Ophio1_1|g2557.t1	16.0342	69.5051	67.7698				SignalP: has predicted secretion signal		1			Up	0.000275766	Yes	4.3348
Ophio1_1|g1578.t1	55.4767	240.103	192.382	PF00733.16|Asn_synthase;PF13537.1|GATase_7;PF13522.1|GATase_6;PF12481.3|DUF3700	GO:0006529|asparagine biosynthetic process;GO:0004066|asparagine synthase (glutamine-hydrolyzing) activity;GO:0008152|metabolic process	Metabolism|Amino acid metabolism|Alanine, aspartate and glutamate metabolism|K01953|asnB, ASNS. asparagine synthase (glutamine-hydrolysing) [EC:6.3.5.4]:EC:6.3.5.4				C44		Up	0.000275766	Yes	4.328
Ophio1_1|g2445.t1	29.616	127.83	80.2928	PF12761.2|End3;PF12763.2|EF-hand_4;PF00036.27|EF-hand_1	GO:0006897|endocytosis;GO:0005509|calcium ion binding;GO:0007015|actin filament organization							Up	0.000275766	Yes	4.31625
Ophio1_1|g5971.t1	28.5118	123.063	36.2611									Up	0.000275766	Yes	4.31621
Ophio1_1|g6939.t1	13.8463	59.7395	76.9658	PF01902.12|ATP_bind_4;PF01042.16|Ribonuc_L-PSP								Up	0.000275766	Yes	4.31447
Ophio1_1|g3575.t1	32.845	141.403	75.2224									Up	0.000275766	Yes	4.30516
Ophio1_1|g1001.t1	14.3677	61.8036	44.3939	PF09468.5|RNase_H2-Ydr279	GO:0005634|nucleus							Up	0.000275766	Yes	4.30157
Ophio1_1|g7686.t1	5.60172	24.0469	26.6435									Up	0.000275766	Yes	4.29277
Ophio1_1|g1884.t1	22.6581	97.1731	28.43				SignalP: has predicted secretion signal					Up	0.000275766	Yes	4.28867
Ophio1_1|g1487.t1	20.5728	88.2281	61.5417									Up	0.000275766	Yes	4.28858
Ophio1_1|g7138.t1	280.098	1201.1	1004.51	PF07991.7|IlvN;PF01450.14|IlvC;PF00179.21|UQ_con	GO:0016881|acid-amino acid ligase activity;GO:0004455|ketol-acid reductoisomerase activity;GO:0009082|branched-chain amino acid biosynthetic process;GO:0055114|oxidation-reduction process;GO:0008652|cellular amino acid biosynthetic process	Metabolism|Overview|2-Oxocarboxylic acid metabolism|K00053|ilvC. ketol-acid reductoisomerase [EC:1.1.1.86]:EC:1.1.1.86;Metabolism|Overview|Biosynthesis of amino acids|K00053|ilvC. ketol-acid reductoisomerase [EC:1.1.1.86]:EC:1.1.1.86;Metabolism|Amino acid metabolism|Valine, leucine and isoleucine biosynthesis|K00053|ilvC. ketol-acid reductoisomerase [EC:1.1.1.86]:EC:1.1.1.86;Metabolism|Metabolism…						Up	0.000275766	Yes	4.28814
Ophio1_1|g3277.t1	43.7875	187.086	204.188	PF05700.6|BCAS2	GO:0006397|mRNA processing	Genetic Information Processing|Transcription|Spliceosome|K12861|BCAS2. pre-mRNA-splicing factor SPF27:						Up	0.000275766	Yes	4.27259
Ophio1_1|g408.t1	36.25	154.774	174.862	PF10263.4|SprT-like								Up	0.000275766	Yes	4.26963
Ophio1_1|g5309.t1	18.8247	80.3571	51.2037	PF01794.14|Ferric_reduct;PF08030.7|NAD_binding_6;PF08022.7|FAD_binding_8	GO:0016491|oxidoreductase activity;GO:0055114|oxidation-reduction process		SignalP: has predicted secretion signal		5			Up	0.000275766	Yes	4.26871
Ophio1_1|g514.t1	3.68336	15.7202	4.13342									Up	0.00257548	Yes	4.2679
Ophio1_1|g5928.t1	5.23466	22.3002	15.6533	PF11927.3|DUF3445					1			Up	0.000275766	Yes	4.2601
Ophio1_1|g2381.t1	165.204	703.194	667.727	PF05222.10|AlaDh_PNT_N;PF01262.16|AlaDh_PNT_C		Metabolism|Overview|Biosynthesis of amino acids|K00290|LYS1. saccharopine dehydrogenase (NAD+, L-lysine forming) [EC:1.5.1.7]:EC:1.5.1.7;Metabolism|Amino acid metabolism|Lysine biosynthesis|K00290|LYS1. saccharopine dehydrogenase (NAD+, L-lysine forming) [EC:1.5.1.7]:EC:1.5.1.7;Metabolism|Amino acid metabolism|Lysine degradation|K00290|LYS1. saccharopine dehydrogenase (NAD+, L-lysine forming) [EC…						Up	0.000275766	Yes	4.25652
Ophio1_1|g1859.t1	69.7512	296.893	129.741	PF00149.23|Metallophos	GO:0016787|hydrolase activity	Genetic Information Processing|Translation|mRNA surveillance pathway|K04382|PPP2C. serine/threonine-protein phosphatase 2A catalytic subunit [EC:3.1.3.16]:EC:3.1.3.16;Environmental Information Processing|Signal transduction|TGF-beta signaling pathway|K04382|PPP2C. serine/threonine-protein phosphatase 2A catalytic subunit [EC:3.1.3.16]:EC:3.1.3.16;Environmental Information Processing|Signal transd…						Up	0.000275766	Yes	4.25646
Ophio1_1|g3975.t1	20.0463	85.1869	45.1343	PF00916.15|Sulfate_transp;PF00027.24|cNMP_binding;PF01740.16|STAS	GO:0016021|integral component of membrane;GO:0008272|sulfate transport;GO:0015116|sulfate transmembrane transporter activity				10			Up	0.000275766	Yes	4.24951
Ophio1_1|g5734.t1	27.106	115.172	140.169	PF03476.11|MOSC_N;PF03473.12|MOSC	GO:0030170|pyridoxal phosphate binding;GO:0030151|molybdenum ion binding;GO:0003824|catalytic activity				1			Up	0.000275766	Yes	4.24895
Ophio1_1|g5612.t1	49.6617	210.793	59.2758	PF02269.11|TFIID-18kDa	GO:0006366|transcription from RNA polymerase II promoter	Genetic Information Processing|Transcription|Basal transcription factors|K03127|TAF13. transcription initiation factor TFIID subunit 13:;Human Diseases|Infectious diseases|Herpes simplex infection|K03127|TAF13. transcription initiation factor TFIID subunit 13:						Up	0.000275766	Yes	4.24458
Ophio1_1|g4421.t1	10.0431	42.4917	54.5165									Up	0.000275766	Yes	4.23093
Ophio1_1|g7761.t1	62.6372	263.743	109.76	PF01182.15|Glucosamine_iso	GO:0005975|carbohydrate metabolic process	Metabolism|Carbohydrate metabolism|Amino sugar and nucleotide sugar metabolism|K02564|nagB, GNPDA. glucosamine-6-phosphate deaminase [EC:3.5.99.6]:EC:3.5.99.6						Up	0.000275766	Yes	4.21064
Ophio1_1|g3922.t1	1.32775	5.58584	2.43031	PF05577.7|Peptidase_S28	GO:0006508|proteolysis;GO:0008236|serine-type peptidase activity	Organismal Systems|Digestive system|Protein digestion and absorption|K01285|PRCP. lysosomal Pro-X carboxypeptidase [EC:3.4.16.2]:EC:3.4.16.2				S28		Up	0.00506602	Yes	4.207
Ophio1_1|g6480.t1	12.4094	52.0626	38.2611	PF11951.3|Fungal_trans_2;PF00172.13|Zn_clus	GO:0000981|sequence-specific DNA binding RNA polymerase II transcription factor activity;GO:0008270|zinc ion binding;GO:0006355|regulation of transcription, DNA-templated;GO:0005634|nucleus			Zn2Cys6				Up	0.000275766	Yes	4.19542
Ophio1_1|g2762.t1	27.4186	115.014	100.443	PF05916.6|Sld5								Up	0.000275766	Yes	4.19474
Ophio1_1|g7023.t1	37.6468	157.911	60.2385	PF00551.14|Formyl_trans_N	GO:0009058|biosynthetic process;GO:0016742|hydroxymethyl-, formyl- and related transferase activity	Metabolism|Metabolism of cofactors and vitamins|One carbon pool by folate|K00604|MTFMT, fmt. methionyl-tRNA formyltransferase [EC:2.1.2.9]:EC:2.1.2.9;Genetic Information Processing|Translation|Aminoacyl-tRNA biosynthesis|K00604|MTFMT, fmt. methionyl-tRNA formyltransferase [EC:2.1.2.9]:EC:2.1.2.9						Up	0.000275766	Yes	4.19454
Ophio1_1|g984.t1	24.0369	100.745	24.2497	PF01185.13|Hydrophobin	GO:0009277|fungal-type cell wall;GO:0005199|structural constituent of cell wall		SignalP: has predicted secretion signal; SSP: small secreted protein					Up	0.000275766	Yes	4.19126
Ophio1_1|g5750.t1	71.9931	301.64	197.156	PF03370.8|CBM_21	GO:0005515|protein binding							Up	0.000275766	Yes	4.18985
Ophio1_1|g4367.t1	1.47236	6.16753	2.57895									Up	0.00385882	Yes	4.18887
Ophio1_1|g1897.t1	79.1844	331.417	124.644									Up	0.000275766	Yes	4.18538
Ophio1_1|g1006.t1	25.724	107.539	47.0978	PF12253.3|CAF1A;PF11600.3|CAF-1_p150								Up	0.000275766	Yes	4.18049
Ophio1_1|g1736.t1	57.8961	241.96	113.692	PF00397.21|WW	GO:0005515|protein binding							Up	0.000275766	Yes	4.17921
Ophio1_1|g178.t1	40.3525	168.527	292.521	PF13468.1|Glyoxalase_3								Up	0.000275766	Yes	4.17637
Ophio1_1|g6208.t1	31.1	129.371	70.0023	PF00383.17|dCMP_cyt_deam_1	GO:0008270|zinc ion binding;GO:0016787|hydrolase activity	Metabolism|Nucleotide metabolism|Pyrimidine metabolism|K01493|comEB. dCMP deaminase [EC:3.5.4.12]:EC:3.5.4.12						Up	0.000275766	Yes	4.15984
Ophio1_1|g479.t1	40.0571	166.441	0									Up	0.000275766	Yes	4.15509
Ophio1_1|g2545.t1	44.1166	182.983	105.572	PF13886.1|DUF4203			SignalP: has predicted secretion signal		7			Up	0.000275766	Yes	4.14771
Ophio1_1|g3765.t1	46.5337	192.098	195.182	PF01575.14|MaoC_dehydratas;PF13452.1|MaoC_dehydrat_N	GO:0016491|oxidoreductase activity;GO:0008152|metabolic process							Up	0.000275766	Yes	4.12815
Ophio1_1|g6274.t1	3.91391	16.1386	17.5748									Up	0.0191189	Yes	4.1234
Ophio1_1|g6986.t1	1.49301	6.14927	2.05115	PF13538.1|UvrD_C_2;PF02689.9|Herpes_Helicase	GO:0004386|helicase activity;GO:0005524|ATP binding		SignalP: has predicted secretion signal; SSP: small secreted protein					Up	0.0278561	Yes	4.11871
Ophio1_1|g5691.t1	6.95485	28.5674	15.3806	PF08514.6|STAG		Cellular Processes|Cell growth and death|Cell cycle|K06671|STAG1_2, SCC3, IRR1. cohesin complex subunit SA-1/2:;Cellular Processes|Cell growth and death|Cell cycle - yeast|K06671|STAG1_2, SCC3, IRR1. cohesin complex subunit SA-1/2:;Cellular Processes|Cell growth and death|Meiosis - yeast|K06671|STAG1_2, SCC3, IRR1. cohesin complex subunit SA-1/2:						Up	0.000275766	Yes	4.10755
Ophio1_1|g2071.t1	66.6698	273.544	130.113	PF01794.14|Ferric_reduct;PF08030.7|NAD_binding_6;PF08022.7|FAD_binding_8	GO:0016491|oxidoreductase activity;GO:0055114|oxidation-reduction process				6			Up	0.000275766	Yes	4.10297
Ophio1_1|g7261.t1	21.8429	89.5977	40.5761	PF12738.2|PTCB-BRCT;PF00533.21|BRCT;PF00533.21|BRCT								Up	0.000275766	Yes	4.10191
Ophio1_1|g231.t1	5.01365	20.5233	13.6284				SignalP: has predicted secretion signal					Up	0.000275766	Yes	4.09348
Ophio1_1|g1371.t1	2.00075	8.14348	3.8517									Up	0.00472537	Yes	4.07021
Ophio1_1|g6865.t1	28.3825	115.445	78.3141	PF12396.3|DUF3659;PF12396.3|DUF3659;PF12396.3|DUF3659;PF12396.3|DUF3659;PF12396.3|DUF3659;PF12396.3|DUF3659;PF12396.3|DUF3659								Up	0.000275766	Yes	4.06747
Ophio1_1|g4447.t1	23.3411	94.6398	89.8022									Up	0.000275766	Yes	4.05464
Ophio1_1|g1610.t1	16.5724	67.1666	26.6383	PF00023.25|Ank;PF00023.25|Ank;PF04383.8|KilA-N	GO:0005515|protein binding							Up	0.000275766	Yes	4.05292
Ophio1_1|g105.t1	3.75258	15.1992	21.9923				SignalP: has predicted secretion signal; SSP: small secreted protein					Up	0.00704135	Yes	4.05033
Ophio1_1|g6591.t1	26.4987	107.249	70.3819	PF00583.19|Acetyltransf_1	GO:0008080|N-acetyltransferase activity							Up	0.000275766	Yes	4.04733
Ophio1_1|g4203.t1	36.0898	145.724	97.8407	PF08641.7|Mis14								Up	0.000275766	Yes	4.03782
Ophio1_1|g1592.t1	1.77344	7.15441	3.79508				SignalP: has predicted secretion signal					Up	0.00403333	Yes	4.0342
Ophio1_1|g4973.t1	28.2645	113.99	69.8818	PF13499.1|EF-hand_7;PF13499.1|EF-hand_7;PF13833.1|EF-hand_8;PF13833.1|EF-hand_8;PF13405.1|EF-hand_6;PF13202.1|EF-hand_5	GO:0005509|calcium ion binding							Up	0.000275766	Yes	4.03297
Ophio1_1|g7633.t1	26.6799	107.344	170.059	PF07350.7|DUF1479								Up	0.000275766	Yes	4.0234
Ophio1_1|g5850.t1	829.667	3328.98	1955.92	PF00056.18|Ldh_1_N;PF02866.13|Ldh_1_C	GO:0016491|oxidoreductase activity;GO:0055114|oxidation-reduction process;GO:0016616|oxidoreductase activity, acting on the CH-OH group of donors, NAD or NADP as acceptor	Metabolism|Overview|Carbon metabolism|K00026|MDH2. malate dehydrogenase [EC:1.1.1.37]:EC:1.1.1.37;Metabolism|Carbohydrate metabolism|Citrate cycle (TCA cycle)|K00026|MDH2. malate dehydrogenase [EC:1.1.1.37]:EC:1.1.1.37;Metabolism|Carbohydrate metabolism|Pyruvate metabolism|K00026|MDH2. malate dehydrogenase [EC:1.1.1.37]:EC:1.1.1.37;Metabolism|Carbohydrate metabolism|Glyoxylate and dicarboxylate m…						Up	0.000275766	Yes	4.01243
Ophio1_1|g465.t1	4.90829	19.6829	4.1939	PF00082.17|Peptidase_S8;PF05922.11|Inhibitor_I9	GO:0043086|negative regulation of catalytic activity;GO:0042802|identical protein binding;GO:0006508|proteolysis;GO:0004252|serine-type endopeptidase activity		SignalP: has predicted secretion signal			S08A		Up	0.000275766	Yes	4.01013
Ophio1_1|g6832.t1	28.8516	115.687	110.689	PF07228.7|SpoIIE;PF13672.1|PP2C_2	GO:0003824|catalytic activity							Up	0.000275766	Yes	4.00973
Ophio1_1|g5105.t1	48.8001	195.597	100.49	PF07690.11|MFS_1	GO:0016021|integral component of membrane;GO:0055085|transmembrane transport				10			Up	0.000275766	Yes	4.00813
Ophio1_1|g4888.t1	235.226	942.765	582.472	PF00108.18|Thiolase_N;PF02803.13|Thiolase_C	GO:0008152|metabolic process;GO:0016747|transferase activity, transferring acyl groups other than amino-acyl groups	Metabolism|Overview|Fatty acid metabolism|K00632|E2.3.1.16, fadA. acetyl-CoA acyltransferase [EC:2.3.1.16]:EC:2.3.1.16;Metabolism|Lipid metabolism|Fatty acid degradation|K00632|E2.3.1.16, fadA. acetyl-CoA acyltransferase [EC:2.3.1.16]:EC:2.3.1.16;Metabolism|Lipid metabolism|alpha-Linolenic acid metabolism|K00632|E2.3.1.16, fadA. acetyl-CoA acyltransferase [EC:2.3.1.16]:EC:2.3.1.16;Metabolism|Amin…						Up	0.000275766	Yes	4.00791
Ophio1_1|g6267.t1	27.8284	111.272	146.705	PF08615.6|RNase_H2_suC		Genetic Information Processing|Replication and repair|DNA replication|K10745|RNASEH2C. ribonuclease H2 subunit C:						Up	0.000275766	Yes	3.99851
Ophio1_1|g792.t1	99.3701	397.329	186.885	PF00180.15|Iso_dh	GO:0055114|oxidation-reduction process;GO:0016616|oxidoreductase activity, acting on the CH-OH group of donors, NAD or NADP as acceptor	Metabolism|Overview|Carbon metabolism|K00030|IDH3. isocitrate dehydrogenase (NAD+) [EC:1.1.1.41]:EC:1.1.1.41;Metabolism|Overview|2-Oxocarboxylic acid metabolism|K00030|IDH3. isocitrate dehydrogenase (NAD+) [EC:1.1.1.41]:EC:1.1.1.41;Metabolism|Overview|Biosynthesis of amino acids|K00030|IDH3. isocitrate dehydrogenase (NAD+) [EC:1.1.1.41]:EC:1.1.1.41;Metabolism|Carbohydrate metabolism|Citrate cycle…						Up	0.000275766	Yes	3.99848
Ophio1_1|g5531.t1	17.9297	71.6601	68.6717	PF00069.20|Pkinase	GO:0005524|ATP binding;GO:0004672|protein kinase activity;GO:0006468|protein phosphorylation							Up	0.000275766	Yes	3.99673
Ophio1_1|g7416.t1	1329.67	5300.19	2735.41				SignalP: has predicted secretion signal					Up	0.000275766	Yes	3.98609
Ophio1_1|g4348.t1	8.41302	33.505	28.6242	PF15377.1|DUF4604								Up	0.000976025	Yes	3.98252
Ophio1_1|g6143.t1	17.557	69.8555	32.0116	PF00106.20|adh_short;PF13561.1|adh_short_C2;PF08659.5|KR;PF01370.16|Epimerase	GO:0016491|oxidoreductase activity;GO:0003824|catalytic activity;GO:0008152|metabolic process;GO:0050662|coenzyme binding;GO:0044237|cellular metabolic process							Up	0.000275766	Yes	3.97878
Ophio1_1|g5683.t1	122.945	488.654	175.939	PF00268.16|Ribonuc_red_sm	GO:0009186|deoxyribonucleoside diphosphate metabolic process;GO:0055114|oxidation-reduction process	Metabolism|Nucleotide metabolism|Purine metabolism|K10808|RRM2. ribonucleoside-diphosphate reductase subunit M2 [EC:1.17.4.1]:EC:1.17.4.1;Metabolism|Nucleotide metabolism|Pyrimidine metabolism|K10808|RRM2. ribonucleoside-diphosphate reductase subunit M2 [EC:1.17.4.1]:EC:1.17.4.1;Metabolism|Metabolism of other amino acids|Glutathione metabolism|K10808|RRM2. ribonucleoside-diphosphate reductase sub…			1			Up	0.000275766	Yes	3.97457
Ophio1_1|g6401.t1	32.0801	127.388	88.4518	PF00091.20|Tubulin;PF10644.4|Misat_Tub_SegII								Up	0.000275766	Yes	3.97094
Ophio1_1|g2443.t1	231.91	920.095	481.217	PF13508.1|Acetyltransf_7;PF00583.19|Acetyltransf_1	GO:0008080|N-acetyltransferase activity							Up	0.000275766	Yes	3.96747
Ophio1_1|g3406.t1	47.5217	188.157	102.003	PF10394.4|Hat1_N	GO:0004402|histone acetyltransferase activity;GO:0016568|chromatin modification	Human Diseases|Substance dependence|Alcoholism|K11303|HAT1, KAT1. histone acetyltransferase 1 [EC:2.3.1.48]:EC:2.3.1.48						Up	0.000275766	Yes	3.95939
Ophio1_1|g5008.t1	23.8878	94.5041	70.3376	PF01370.16|Epimerase;PF13460.1|NAD_binding_10;PF00106.20|adh_short;PF07993.7|NAD_binding_4;PF01073.14|3Beta_HSD;PF08659.5|KR	GO:0003854|3-beta-hydroxy-delta5-steroid dehydrogenase activity;GO:0016491|oxidoreductase activity;GO:0055114|oxidation-reduction process;GO:0044237|cellular metabolic process;GO:0008152|metabolic process;GO:0050662|coenzyme binding;GO:0006694|steroid biosynthetic process;GO:0003824|catalytic activity;GO:0016616|oxidoreductase activity, acting on the CH-OH group of donors, NAD or NADP as acceptor							Up	0.000275766	Yes	3.95617
Ophio1_1|g2003.t1	31.734	125.345	45.6925	PF00378.15|ECH	GO:0003824|catalytic activity;GO:0008152|metabolic process		SignalP: has predicted secretion signal					Up	0.000275766	Yes	3.94986
Ophio1_1|g5404.t1	101.092	398.344	268.348	PF01266.19|DAO	GO:0016491|oxidoreductase activity;GO:0055114|oxidation-reduction process	Metabolism|Lipid metabolism|Glycerophospholipid metabolism|K00111|glpA, glpD. glycerol-3-phosphate dehydrogenase [EC:1.1.5.3]:EC:1.1.5.3			1			Up	0.000275766	Yes	3.94041
Ophio1_1|g7411.t1	15.7689	62.0577	50.7806									Up	0.0143892	Yes	3.93545
Ophio1_1|g1278.t1	2471	9712.28	6899.55	PF00125.19|Histone;PF02969.12|TAF	GO:0003677|DNA binding;GO:0005634|nucleus;GO:0006352|DNA-templated transcription, initiation	Human Diseases|Cancers|Viral carcinogenesis|K11254|H4. histone H4:;Human Diseases|Immune diseases|Systemic lupus erythematosus|K11254|H4. histone H4:;Human Diseases|Substance dependence|Alcoholism|K11254|H4. histone H4:						Up	0.000521802	Yes	3.93051
Ophio1_1|g5724.t1	21.8625	85.8877	45.6123	PF10516.4|SHNi-TPR								Up	0.000275766	Yes	3.92854
Ophio1_1|g3729.t1	22.822	89.4388	36.1868									Up	0.000275766	Yes	3.91897
Ophio1_1|g5341.t1	8.65727	33.8826	16.5629				SignalP: has predicted secretion signal; SSP: small secreted protein					Up	0.0439412	Yes	3.91377
Ophio1_1|g4097.t1	40.0607	156.653	105.228	PF01174.14|SNO;PF07685.9|GATase_3	GO:0009236|cobalamin biosynthetic process;GO:0003824|catalytic activity	Metabolism|Metabolism of cofactors and vitamins|Vitamin B6 metabolism|K08681|pdxT, pdx2. 5'-phosphate synthase pdxT subunit [EC:4.3.3.6]:EC:4.3.3.6						Up	0.000275766	Yes	3.91039
Ophio1_1|g4480.t1	51.0771	199.102	88.9018	PF01408.17|GFO_IDH_MocA;PF02894.12|GFO_IDH_MocA_C	GO:0016491|oxidoreductase activity;GO:0055114|oxidation-reduction process;GO:0008152|metabolic process	Metabolism|Carbohydrate metabolism|Inositol phosphate metabolism|K00010|iolG. myo-inositol 2-dehydrogenase / D-chiro-inositol 1-dehydrogenase [EC:1.1.1.18 1.1.1.369]:EC:1.1.1.18 1.1.1.369;Metabolism|iosynthesis of other secondary metabolites|Streptomycin biosynthesis|K00010|iolG. myo-inositol 2-dehydrogenase / D-chiro-inositol 1-dehydrogenase [EC:1.1.1.18 1.1.1.369]:EC:1.1.1.18 1.1.1.369						Up	0.000275766	Yes	3.89807
Ophio1_1|g7134.t1	4.82676	18.8043	6.08326									Up	0.000275766	Yes	3.89584
Ophio1_1|g5367.t1	21.0935	82.1398	31.0721	PF13637.1|Ank_4;PF00023.25|Ank;PF04383.8|KilA-N	GO:0005515|protein binding							Up	0.000275766	Yes	3.89408
Ophio1_1|g912.t1	83.3192	322.581	124.478	PF12799.2|LRR_4;PF12799.2|LRR_4;PF12799.2|LRR_4;PF12799.2|LRR_4;PF13855.1|LRR_8;PF13855.1|LRR_8;PF13855.1|LRR_8;PF13855.1|LRR_8;PF00560.28|LRR_1;PF00560.28|LRR_1;PF00560.28|LRR_1;PF13504.1|LRR_7;PF13504.1|LRR_7;PF13504.1|LRR_7;PF13516.1|LRR_6;PF13516.1|LRR_6	GO:0005515|protein binding							Up	0.000275766	Yes	3.87163
Ophio1_1|g4005.t1	29.6056	114.531	62.8629	PF03167.14|UDG		Genetic Information Processing|Replication and repair|Base excision repair|K03648|UNG, UDG. uracil-DNA glycosylase [EC:3.2.2.27]:EC:3.2.2.27;Human Diseases|Immune diseases|Primary immunodeficiency|K03648|UNG, UDG. uracil-DNA glycosylase [EC:3.2.2.27]:EC:3.2.2.27	SignalP: has predicted secretion signal					Up	0.000275766	Yes	3.86856
Ophio1_1|g3025.t1	32.2886	124.862	81.5649	PF02732.10|ERCC4	GO:0004518|nuclease activity;GO:0003677|DNA binding	Genetic Information Processing|Replication and repair|Homologous recombination|K10882|EME1, MMS4. crossover junction endonuclease EME1 [EC:3.1.22.-]:EC:3.1.22.-;Genetic Information Processing|Replication and repair|Fanconi anemia pathway|K10882|EME1, MMS4. crossover junction endonuclease EME1 [EC:3.1.22.-]:EC:3.1.22.-						Up	0.000275766	Yes	3.86706
Ophio1_1|g2710.t1	10.5476	40.7341	99.9777						2			Up	0.000275766	Yes	3.86193
Ophio1_1|g4562.t1	142.023	545.881	311.903	PF09362.5|DUF1996								Up	0.000275766	Yes	3.84361
Ophio1_1|g4497.t1	21.3447	82.0389	29.3595	PF00266.14|Aminotran_5;PF00155.16|Aminotran_1_2;PF01053.15|Cys_Met_Meta_PP	GO:0009058|biosynthetic process;GO:0030170|pyridoxal phosphate binding;GO:0008152|metabolic process							Up	0.000275766	Yes	3.84353
Ophio1_1|g6321.t1	48.3676	185.421	158.961	PF01351.13|RNase_HII		Genetic Information Processing|Replication and repair|DNA replication|K10743|RNASEH2A. ribonuclease H2 subunit A [EC:3.1.26.4]:EC:3.1.26.4						Up	0.000275766	Yes	3.83358
Ophio1_1|g2127.t1	20.5165	78.6344	59.4193	PF01070.13|FMN_dh	GO:0016491|oxidoreductase activity							Up	0.000275766	Yes	3.83274
Ophio1_1|g5021.t1	29.8701	114.451	97.0264	PF00400.27|WD40;PF00400.27|WD40;PF00400.27|WD40;PF00400.27|WD40;PF12265.3|CAF1C_H4-bd	GO:0005515|protein binding							Up	0.000275766	Yes	3.83162
Ophio1_1|g6716.t1	4.13008	15.822	4.42091									Up	0.00238816	Yes	3.83092
Ophio1_1|g1955.t1	55.7799	213.04	144.72	PF10369.4|ALS_ss_C;PF01842.20|ACT;PF13710.1|ACT_5	GO:0016597|amino acid binding;GO:0008152|metabolic process	Metabolism|Overview|2-Oxocarboxylic acid metabolism|K01653|E2.2.1.6S, ilvH, ilvN. acetolactate synthase I/III small subunit [EC:2.2.1.6]:EC:2.2.1.6;Metabolism|Overview|Biosynthesis of amino acids|K01653|E2.2.1.6S, ilvH, ilvN. acetolactate synthase I/III small subunit [EC:2.2.1.6]:EC:2.2.1.6;Metabolism|Carbohydrate metabolism|Butanoate metabolism|K01653|E2.2.1.6S, ilvH, ilvN. acetolactate synthase…						Up	0.000275766	Yes	3.8193
Ophio1_1|g6590.t1	193.274	737.487	160.573	PF03727.11|Hexokinase_2;PF00349.16|Hexokinase_1;PF05631.9|DUF791	GO:0005975|carbohydrate metabolic process;GO:0005524|ATP binding;GO:0016773|phosphotransferase activity, alcohol group as acceptor	Metabolism|Overview|Carbon metabolism|K00844|HK. hexokinase [EC:2.7.1.1]:EC:2.7.1.1;Metabolism|Carbohydrate metabolism|Glycolysis / Gluconeogenesis|K00844|HK. hexokinase [EC:2.7.1.1]:EC:2.7.1.1;Metabolism|Carbohydrate metabolism|Fructose and mannose metabolism|K00844|HK. hexokinase [EC:2.7.1.1]:EC:2.7.1.1;Metabolism|Carbohydrate metabolism|Galactose metabolism|K00844|HK. hexokinase [EC:2.7.1.1]:E…			11			Up	0.000275766	Yes	3.81576
Ophio1_1|g1855.t1	27.2729	103.933	72.634	PF00176.18|SNF2_N;PF08797.6|HIRAN;PF00271.26|Helicase_C;PF13639.1|zf-RING_2;PF13923.1|zf-C3HC4_2;PF13920.1|zf-C3HC4_3;PF00097.20|zf-C3HC4;PF14634.1|zf-RING_5;PF00270.24|DEAD	GO:0003676|nucleic acid binding;GO:0004386|helicase activity;GO:0005515|protein binding;GO:0016818|hydrolase activity, acting on acid anhydrides, in phosphorus-containing anhydrides;GO:0005524|ATP binding;GO:0046872|metal ion binding;GO:0008270|zinc ion binding;GO:0003677|DNA binding							Up	0.000275766	Yes	3.81085
Ophio1_1|g2214.t1	221.847	845.016	483.174	PF00235.14|Profilin	GO:0003779|actin binding;GO:0030036|actin cytoskeleton organization	Environmental Information Processing|Signal transduction|Rap1 signaling pathway|K05759|PFN. profilin:;Cellular Processes|Cell motility|Regulation of actin cytoskeleton|K05759|PFN. profilin:;Human Diseases|Infectious diseases|Salmonella infection|K05759|PFN. profilin:;Human Diseases|Infectious diseases|Shigellosis|K05759|PFN. profilin:						Up	0.000275766	Yes	3.809
Ophio1_1|g6417.t1	9.30495	35.4324	30.9874	PF02732.10|ERCC4	GO:0004518|nuclease activity;GO:0003677|DNA binding	Genetic Information Processing|Replication and repair|Homologous recombination|K08991|MUS81. crossover junction endonuclease MUS81 [EC:3.1.22.-]:EC:3.1.22.-;Genetic Information Processing|Replication and repair|Fanconi anemia pathway|K08991|MUS81. crossover junction endonuclease MUS81 [EC:3.1.22.-]:EC:3.1.22.-						Up	0.000275766	Yes	3.80791
Ophio1_1|g193.t1	19.2086	73.101	49.8941	PF02782.11|FGGY_C;PF00370.16|FGGY_N	GO:0016773|phosphotransferase activity, alcohol group as acceptor;GO:0005975|carbohydrate metabolic process	Metabolism|Lipid metabolism|Glycerolipid metabolism|K00864|glpK, GK. glycerol kinase [EC:2.7.1.30]:EC:2.7.1.30;Organismal Systems|Endocrine system|PPAR signaling pathway|K00864|glpK, GK. glycerol kinase [EC:2.7.1.30]:EC:2.7.1.30;Organismal Systems|Environmental adaptation|Plant-pathogen interaction|K00864|glpK, GK. glycerol kinase [EC:2.7.1.30]:EC:2.7.1.30						Up	0.000275766	Yes	3.80564
Ophio1_1|g7622.t1	41.2634	156.664	117.036	PF00046.24|Homeobox	GO:0006355|regulation of transcription, DNA-templated;GO:0043565|sequence-specific DNA binding;GO:0003700|sequence-specific DNA binding transcription factor activity			Homeobox				Up	0.000275766	Yes	3.79668
Ophio1_1|g365.t1	3.2676	12.3897	7.93396	PF02133.10|Transp_cyt_pur;PF02133.10|Transp_cyt_pur	GO:0016020|membrane;GO:0015205|nucleobase transmembrane transporter activity;GO:0015851|nucleobase transport				12			Up	0.000275766	Yes	3.79168
Ophio1_1|g4251.t1	37.3928	141.728	85.5359	PF01933.13|UPF0052								Up	0.000275766	Yes	3.79025
Ophio1_1|g5639.t1	77.2668	291.843	97.8418	PF12352.3|V-SNARE_C		Genetic Information Processing|Folding, sorting and degradation|SNARE interactions in vesicular transport|K08496|GOSR2, BOS1. golgi SNAP receptor complex member 2:			1			Up	0.000275766	Yes	3.77708
Ophio1_1|g5418.t1	57.3978	216.457	138.073	PF00782.15|DSPc	GO:0008138|protein tyrosine/serine/threonine phosphatase activity;GO:0006470|protein dephosphorylation	Environmental Information Processing|Signal transduction|MAPK signaling pathway - yeast|K11240|MSG5. tyrosine-protein phosphatase [EC:3.1.3.48]:EC:3.1.3.48						Up	0.000275766	Yes	3.77117
Ophio1_1|g6110.t1	16.3622	61.5366	33.4097	PF00171.17|Aldedh	GO:0016491|oxidoreductase activity;GO:0055114|oxidation-reduction process;GO:0008152|metabolic process							Up	0.000275766	Yes	3.7609
Ophio1_1|g6451.t1	12.3359	46.3846	31.2009	PF04032.11|Rpr2		Genetic Information Processing|Translation|RNA transport|K03540|RPR2, RPP21. ribonuclease P protein subunit RPR2 [EC:3.1.26.5]:EC:3.1.26.5						Up	0.000275766	Yes	3.76013
Ophio1_1|g8.t1	38.0137	142.786	106.262	PF00940.14|RNA_pol;PF14700.1|RPOL_N	GO:0003899|DNA-directed RNA polymerase activity;GO:0003677|DNA binding;GO:0006351|transcription, DNA-templated							Up	0.000275766	Yes	3.75617
Ophio1_1|g3891.t1	16.3979	61.5409	37.2169	PF09507.5|CDC27	GO:0005634|nucleus;GO:0006260|DNA replication	Metabolism|Nucleotide metabolism|Purine metabolism|K03504|POLD3. DNA polymerase delta subunit 3:;Metabolism|Nucleotide metabolism|Pyrimidine metabolism|K03504|POLD3. DNA polymerase delta subunit 3:;Genetic Information Processing|Replication and repair|DNA replication|K03504|POLD3. DNA polymerase delta subunit 3:;Genetic Information Processing|Replication and repair|Base excision repair|K03504|POL…						Up	0.000275766	Yes	3.75297
Ophio1_1|g940.t1	1081.68	4032.94	2639.56	PF10937.3|DUF2638								Up	0.000275766	Yes	3.7284
Ophio1_1|g25.t1	2.67912	9.96236	3.35263				SignalP: has predicted secretion signal; SSP: small secreted protein					Up	0.00331886	Yes	3.71852
Ophio1_1|g1731.t1	39.2249	145.707	91.8138									Up	0.000275766	Yes	3.71466
Ophio1_1|g3507.t1	41.9168	155.548	114.575	PF00406.17|ADK;PF13207.1|AAA_17;PF13238.1|AAA_18		Metabolism|Nucleotide metabolism|Pyrimidine metabolism|K13800|CMPK1, UMPK. UMP-CMP kinase [EC:2.7.4.- 2.7.4.14]:EC:2.7.4.- 2.7.4.14			1			Up	0.000275766	Yes	3.71087
Ophio1_1|g2533.t1	11.2797	41.8512	56.1349									Up	0.000275766	Yes	3.71031
Ophio1_1|g2600.t1	12.3763	45.9134	1.93398	PF00732.14|GMC_oxred_N;PF05199.8|GMC_oxred_C	GO:0016614|oxidoreductase activity, acting on CH-OH group of donors;GO:0055114|oxidation-reduction process;GO:0050660|flavin adenine dinucleotide binding		SignalP: has predicted secretion signal					Up	0.000275766	Yes	3.70978
Ophio1_1|g3018.t1	66.7544	246.32	152.584	PF00125.19|Histone;PF00808.18|CBFD_NFYB_HMF	GO:0043565|sequence-specific DNA binding;GO:0003677|DNA binding;GO:0005622|intracellular	Human Diseases|Immune diseases|Systemic lupus erythematosus|K11251|H2A. histone H2A:;Human Diseases|Substance dependence|Alcoholism|K11251|H2A. histone H2A:		Heteromeric CCAAT factors				Up	0.000275766	Yes	3.68994
Ophio1_1|g3342.t1	3.37715	12.4564	18.3161	PF00264.15|Tyrosinase	GO:0016491|oxidoreductase activity;GO:0008152|metabolic process	Metabolism|Amino acid metabolism|Tyrosine metabolism|K00505|TYR. tyrosinase [EC:1.14.18.1]:EC:1.14.18.1;Metabolism|Metabolism of cofactors and vitamins|Riboflavin metabolism|K00505|TYR. tyrosinase [EC:1.14.18.1]:EC:1.14.18.1;Metabolism|iosynthesis of other secondary metabolites|Isoquinoline alkaloid biosynthesis|K00505|TYR. tyrosinase [EC:1.14.18.1]:EC:1.14.18.1;Metabolism|iosynthesis of other se…	SignalP: has predicted secretion signal					Up	0.000275766	Yes	3.68844
Ophio1_1|g4759.t1	157.214	575.77	506.304	PF00583.19|Acetyltransf_1;PF13508.1|Acetyltransf_7	GO:0008080|N-acetyltransferase activity	Metabolism|Carbohydrate metabolism|Amino sugar and nucleotide sugar metabolism|K00621|E2.3.1.4, GNA1. glucosamine-phosphate N-acetyltransferase [EC:2.3.1.4]:EC:2.3.1.4						Up	0.000275766	Yes	3.66233
Ophio1_1|g1658.t1	4.37309	16.0008	3.22416	PF04828.9|GFA	GO:0016846|carbon-sulfur lyase activity;GO:0008152|metabolic process							Up	0.0141088	Yes	3.65892
Ophio1_1|g7391.t1	55.1409	201.024	215.121	PF00320.22|GATA	GO:0008270|zinc ion binding;GO:0006355|regulation of transcription, DNA-templated;GO:0043565|sequence-specific DNA binding;GO:0003700|sequence-specific DNA binding transcription factor activity			GATA type zinc finger				Up	0.000275766	Yes	3.64564
Ophio1_1|g4639.t1	7.97112	29.0297	14.9414	PF07690.11|MFS_1;PF00083.19|Sugar_tr	GO:0016021|integral component of membrane;GO:0055085|transmembrane transport;GO:0022857|transmembrane transporter activity				9			Up	0.000275766	Yes	3.64186
Ophio1_1|g902.t1	17.4355	63.458	31.1009	PF12231.3|Rif1_N								Up	0.000275766	Yes	3.63959
Ophio1_1|g3916.t1	18.8613	68.6394	45.3951									Up	0.000275766	Yes	3.63917
Ophio1_1|g4820.t1	9.60029	34.8306	14.0643	PF10384.4|Scm3	GO:0005634|nucleus							Up	0.000275766	Yes	3.62808
Ophio1_1|g5038.t1	34.0101	122.902	55.8686	PF00067.17|p450;PF00067.17|p450;PF00076.17|RRM_1;PF14259.1|RRM_6;PF13893.1|RRM_5	GO:0005506|iron ion binding;GO:0055114|oxidation-reduction process;GO:0016705|oxidoreductase activity, acting on paired donors, with incorporation or reduction of molecular oxygen;GO:0003676|nucleic acid binding;GO:0020037|heme binding		SignalP: has predicted secretion signal		3			Up	0.000275766	Yes	3.61369
Ophio1_1|g7604.t1	11.3996	41.1819	29.8904									Up	0.000275766	Yes	3.61257
Ophio1_1|g5469.t1	12.0943	43.6862	10.788	PF01544.13|CorA	GO:0030001|metal ion transport;GO:0046873|metal ion transmembrane transporter activity;GO:0016020|membrane;GO:0055085|transmembrane transport				2			Up	0.000275766	Yes	3.61213
Ophio1_1|g6013.t1	45.8872	165.458	124.103									Up	0.000275766	Yes	3.60575
Ophio1_1|g4007.t1	54.1785	195.185	125.079	PF08101.6|DUF1708								Up	0.000275766	Yes	3.60263
Ophio1_1|g7466.t1	120.415	433.312	328.613									Up	0.000275766	Yes	3.59849
Ophio1_1|g6741.t1	37.5863	135.247	120.604	PF00400.27|WD40;PF00400.27|WD40;PF00400.27|WD40;PF00400.27|WD40;PF00400.27|WD40;PF00400.27|WD40;PF00400.27|WD40;PF08241.7|Methyltransf_11;PF13847.1|Methyltransf_31;PF01209.13|Ubie_methyltran;PF08242.7|Methyltransf_12;PF13649.1|Methyltransf_25;PF12847.2|Methyltransf_18;PF13489.1|Methyltransf_23;PF07021.7|MetW;PF13659.1|Methyltransf_26;PF05175.9|MTS;PF02390.12|Methyltransf_4;PF01135.14|PCMT	GO:0008168|methyltransferase activity;GO:0005515|protein binding;GO:0004719|protein-L-isoaspartate (D-aspartate) O-methyltransferase activity;GO:0008176|tRNA (guanine-N7-)-methyltransferase activity;GO:0008152|metabolic process;GO:0006400|tRNA modification;GO:0006464|cellular protein modification process	Metabolism|Lipid metabolism|Ether lipid metabolism|K16794|PAFAH1B1, LIS1. platelet-activating factor acetylhydrolase IB subunit alpha:						Up	0.000275766	Yes	3.59831
Ophio1_1|g2554.t1	24.4094	87.5696	59.1874	PF02184.11|HAT;PF02184.11|HAT;PF02184.11|HAT;PF13428.1|TPR_14;PF14559.1|TPR_19	GO:0005622|intracellular;GO:0006396|RNA processing	Genetic Information Processing|Transcription|Spliceosome|K12869|CRN, CRNKL1, CLF1, SYF3. crooked neck:						Up	0.000275766	Yes	3.58754
Ophio1_1|g1379.t1	48.836	175.144	109.673	PF04825.8|Rad21_Rec8_N;PF04824.11|Rad21_Rec8	GO:0005515|protein binding;GO:0000228|nuclear chromosome	Cellular Processes|Cell growth and death|Cell cycle|K06670|SCC1, MCD1, RAD21. cohesin complex subunit SCC1:;Cellular Processes|Cell growth and death|Cell cycle - yeast|K06670|SCC1, MCD1, RAD21. cohesin complex subunit SCC1:						Up	0.000275766	Yes	3.58637
Ophio1_1|g5611.t1	15.3047	54.7795	3.56126	PF00892.15|EamA;PF00892.15|EamA	GO:0016020|membrane				10			Up	0.000521802	Yes	3.57926
Ophio1_1|g2283.t1	6.52641	23.3597	38.0865				SignalP: has predicted secretion signal; SSP: small secreted protein					Up	0.000275766	Yes	3.57926
Ophio1_1|g330.t1	27.8168	99.5562	56.8206	PF02463.14|SMC_N;PF13476.1|AAA_23								Up	0.000275766	Yes	3.579
Ophio1_1|g6926.t1	37.4872	134.135	90.7651	PF12697.2|Abhydrolase_6;PF00561.15|Abhydrolase_1;PF12695.2|Abhydrolase_5								Up	0.000275766	Yes	3.57815
Ophio1_1|g1274.t1	1.56073	5.57678	13.1539									Up	0.0157849	Yes	3.57319
Ophio1_1|g6831.t1	18.1247	64.5952	48.3001				SignalP: has predicted secretion signal; SSP: small secreted protein					Up	0.000275766	Yes	3.56393
Ophio1_1|g264.t1	83.0365	295.85	156.084	PF04669.8|Polysacc_synt_4								Up	0.000275766	Yes	3.56289
Ophio1_1|g493.t1	11.9958	42.7353	37.1473	PF08442.5|ATP-grasp_2;PF00549.14|Ligase_CoA;PF13549.1|ATP-grasp_5	GO:0003824|catalytic activity;GO:0008152|metabolic process	Metabolism|Overview|Carbon metabolism|K01900|LSC2. succinyl-CoA synthetase beta subunit [EC:6.2.1.4 6.2.1.5]:EC:6.2.1.4 6.2.1.5;Metabolism|Carbohydrate metabolism|Citrate cycle (TCA cycle)|K01900|LSC2. succinyl-CoA synthetase beta subunit [EC:6.2.1.4 6.2.1.5]:EC:6.2.1.4 6.2.1.5;Metabolism|Carbohydrate metabolism|Propanoate metabolism|K01900|LSC2. succinyl-CoA synthetase beta subunit [EC:6.2.1.4 6…						Up	0.000275766	Yes	3.56252
Ophio1_1|g7506.t1	16.5652	58.8232	53.4031				SignalP: has predicted secretion signal; SSP: small secreted protein					Up	0.00238816	Yes	3.55101
Ophio1_1|g2547.t1	65.5047	232.367	99.852	PF10256.4|Erf4								Up	0.000275766	Yes	3.54733
Ophio1_1|g5777.t1	12.1189	42.8963	14.7266	PF03069.10|FmdA_AmdA	GO:0016811|hydrolase activity, acting on carbon-nitrogen (but not peptide) bonds, in linear amides;GO:0008152|metabolic process	Metabolism|Overview|Carbon metabolism|K01455|E3.5.1.49. formamidase [EC:3.5.1.49]:EC:3.5.1.49;Metabolism|Carbohydrate metabolism|Glyoxylate and dicarboxylate metabolism|K01455|E3.5.1.49. formamidase [EC:3.5.1.49]:EC:3.5.1.49;Metabolism|Energy metabolism|Nitrogen metabolism|K01455|E3.5.1.49. formamidase [EC:3.5.1.49]:EC:3.5.1.49;Metabolism|Metabolism of other amino acids|Cyanoamino acid metabolism…						Up	0.000275766	Yes	3.53962
Ophio1_1|g7739.t1	122.858	432.866	112.267	PF00153.22|Mito_carr;PF00153.22|Mito_carr;PF00153.22|Mito_carr					3			Up	0.000275766	Yes	3.5233
Ophio1_1|g1064.t1	6.53001	22.9578	1.7153	PF03959.8|FSH1							Part of secondary metabolism cluster 18	Up	0.000275766	Yes	3.51574
Ophio1_1|g7121.t1	63.3688	221.973	124.326						4			Up	0.000275766	Yes	3.50288
Ophio1_1|g5413.t1	47.3691	165.566	129.019									Up	0.000275766	Yes	3.49523
Ophio1_1|g5579.t1	39.8699	139.24	90.6588	PF00160.16|Pro_isomerase	GO:0003755|peptidyl-prolyl cis-trans isomerase activity;GO:0006457|protein folding	Genetic Information Processing|Transcription|Spliceosome|K12733|PPIL1. peptidyl-prolyl cis-trans isomerase-like 1 [EC:5.2.1.8]:EC:5.2.1.8						Up	0.000275766	Yes	3.49236
Ophio1_1|g1698.t1	17.18	59.9914	36.6509	PF04082.13|Fungal_trans;PF00096.21|zf-C2H2;PF00096.21|zf-C2H2;PF13894.1|zf-C2H2_4;PF13894.1|zf-C2H2_4	GO:0003677|DNA binding;GO:0005634|nucleus;GO:0008270|zinc ion binding;GO:0006351|transcription, DNA-templated;GO:0046872|metal ion binding			C2H2 zinc finger;Zn2Cys6				Up	0.00140305	Yes	3.49193
Ophio1_1|g520.t1	5.45561	19.0295	22.0774	PF04082.13|Fungal_trans	GO:0003677|DNA binding;GO:0005634|nucleus;GO:0008270|zinc ion binding;GO:0006351|transcription, DNA-templated			Zn2Cys6				Up	0.000275766	Yes	3.48806
Ophio1_1|g5696.t1	22.1947	77.3614	37.5337						1			Up	0.000275766	Yes	3.48558
Ophio1_1|g6968.t1	21.06	73.1967	63.8024									Up	0.000275766	Yes	3.47563
Ophio1_1|g629.t1	9.12891	31.6761	16.5396									Up	0.000275766	Yes	3.46987
Ophio1_1|g3838.t1	49.7549	172.429	162.325	PF01222.12|ERG4_ERG24	GO:0016020|membrane	Metabolism|Lipid metabolism|Steroid biosynthesis|K00223|ERG4. delta24(24(1))-sterol reductase [EC:1.3.1.71]:EC:1.3.1.71			8			Up	0.000275766	Yes	3.46557
Ophio1_1|g3573.t1	61.419	212.768	230.6	PF07297.7|DPM2	GO:0009059|macromolecule biosynthetic process;GO:0030176|integral component of endoplasmic reticulum membrane	Metabolism|Glycan biosynthesis and metabolism|N-Glycan biosynthesis|K09658|DPM2. dolichyl-phosphate mannosyltransferase polypeptide 2, regulatory subunit:;Metabolism|Glycan biosynthesis and metabolism|Glycosylphosphatidylinositol(GPI)-anchor biosynthesis|K09658|DPM2. dolichyl-phosphate mannosyltransferase polypeptide 2, regulatory subunit:			2			Up	0.000275766	Yes	3.4642
Ophio1_1|g5099.t1	1.21361	4.2041	0.546604	PF00703.16|Glyco_hydro_2;PF02837.13|Glyco_hydro_2_N	GO:0005975|carbohydrate metabolic process;GO:0004553|hydrolase activity, hydrolyzing O-glycosyl compounds	Metabolism|Carbohydrate metabolism|Amino sugar and nucleotide sugar metabolism|K15855|csxA. exo-1,4-beta-D-glucosaminidase [EC:3.2.1.165]:EC:3.2.1.165	SignalP: has predicted secretion signal					Up	0.000976025	Yes	3.46413
Ophio1_1|g5706.t1	31.2125	108.122	79.761	PF01513.16|NAD_kinase	GO:0006741|NADP biosynthetic process;GO:0003951|NAD+ kinase activity;GO:0008152|metabolic process							Up	0.000275766	Yes	3.46406
Ophio1_1|g5913.t1	61.3148	212.334	95.8566	PF13639.1|zf-RING_2;PF00097.20|zf-C3HC4	GO:0046872|metal ion binding;GO:0008270|zinc ion binding;GO:0005515|protein binding				1			Up	0.000275766	Yes	3.46301
Ophio1_1|g4230.t1	65.8133	227.837	156.23	PF00071.17|Ras;PF08477.8|Miro;PF00025.16|Arf;PF00009.22|GTP_EFTU;PF04670.7|Gtr1_RagA;PF01926.18|MMR_HSR1;PF09439.5|SRPRB	GO:0007264|small GTPase mediated signal transduction;GO:0005634|nucleus;GO:0005737|cytoplasm;GO:0005525|GTP binding;GO:0005622|intracellular;GO:0003924|GTPase activity							Up	0.000275766	Yes	3.46187
Ophio1_1|g4119.t1	36.6897	126.899	112.885	PF01940.11|DUF92	GO:0016021|integral component of membrane				4			Up	0.000275766	Yes	3.45871
Ophio1_1|g5726.t1	15.5939	53.8411	42.4921									Up	0.000275766	Yes	3.4527
Ophio1_1|g4028.t1	41.6927	143.93	120.428	PF05645.8|RNA_pol_Rpc82;PF08221.6|HTH_9	GO:0003899|DNA-directed RNA polymerase activity;GO:0003677|DNA binding;GO:0006351|transcription, DNA-templated	Metabolism|Nucleotide metabolism|Purine metabolism|K03023|RPC82, POLR3C. DNA-directed RNA polymerase III subunit RPC3:;Metabolism|Nucleotide metabolism|Pyrimidine metabolism|K03023|RPC82, POLR3C. DNA-directed RNA polymerase III subunit RPC3:;Genetic Information Processing|Transcription|RNA polymerase|K03023|RPC82, POLR3C. DNA-directed RNA polymerase III subunit RPC3:;Organismal Systems|Immune sys…						Up	0.000275766	Yes	3.45216
Ophio1_1|g4411.t1	3.95108	13.632	1.33296	PF01753.13|zf-MYND								Up	0.000752938	Yes	3.4502
Ophio1_1|g7499.t1	101.381	349.784	236.766	PF00732.14|GMC_oxred_N;PF05199.8|GMC_oxred_C;PF01266.19|DAO;PF00890.19|FAD_binding_2;PF13450.1|NAD_binding_8;PF01494.14|FAD_binding_3	GO:0016491|oxidoreductase activity;GO:0016614|oxidoreductase activity, acting on CH-OH group of donors;GO:0055114|oxidation-reduction process;GO:0050660|flavin adenine dinucleotide binding							Up	0.000275766	Yes	3.45019
Ophio1_1|g4140.t1	28.3104	97.4954	61.5274									Up	0.000275766	Yes	3.4438
Ophio1_1|g7372.t1	14.359	49.4175	42.5255	PF14604.1|SH3_9;PF00018.23|SH3_1;PF07653.12|SH3_2	GO:0005515|protein binding				1			Up	0.000275766	Yes	3.44157
Ophio1_1|g6742.t1	43.9399	151.065	77.9079	PF05057.9|DUF676;PF05057.9|DUF676								Up	0.000275766	Yes	3.43799
Ophio1_1|g7309.t1	350.544	1204.34	704.366				SignalP: has predicted secretion signal					Up	0.000275766	Yes	3.43563
Ophio1_1|g3663.t1	12.4633	42.7522	189.666	PF07690.11|MFS_1;PF00083.19|Sugar_tr	GO:0016021|integral component of membrane;GO:0055085|transmembrane transport;GO:0022857|transmembrane transporter activity				12			Up	0.000275766	Yes	3.43025
Ophio1_1|g7711.t1	4329.44	14819.8	9953.51	PF00125.19|Histone	GO:0003677|DNA binding	Human Diseases|Cancers|Transcriptional misregulation in cancers|K11253|H3. histone H3:;Human Diseases|Immune diseases|Systemic lupus erythematosus|K11253|H3. histone H3:;Human Diseases|Substance dependence|Alcoholism|K11253|H3. histone H3:						Up	0.000521802	Yes	3.42303
Ophio1_1|g195.t1	19.3602	66.1111	2.82137									Up	0.00119408	Yes	3.41479
Ophio1_1|g511.t1	83.4683	284.973	136.343	PF02171.12|Piwi;PF02170.17|PAZ;PF08699.5|DUF1785	GO:0005515|protein binding							Up	0.000275766	Yes	3.41415
Ophio1_1|g3790.t1	124.002	423.127	363.649	PF00578.16|AhpC-TSA;PF08534.5|Redoxin;PF10417.4|1-cysPrx_C	GO:0016209|antioxidant activity;GO:0016491|oxidoreductase activity;GO:0051920|peroxiredoxin activity;GO:0055114|oxidation-reduction process							Up	0.000275766	Yes	3.41226
Ophio1_1|g1711.t1	3.86094	13.1507	16.0438									Up	0.00720092	Yes	3.40609
Ophio1_1|g5207.t1	17.5598	59.7858	31.7718	PF09174.5|Maf1	GO:0016480|negative regulation of transcription from RNA polymerase III promoter							Up	0.000275766	Yes	3.4047
Ophio1_1|g7677.t1	27.173	92.3488	74.7145	PF13641.1|Glyco_tranf_2_3;PF13506.1|Glyco_transf_21;PF00535.21|Glycos_transf_2	GO:0016757|transferase activity, transferring glycosyl groups							Up	0.000275766	Yes	3.39855
Ophio1_1|g6698.t1	116.759	396.316	179.23	PF00551.14|Formyl_trans_N	GO:0009058|biosynthetic process;GO:0016742|hydroxymethyl-, formyl- and related transferase activity	Metabolism|Nucleotide metabolism|Purine metabolism|K00601|E2.1.2.2. phosphoribosylglycinamide formyltransferase [EC:2.1.2.2]:EC:2.1.2.2;Metabolism|Metabolism of cofactors and vitamins|One carbon pool by folate|K00601|E2.1.2.2. phosphoribosylglycinamide formyltransferase [EC:2.1.2.2]:EC:2.1.2.2						Up	0.000275766	Yes	3.39431
Ophio1_1|g1495.t1	21.4096	72.6513	62.4116	PF05721.8|PhyH								Up	0.000275766	Yes	3.3934
Ophio1_1|g4161.t1	12.518	42.4669	19.5398									Up	0.0193966	Yes	3.39247
Ophio1_1|g6771.t1	46.732	158.533	79.0292	PF08646.5|Rep_fac-A_C;PF04057.7|Rep-A_N;PF01336.20|tRNA_anti-codon	GO:0003676|nucleic acid binding;GO:0003677|DNA binding;GO:0005634|nucleus;GO:0006260|DNA replication	Genetic Information Processing|Replication and repair|DNA replication|K07466|RFA1, RPA1, rpa. replication factor A1:;Genetic Information Processing|Replication and repair|Nucleotide excision repair|K07466|RFA1, RPA1, rpa. replication factor A1:;Genetic Information Processing|Replication and repair|Mismatch repair|K07466|RFA1, RPA1, rpa. replication factor A1:;Genetic Information Processing|Replic…						Up	0.000275766	Yes	3.39239
Ophio1_1|g4000.t1	35.1031	118.882	77.1186	PF00270.24|DEAD;PF00271.26|Helicase_C	GO:0003676|nucleic acid binding;GO:0004386|helicase activity;GO:0005524|ATP binding							Up	0.000275766	Yes	3.38665
Ophio1_1|g4382.t1	24.8741	84.0014	41.0486									Up	0.000275766	Yes	3.37706
Ophio1_1|g3223.t1	238.886	806.7	950.152									Up	0.000275766	Yes	3.37692
Ophio1_1|g5703.t1	42.1474	142.136	36.3686	PF08240.7|ADH_N;PF00107.21|ADH_zinc_N;PF13602.1|ADH_zinc_N_2	GO:0016491|oxidoreductase activity;GO:0008270|zinc ion binding;GO:0055114|oxidation-reduction process	Metabolism|Overview|Degradation of aromatic compounds|K13953|adhP. alcohol dehydrogenase, propanol-preferring [EC:1.1.1.1]:EC:1.1.1.1;Metabolism|Carbohydrate metabolism|Glycolysis / Gluconeogenesis|K13953|adhP. alcohol dehydrogenase, propanol-preferring [EC:1.1.1.1]:EC:1.1.1.1;Metabolism|Lipid metabolism|Fatty acid degradation|K13953|adhP. alcohol dehydrogenase, propanol-preferring [EC:1.1.1.1]:E…						Up	0.000275766	Yes	3.37236
Ophio1_1|g6149.t1	55.1431	185.868	99.8608	PF01545.16|Cation_efflux	GO:0008324|cation transmembrane transporter activity;GO:0006812|cation transport;GO:0016021|integral component of membrane;GO:0055085|transmembrane transport				4			Up	0.000275766	Yes	3.37065
Ophio1_1|g5880.t1	55.7228	187.717	46.8709									Up	0.000275766	Yes	3.36876
Ophio1_1|g3557.t1	27.403	92.2698	39.0421	PF02714.10|DUF221;PF13967.1|RSN1_TM;PF12621.3|DUF3779;PF14703.1|DUF4463	GO:0016020|membrane				10			Up	0.000275766	Yes	3.36714
Ophio1_1|g2251.t1	7.66736	25.7568	14.6191	PF00176.18|SNF2_N;PF00271.26|Helicase_C;PF04851.10|ResIII;PF00097.20|zf-C3HC4	GO:0003676|nucleic acid binding;GO:0004386|helicase activity;GO:0005524|ATP binding;GO:0016787|hydrolase activity;GO:0046872|metal ion binding;GO:0003677|DNA binding							Up	0.000275766	Yes	3.35928
Ophio1_1|g7282.t1	7.03892	23.5241	11.4958									Up	0.000521802	Yes	3.342
Ophio1_1|g1523.t1	5.07843	16.9176	8.92352	PF00501.23|AMP-binding;PF00501.23|AMP-binding;PF00501.23|AMP-binding;PF00668.15|Condensation;PF00668.15|Condensation;PF00668.15|Condensation;PF00550.20|PP-binding;PF00550.20|PP-binding;PF13193.1|AMP-binding_C	GO:0003824|catalytic activity;GO:0008152|metabolic process						Part of secondary metabolism cluster 26;Secondary metabolism. Type: NRPS	Up	0.000275766	Yes	3.33127
Ophio1_1|g5963.t1	49.2385	163.617	120.482	PF04082.13|Fungal_trans;PF00172.13|Zn_clus	GO:0000981|sequence-specific DNA binding RNA polymerase II transcription factor activity;GO:0006355|regulation of transcription, DNA-templated;GO:0003677|DNA binding;GO:0005634|nucleus;GO:0008270|zinc ion binding;GO:0006351|transcription, DNA-templated			Zn2Cys6				Up	0.000275766	Yes	3.32295
Ophio1_1|g1292.t1	17.8831	59.3566	90.7377									Up	0.0043831	Yes	3.31914
Ophio1_1|g170.t1	47.4807	157.576	65.4338	PF04108.7|APG17	GO:0006914|autophagy	Cellular Processes|Transport and catabolism|Regulation of autophagy|K08329|ATG17. autophagy-related protein 17:						Up	0.000275766	Yes	3.31874
Ophio1_1|g5855.t1	10.0202	33.2279	9.98072	PF01231.13|IDO;PF08933.6|DUF1864	GO:0020037|heme binding							Up	0.000275766	Yes	3.31609
Ophio1_1|g3192.t1	12.0778	40.0318	27.108	PF12009.3|Telomerase_RBD;PF00078.22|RVT_1	GO:0003723|RNA binding;GO:0006278|RNA-dependent DNA replication;GO:0003964|RNA-directed DNA polymerase activity	Human Diseases|Infectious diseases|HTLV-I infection|K11126|TERT, EST2. telomerase reverse transcriptase [EC:2.7.7.49]:EC:2.7.7.49						Up	0.000275766	Yes	3.31449
Ophio1_1|g867.t1	36.5047	120.572	99.0275	PF00465.14|Fe-ADH;PF13685.1|Fe-ADH_2	GO:0016491|oxidoreductase activity;GO:0046872|metal ion binding;GO:0055114|oxidation-reduction process							Up	0.000275766	Yes	3.30292
Ophio1_1|g6802.t1	51.4734	169.402	108.286	PF08578.5|DUF1765								Up	0.000275766	Yes	3.29106
Ophio1_1|g6195.t1	68.5179	225.493	135.446									Up	0.000521802	Yes	3.29101
Ophio1_1|g4317.t1	94.0507	309.465	240.807	PF05637.7|Glyco_transf_34	GO:0016021|integral component of membrane;GO:0016758|transferase activity, transferring hexosyl groups	Metabolism|Glycan biosynthesis and metabolism|Various types of N-glycan biosynthesis|K05531|MNN10. mannan polymerase II complex MNN10 subunit [EC:2.4.1.-]:EC:2.4.1.-			1			Up	0.000275766	Yes	3.29041
Ophio1_1|g6353.t1	144.216	474.341	211.13	PF03060.10|NMO;PF00478.20|IMPDH	GO:0055114|oxidation-reduction process;GO:0003824|catalytic activity;GO:0018580|nitronate monooxygenase activity							Up	0.000275766	Yes	3.2891
Ophio1_1|g5082.t1	54.3633	178.786	137.014	PF08068.7|DKCLD;PF01509.13|TruB_N;PF01472.15|PUA	GO:0003723|RNA binding;GO:0006396|RNA processing	Genetic Information Processing|Translation|Ribosome biogenesis in eukaryotes|K11131|DKC1, NOLA4, CBF5. H/ACA ribonucleoprotein complex subunit 4 [EC:5.4.99.-]:EC:5.4.99.-	SignalP: has predicted secretion signal		2			Up	0.000275766	Yes	3.28873
Ophio1_1|g2103.t1	42.2605	138.832	80.5048						3			Up	0.000275766	Yes	3.28515
Ophio1_1|g3055.t1	34.8127	114.302	93.5625	PF00808.18|CBFD_NFYB_HMF	GO:0043565|sequence-specific DNA binding;GO:0005622|intracellular			Heteromeric CCAAT factors				Up	0.000275766	Yes	3.28334
Ophio1_1|g6282.t1	58.3356	191.49	108.104	PF04488.10|Gly_transf_sug					2			Up	0.000275766	Yes	3.28256
Ophio1_1|g6996.t1	54.8195	179.932	161.473	PF00501.23|AMP-binding;PF13193.1|AMP-binding_C	GO:0003824|catalytic activity;GO:0008152|metabolic process							Up	0.000275766	Yes	3.28226
Ophio1_1|g1530.t1	222.545	729.655	450.372	PF01793.11|Glyco_transf_15	GO:0000030|mannosyltransferase activity;GO:0006486|protein glycosylation;GO:0016020|membrane	Metabolism|Glycan biosynthesis and metabolism|Other types of O-glycan biosynthesis|K10967|KTR1_3. alpha 1,2-mannosyltransferase [EC:2.4.1.-]:EC:2.4.1.-			1			Up	0.000275766	Yes	3.27869
Ophio1_1|g6822.t1	61.2041	200.646	122.556	PF00153.22|Mito_carr;PF00153.22|Mito_carr;PF00153.22|Mito_carr								Up	0.000275766	Yes	3.27831
Ophio1_1|g1242.t1	31.7419	103.969	73.1866	PF03985.8|Paf1								Up	0.000275766	Yes	3.27545
Ophio1_1|g1773.t1	33.0195	108.102	30.5251	PF00561.15|Abhydrolase_1;PF09816.4|EAF;PF12697.2|Abhydrolase_6;PF08386.5|Abhydrolase_4						S33		Up	0.000275766	Yes	3.27388
Ophio1_1|g1322.t1	57.0857	186.529	165.101									Up	0.000275766	Yes	3.26753
Ophio1_1|g3719.t1	17.3494	56.5166	18.5268									Up	0.000275766	Yes	3.25755
Ophio1_1|g774.t1	324.376	1055.07	534.983	PF00122.15|E1-E2_ATPase;PF00702.21|Hydrolase;PF12710.2|HAD;PF00690.21|Cation_ATPase_N	GO:0046872|metal ion binding;GO:0000166|nucleotide binding	Metabolism|Energy metabolism|Oxidative phosphorylation|K01535|E3.6.3.6. H+-transporting ATPase [EC:3.6.3.6]:EC:3.6.3.6			9			Up	0.00238816	Yes	3.25261
Ophio1_1|g2166.t1	206.231	669.054	604.686	PF01253.17|SUI1	GO:0006413|translational initiation;GO:0003743|translation initiation factor activity							Up	0.000275766	Yes	3.2442
Ophio1_1|g6117.t1	38.4688	124.653	61.033									Up	0.000275766	Yes	3.24037
Ophio1_1|g2454.t1	37.4145	121.194	76.5176	PF04049.8|APC8;PF00515.23|TPR_1;PF00515.23|TPR_1;PF13414.1|TPR_11;PF13181.1|TPR_8;PF13181.1|TPR_8;PF13181.1|TPR_8;PF07719.12|TPR_2	GO:0005515|protein binding;GO:0030071|regulation of mitotic metaphase/anaphase transition;GO:0005680|anaphase-promoting complex	Genetic Information Processing|Folding, sorting and degradation|Ubiquitin mediated proteolysis|K03355|APC8, CDC23. anaphase-promoting complex subunit 8:;Cellular Processes|Cell growth and death|Cell cycle|K03355|APC8, CDC23. anaphase-promoting complex subunit 8:;Cellular Processes|Cell growth and death|Cell cycle - yeast|K03355|APC8, CDC23. anaphase-promoting complex subunit 8:;Cellular Processes…						Up	0.000275766	Yes	3.23923
Ophio1_1|g5270.t1	27.4341	88.7196	33.6711						1			Up	0.000275766	Yes	3.23392
Ophio1_1|g3371.t1	98.3003	316.867	288.882	PF00815.15|Histidinol_dh;PF01502.13|PRA-CH;PF01503.12|PRA-PH	GO:0004635|phosphoribosyl-AMP cyclohydrolase activity;GO:0008270|zinc ion binding;GO:0055114|oxidation-reduction process;GO:0051287|NAD binding;GO:0000105|histidine biosynthetic process;GO:0004399|histidinol dehydrogenase activity	Metabolism|Overview|Biosynthesis of amino acids|K14152|HIS4. phosphoribosyl-ATP pyrophosphohydrolase / phosphoribosyl-AMP cyclohydrolase / histidinol dehydrogenase [EC:3.6.1.31 3.5.4.19 1.1.1.23]:EC:3.6.1.31 3.5.4.19 1.1.1.23;Metabolism|Amino acid metabolism|Histidine metabolism|K14152|HIS4. phosphoribosyl-ATP pyrophosphohydrolase / phosphoribosyl-AMP cyclohydrolase / histidinol dehydrogenase [EC…						Up	0.00180298	Yes	3.22346
Ophio1_1|g2401.t1	8.08796	26.0244	12.3483	PF07690.11|MFS_1	GO:0016021|integral component of membrane;GO:0055085|transmembrane transport				12			Up	0.000275766	Yes	3.21767
Ophio1_1|g4754.t1	92.4639	296.954	179.352						4			Up	0.000275766	Yes	3.21157
Ophio1_1|g5792.t1	44.6315	143.312	99.0126	PF00249.26|Myb_DNA-binding	GO:0003682|chromatin binding							Up	0.000275766	Yes	3.21101
Ophio1_1|g530.t1	58.1639	186.712	129.302	PF01494.14|FAD_binding_3								Up	0.000275766	Yes	3.2101
Ophio1_1|g6949.t1	34.6643	111.196	75.8341									Up	0.000275766	Yes	3.2078
Ophio1_1|g6285.t1	30.7886	98.7572	131.712	PF01546.23|Peptidase_M20;PF00400.27|WD40;PF00400.27|WD40;PF07687.9|M20_dimer	GO:0016787|hydrolase activity;GO:0005515|protein binding;GO:0008152|metabolic process					M20A		Up	0.000275766	Yes	3.20759
Ophio1_1|g2833.t1	30.0091	96.2529	107.791	PF13816.1|Dehydratase_hem								Up	0.000275766	Yes	3.20746
Ophio1_1|g5264.t1	7.40851	23.7582	15.6422									Up	0.0103665	Yes	3.20688
Ophio1_1|g6868.t1	19.2127	61.5102	31.5289	PF04130.8|Spc97_Spc98	GO:0000226|microtubule cytoskeleton organization;GO:0000922|spindle pole;GO:0005815|microtubule organizing center							Up	0.000275766	Yes	3.20154
Ophio1_1|g4644.t1	108.757	348.141	479.58	PF13136.1|DUF3984								Up	0.000275766	Yes	3.20109
Ophio1_1|g2442.t1	68.0534	217.773	109.38	PF08784.6|RPA_C;PF01336.20|tRNA_anti-codon	GO:0003676|nucleic acid binding	Genetic Information Processing|Replication and repair|DNA replication|K10739|RFA2, RPA2. replication factor A2:;Genetic Information Processing|Replication and repair|Nucleotide excision repair|K10739|RFA2, RPA2. replication factor A2:;Genetic Information Processing|Replication and repair|Mismatch repair|K10739|RFA2, RPA2. replication factor A2:;Genetic Information Processing|Replication and repai…						Up	0.000275766	Yes	3.20003
Ophio1_1|g5800.t1	226.637	723.87	745.675	PF00249.26|Myb_DNA-binding;PF13921.1|Myb_DNA-bind_6	GO:0003682|chromatin binding							Up	0.000275766	Yes	3.19396
Ophio1_1|g2348.t1	15.3772	49.0679	36.1311	PF12738.2|PTCB-BRCT;PF12738.2|PTCB-BRCT;PF12738.2|PTCB-BRCT;PF00533.21|BRCT;PF00533.21|BRCT								Up	0.000275766	Yes	3.19095
Ophio1_1|g2699.t1	70.9609	226.144	152.53	PF01138.16|RNase_PH		Genetic Information Processing|Folding, sorting and degradation|RNA degradation|K12589|RRP42, EXOSC7. exosome complex component RRP42:						Up	0.000275766	Yes	3.18688
Ophio1_1|g4187.t1	20.7817	66.2074	47.1474	PF00808.18|CBFD_NFYB_HMF;PF00125.19|Histone	GO:0043565|sequence-specific DNA binding;GO:0003677|DNA binding;GO:0005622|intracellular			Heteromeric CCAAT factors				Up	0.000275766	Yes	3.18585
Ophio1_1|g5269.t1	90.216	287.006	153.463	PF00226.26|DnaJ					1			Up	0.000275766	Yes	3.18132
Ophio1_1|g3415.t1	39.8231	126.578	121.374	PF00076.17|RRM_1;PF14259.1|RRM_6	GO:0003676|nucleic acid binding							Up	0.000275766	Yes	3.17851
Ophio1_1|g452.t1	2.79281	8.87267	4.34461				SignalP: has predicted secretion signal					Up	0.00140305	Yes	3.17697
Ophio1_1|g5914.t1	27.2886	86.6773	39.4361									Up	0.000275766	Yes	3.17632
Ophio1_1|g3151.t1	72.7701	230.599	127.469	PF00687.16|Ribosomal_L1								Up	0.000275766	Yes	3.16887
Ophio1_1|g799.t1	28.7985	91.238	158.005	PF00172.13|Zn_clus	GO:0000981|sequence-specific DNA binding RNA polymerase II transcription factor activity;GO:0008270|zinc ion binding;GO:0006355|regulation of transcription, DNA-templated;GO:0005634|nucleus			Zn2Cys6				Up	0.000275766	Yes	3.16815
Ophio1_1|g5009.t1	93.9181	295.565	189.949									Up	0.000521802	Yes	3.14705
Ophio1_1|g553.t1	50.5051	158.062	105.536									Up	0.000275766	Yes	3.12962
Ophio1_1|g5521.t1	108.279	338.662	135.94									Up	0.000275766	Yes	3.12768
Ophio1_1|g2399.t1	17.9951	56.2807	50.4457	PF01513.16|NAD_kinase	GO:0006741|NADP biosynthetic process;GO:0003951|NAD+ kinase activity;GO:0008152|metabolic process							Up	0.000275766	Yes	3.12756
Ophio1_1|g7379.t1	237.812	742.912	601.482	PF01393.14|Chromo_shadow;PF00385.19|Chromo	GO:0005634|nucleus							Up	0.000275766	Yes	3.12395
Ophio1_1|g6849.t1	35.6679	111.407	90.094	PF04909.9|Amidohydro_2;PF12697.2|Abhydrolase_6;PF12695.2|Abhydrolase_5;PF00561.15|Abhydrolase_1	GO:0003824|catalytic activity;GO:0008152|metabolic process	Metabolism|Xenobiotics biodegradation and metabolism|Benzoate degradation|K14333|DHBD. 2,3-dihydroxybenzoate decarboxylase [EC:4.1.1.46]:EC:4.1.1.46;Metabolism|Xenobiotics biodegradation and metabolism|Aminobenzoate degradation|K14333|DHBD. 2,3-dihydroxybenzoate decarboxylase [EC:4.1.1.46]:EC:4.1.1.46				S33		Up	0.000275766	Yes	3.12345
Ophio1_1|g134.t1	41.4974	129.447	92.359	PF00004.24|AAA	GO:0005524|ATP binding							Up	0.000275766	Yes	3.1194
Ophio1_1|g6974.t1	31.2842	97.4098	36.4802	PF05205.7|COMPASS-Shg1								Up	0.000275766	Yes	3.11371
Ophio1_1|g2478.t1	108.078	336.503	241.709	PF00464.14|SHMT	GO:0006563|L-serine metabolic process;GO:0004372|glycine hydroxymethyltransferase activity;GO:0006544|glycine metabolic process	Metabolism|Overview|Carbon metabolism|K00600|glyA, SHMT. glycine hydroxymethyltransferase [EC:2.1.2.1]:EC:2.1.2.1;Metabolism|Overview|Biosynthesis of amino acids|K00600|glyA, SHMT. glycine hydroxymethyltransferase [EC:2.1.2.1]:EC:2.1.2.1;Metabolism|Carbohydrate metabolism|Glyoxylate and dicarboxylate metabolism|K00600|glyA, SHMT. glycine hydroxymethyltransferase [EC:2.1.2.1]:EC:2.1.2.1;Metabolism…						Up	0.000275766	Yes	3.11352
Ophio1_1|g6877.t1	46.5308	144.823	138.074									Up	0.000275766	Yes	3.11241
Ophio1_1|g1651.t1	47.4554	147.545	78.0878	PF10275.4|Peptidase_C65						C65		Up	0.000275766	Yes	3.10913
Ophio1_1|g6330.t1	10.2365	31.8106	28.4393	PF13465.1|zf-H2C2_2;PF13465.1|zf-H2C2_2;PF13465.1|zf-H2C2_2;PF00096.21|zf-C2H2;PF00096.21|zf-C2H2;PF00096.21|zf-C2H2;PF00096.21|zf-C2H2;PF13894.1|zf-C2H2_4;PF13894.1|zf-C2H2_4;PF13894.1|zf-C2H2_4	GO:0046872|metal ion binding			C2H2 zinc finger				Up	0.000275766	Yes	3.10757
Ophio1_1|g1879.t1	2.97576	9.24186	3.1399	PF00141.18|peroxidase	GO:0004601|peroxidase activity;GO:0006979|response to oxidative stress;GO:0055114|oxidation-reduction process;GO:0020037|heme binding							Up	0.00687829	Yes	3.10571
Ophio1_1|g1860.t1	45.5754	141.236	79.0202						1			Up	0.000275766	Yes	3.09895
Ophio1_1|g6616.t1	38.1731	118.294	81.6524	PF00171.17|Aldedh	GO:0016491|oxidoreductase activity;GO:0055114|oxidation-reduction process;GO:0008152|metabolic process	Metabolism|Overview|Carbon metabolism|K00140|mmsA, iolA, ALDH6A1. malonate-semialdehyde dehydrogenase (acetylating) / methylmalonate-semialdehyde dehydrogenase [EC:1.2.1.18 1.2.1.27]:EC:1.2.1.18 1.2.1.27;Metabolism|Carbohydrate metabolism|Propanoate metabolism|K00140|mmsA, iolA, ALDH6A1. malonate-semialdehyde dehydrogenase (acetylating) / methylmalonate-semialdehyde dehydrogenase [EC:1.2.1.18 1.2…						Up	0.000275766	Yes	3.09888
Ophio1_1|g80.t1	44.0905	136.57	83.5415	PF00646.28|F-box;PF12937.2|F-box-like	GO:0005515|protein binding							Up	0.000275766	Yes	3.09749
Ophio1_1|g688.t1	9.85324	30.474	36.0342	PF00083.19|Sugar_tr;PF07690.11|MFS_1	GO:0022857|transmembrane transporter activity;GO:0016021|integral component of membrane;GO:0055085|transmembrane transport				9			Up	0.000275766	Yes	3.09279
Ophio1_1|g1719.t1	15.6343	48.2981	38.1885	PF08243.6|SPT2								Up	0.000275766	Yes	3.08924
Ophio1_1|g5041.t1	11.7491	36.2158	8.05966	PF11700.3|ATG22					12			Up	0.000275766	Yes	3.08243
Ophio1_1|g3914.t1	129.314	397.98	234.916	PF00025.16|Arf;PF09439.5|SRPRB;PF00071.17|Ras;PF04670.7|Gtr1_RagA;PF08477.8|Miro;PF01926.18|MMR_HSR1	GO:0007264|small GTPase mediated signal transduction;GO:0005634|nucleus;GO:0005737|cytoplasm;GO:0005525|GTP binding;GO:0005622|intracellular							Up	0.000275766	Yes	3.07763
Ophio1_1|g2055.t1	105.877	325.599	132.515	PF00400.27|WD40;PF00400.27|WD40;PF00400.27|WD40;PF00400.27|WD40;PF00400.27|WD40;PF12265.3|CAF1C_H4-bd	GO:0005515|protein binding							Up	0.000275766	Yes	3.07526
Ophio1_1|g3597.t1	56.4133	173.262	795.37	PF00069.20|Pkinase	GO:0005524|ATP binding;GO:0004672|protein kinase activity;GO:0006468|protein phosphorylation							Up	0.000976025	Yes	3.0713
Ophio1_1|g1321.t1	52.2181	160.299	85.2264	PF00149.23|Metallophos	GO:0016787|hydrolase activity				2			Up	0.000275766	Yes	3.0698
Ophio1_1|g2363.t1	4.27979	13.127	5.84814									Up	0.000275766	Yes	3.06721
Ophio1_1|g1808.t1	25.8689	79.2286	30.992	PF01061.19|ABC2_membrane;PF01061.19|ABC2_membrane;PF06422.7|PDR_CDR;PF00005.22|ABC_tran;PF00005.22|ABC_tran;PF14510.1|ABC_trans_N	GO:0016887|ATPase activity;GO:0016021|integral component of membrane;GO:0016020|membrane;GO:0005524|ATP binding;GO:0042626|ATPase activity, coupled to transmembrane movement of substances;GO:0006810|transport				12			Up	0.000275766	Yes	3.0627
Ophio1_1|g4600.t1	1.84257	5.64266	14.1768	PF13847.1|Methyltransf_31;PF08241.7|Methyltransf_11;PF13489.1|Methyltransf_23;PF01209.13|Ubie_methyltran;PF13649.1|Methyltransf_25;PF08242.7|Methyltransf_12;PF12847.2|Methyltransf_18;PF13659.1|Methyltransf_26;PF07021.7|MetW;PF05175.9|MTS;PF01135.14|PCMT;PF03141.11|Methyltransf_29;PF02390.12|Methyltransf_4	GO:0008168|methyltransferase activity;GO:0004719|protein-L-isoaspartate (D-aspartate) O-methyltransferase activity;GO:0008176|tRNA (guanine-N7-)-methyltransferase activity;GO:0006464|cellular protein modification process;GO:0008152|metabolic process;GO:0006400|tRNA modification							Up	0.00654559	Yes	3.06239
Ophio1_1|g4502.t1	23.4644	71.8416	45.8843	PF12697.2|Abhydrolase_6;PF12695.2|Abhydrolase_5						S33		Up	0.000275766	Yes	3.06173
Ophio1_1|g489.t1	2.5204	7.70748	2.67239	PF07287.6|DUF1446								Up	0.00140305	Yes	3.05804
Ophio1_1|g1789.t1	44.4659	135.874	44.5442									Up	0.000275766	Yes	3.05569
Ophio1_1|g7300.t1	15.3552	46.8313	46.8976	PF00225.18|Kinesin	GO:0008017|microtubule binding;GO:0005524|ATP binding;GO:0003777|microtubule motor activity;GO:0007018|microtubule-based movement							Up	0.000275766	Yes	3.04987
Ophio1_1|g952.t1	6.7789	20.6505	11.9068	PF01375.12|Enterotoxin_a	GO:0005576|extracellular region;GO:0009405|pathogenesis;GO:0003824|catalytic activity		SignalP: has predicted secretion signal					Up	0.000275766	Yes	3.04629
Ophio1_1|g6286.t1	33.7503	102.726	108.286	PF02929.12|Bgal_small_N;PF02836.12|Glyco_hydro_2_C	GO:0009341|beta-galactosidase complex;GO:0005975|carbohydrate metabolic process;GO:0004553|hydrolase activity, hydrolyzing O-glycosyl compounds;GO:0004565|beta-galactosidase activity							Up	0.000275766	Yes	3.04371
Ophio1_1|g6969.t1	20.9608	63.7269	33.8097									Up	0.00797537	Yes	3.04029
Ophio1_1|g2686.t1	10.8421	32.9479	25.0409	PF07034.6|ORC3_N	GO:0003677|DNA binding;GO:0005664|nuclear origin of replication recognition complex;GO:0006260|DNA replication	Cellular Processes|Cell growth and death|Cell cycle|K02605|ORC3. origin recognition complex subunit 3:;Cellular Processes|Cell growth and death|Cell cycle - yeast|K02605|ORC3. origin recognition complex subunit 3:;Cellular Processes|Cell growth and death|Meiosis - yeast|K02605|ORC3. origin recognition complex subunit 3:						Up	0.000275766	Yes	3.03889
Ophio1_1|g1159.t1	105.291	319.492	199.425	PF00400.27|WD40;PF00400.27|WD40;PF00400.27|WD40	GO:0005515|protein binding	Genetic Information Processing|Transcription|Spliceosome|K12880|THOC3. THO complex subunit 3:;Genetic Information Processing|Translation|RNA transport|K12880|THOC3. THO complex subunit 3:						Up	0.000275766	Yes	3.03437
Ophio1_1|g6886.t1	51.0043	154.321	146.331	PF00069.20|Pkinase;PF07714.12|Pkinase_Tyr	GO:0005524|ATP binding;GO:0004672|protein kinase activity;GO:0006468|protein phosphorylation	Cellular Processes|Cell growth and death|Cell cycle - yeast|K04563|CDC28, CDC2. cyclin-dependent kinase [EC:2.7.11.22]:EC:2.7.11.22;Cellular Processes|Cell growth and death|Meiosis - yeast|K04563|CDC28, CDC2. cyclin-dependent kinase [EC:2.7.11.22]:EC:2.7.11.22						Up	0.000275766	Yes	3.02565
Ophio1_1|g2624.t1	34.1653	103.313	37.5908	PF00493.18|MCM;PF12619.3|MCM2_N;PF14551.1|MCM_N;PF01078.16|Mg_chelatase;PF07728.9|AAA_5	GO:0015995|chlorophyll biosynthetic process;GO:0003677|DNA binding;GO:0016887|ATPase activity;GO:0005524|ATP binding;GO:0006270|DNA replication initiation;GO:0042555|MCM complex;GO:0016851|magnesium chelatase activity;GO:0006260|DNA replication;GO:0003678|DNA helicase activity;GO:0005634|nucleus;GO:0015979|photosynthesis	Genetic Information Processing|Replication and repair|DNA replication|K02540|MCM2. DNA replication licensing factor MCM2 [EC:3.6.4.12]:EC:3.6.4.12;Cellular Processes|Cell growth and death|Cell cycle|K02540|MCM2. DNA replication licensing factor MCM2 [EC:3.6.4.12]:EC:3.6.4.12;Cellular Processes|Cell growth and death|Cell cycle - yeast|K02540|MCM2. DNA replication licensing factor MCM2 [EC:3.6.4.12…						Up	0.000275766	Yes	3.02392
Ophio1_1|g4989.t1	23.6901	71.5255	63.2142	PF01207.12|Dus	GO:0008033|tRNA processing;GO:0055114|oxidation-reduction process;GO:0050660|flavin adenine dinucleotide binding;GO:0017150|tRNA dihydrouridine synthase activity							Up	0.000275766	Yes	3.01921
Ophio1_1|g6214.t1	168.616	508.553	505.887	PF00254.23|FKBP_C	GO:0006457|protein folding							Up	0.000275766	Yes	3.01604
Ophio1_1|g2007.t1	21.5008	64.8332	391.46	PF00083.19|Sugar_tr	GO:0022857|transmembrane transporter activity;GO:0016021|integral component of membrane;GO:0055085|transmembrane transport				10			Up	0.000275766	Yes	3.01539
Ophio1_1|g5856.t1	9.21081	27.7526	1.87434	PF01494.14|FAD_binding_3;PF13450.1|NAD_binding_8;PF01266.19|DAO;PF00070.22|Pyr_redox;PF01134.17|GIDA	GO:0008033|tRNA processing;GO:0016491|oxidoreductase activity;GO:0055114|oxidation-reduction process;GO:0050660|flavin adenine dinucleotide binding				1			Up	0.000275766	Yes	3.01305
Ophio1_1|g7110.t1	9.82289	29.5827	22.4794									Up	0.000521802	Yes	3.01161
Ophio1_1|g6619.t1	76.947	231.591	129.916									Up	0.000275766	Yes	3.00975
Ophio1_1|g6263.t1	117.841	353.947	89.5584	PF03547.13|Mem_trans	GO:0016021|integral component of membrane;GO:0055085|transmembrane transport				8			Up	0.000275766	Yes	3.0036
Ophio1_1|g2215.t1	53.1558	159.337	71.2959	PF04178.7|Got1	GO:0016192|vesicle-mediated transport				4			Up	0.000275766	Yes	2.99755
Ophio1_1|g7543.t1	32.8653	98.4986	42.6852	PF00144.19|Beta-lactamase						S12		Up	0.000275766	Yes	2.99704
Ophio1_1|g268.t1	196.29	588.058	207.73	PF00174.14|Oxidored_molyb;PF03404.11|Mo-co_dimer;PF03404.11|Mo-co_dimer;PF00173.23|Cyt-b5	GO:0016491|oxidoreductase activity;GO:0030151|molybdenum ion binding;GO:0009055|electron carrier activity;GO:0055114|oxidation-reduction process;GO:0020037|heme binding	Metabolism|Energy metabolism|Sulfur metabolism|K00387|SUOX. sulfite oxidase [EC:1.8.3.1]:EC:1.8.3.1						Up	0.00119408	Yes	2.99586
Ophio1_1|g4332.t1	81.4587	243.736	106.991	PF04227.7|Indigoidine_A;PF00294.19|PfkB;PF00294.19|PfkB	GO:0016798|hydrolase activity, acting on glycosyl bonds	Metabolism|Nucleotide metabolism|Pyrimidine metabolism|K16330|K16330. pseudouridine-5'-phosphate glycosidase / pseudouridine kinase [EC:3.2.-.- 2.7.1.83]:EC:3.2.-.- 2.7.1.83						Up	0.000275766	Yes	2.99214
Ophio1_1|g3301.t1	18.8753	56.3398	30.5466	PF00339.24|Arrestin_N;PF13401.1|AAA_22;PF13191.1|AAA_16;PF00004.24|AAA	GO:0005524|ATP binding	Cellular Processes|Cell growth and death|Cell cycle|K02213|CDC6. cell division control protein 6:;Cellular Processes|Cell growth and death|Cell cycle - yeast|K02213|CDC6. cell division control protein 6:;Cellular Processes|Cell growth and death|Meiosis - yeast|K02213|CDC6. cell division control protein 6:						Up	0.000275766	Yes	2.98484
Ophio1_1|g2232.t1	93.4516	278.809	217.873	PF00742.14|Homoserine_dh;PF03447.11|NAD_binding_3	GO:0055114|oxidation-reduction process;GO:0016491|oxidoreductase activity;GO:0006520|cellular amino acid metabolic process;GO:0050661|NADP binding	Metabolism|Overview|Biosynthesis of amino acids|K00003|E1.1.1.3. homoserine dehydrogenase [EC:1.1.1.3]:EC:1.1.1.3;Metabolism|Amino acid metabolism|Glycine, serine and threonine metabolism|K00003|E1.1.1.3. homoserine dehydrogenase [EC:1.1.1.3]:EC:1.1.1.3;Metabolism|Amino acid metabolism|Cysteine and methionine metabolism|K00003|E1.1.1.3. homoserine dehydrogenase [EC:1.1.1.3]:EC:1.1.1.3;Metabolism|…						Up	0.000275766	Yes	2.98346
Ophio1_1|g3863.t1	28.7645	85.8082	115.208	PF13622.1|4HBT_3								Up	0.000275766	Yes	2.98313
Ophio1_1|g3307.t1	58.4194	174.27	152.117	PF01156.14|IU_nuc_hydro		Metabolism|Nucleotide metabolism|Pyrimidine metabolism|K01240|URH1. uridine nucleosidase [EC:3.2.2.3]:EC:3.2.2.3;Metabolism|Metabolism of cofactors and vitamins|Nicotinate and nicotinamide metabolism|K01240|URH1. uridine nucleosidase [EC:3.2.2.3]:EC:3.2.2.3						Up	0.000275766	Yes	2.98308
Ophio1_1|g3208.t1	18.556	55.3384	38.5471	PF00067.17|p450	GO:0005506|iron ion binding;GO:0055114|oxidation-reduction process;GO:0016705|oxidoreductase activity, acting on paired donors, with incorporation or reduction of molecular oxygen;GO:0020037|heme binding				1			Up	0.000275766	Yes	2.98224
Ophio1_1|g2450.t1	192.168	572.683	686.128						1			Up	0.000275766	Yes	2.98012
Ophio1_1|g1854.t1	274.283	817.32	239.18	PF05995.7|CDO_I	GO:0055114|oxidation-reduction process;GO:0017172|cysteine dioxygenase activity;GO:0005506|iron ion binding;GO:0046439|L-cysteine metabolic process	Metabolism|Amino acid metabolism|Cysteine and methionine metabolism|K00456|CDO1. cysteine dioxygenase [EC:1.13.11.20]:EC:1.13.11.20;Metabolism|Metabolism of other amino acids|Taurine and hypotaurine metabolism|K00456|CDO1. cysteine dioxygenase [EC:1.13.11.20]:EC:1.13.11.20						Up	0.000275766	Yes	2.97984
Ophio1_1|g6872.t1	175.246	522.027	400.413									Up	0.00367216	Yes	2.97882
Ophio1_1|g2949.t1	46.623	138.619	61.5775	PF05224.7|NDT80_PhoG	GO:0003677|DNA binding							Up	0.000275766	Yes	2.97319
Ophio1_1|g6144.t1	78.92	234.074	154.348									Up	0.000275766	Yes	2.96597
Ophio1_1|g6460.t1	95.6833	283.559	203.058	PF01192.17|RNA_pol_Rpb6	GO:0003899|DNA-directed RNA polymerase activity;GO:0003677|DNA binding;GO:0006351|transcription, DNA-templated	Metabolism|Nucleotide metabolism|Purine metabolism|K03014|RPB6, POLR2F. DNA-directed RNA polymerases I, II, and III subunit RPABC2:;Metabolism|Nucleotide metabolism|Pyrimidine metabolism|K03014|RPB6, POLR2F. DNA-directed RNA polymerases I, II, and III subunit RPABC2:;Genetic Information Processing|Transcription|RNA polymerase|K03014|RPB6, POLR2F. DNA-directed RNA polymerases I, II, and III subuni…						Up	0.000275766	Yes	2.96352
Ophio1_1|g2014.t1	19.1997	56.8353	26.5101									Up	0.000275766	Yes	2.96022
Ophio1_1|g3721.t1	4.66571	13.8077	9.369									Up	0.0029558	Yes	2.9594
Ophio1_1|g4574.t1	121.353	358.388	404.791	PF01423.17|LSM		Genetic Information Processing|Transcription|Spliceosome|K11098|SNRPF, SMF. small nuclear ribonucleoprotein F:						Up	0.000275766	Yes	2.95327
Ophio1_1|g569.t1	56.3707	166.406	159.45	PF03142.10|Chitin_synth_2;PF00063.16|Myosin_head;PF13632.1|Glyco_trans_2_3;PF13641.1|Glyco_tranf_2_3;PF00173.23|Cyt-b5;PF08766.6|DEK_C;PF13506.1|Glyco_transf_21	GO:0016459|myosin complex;GO:0020037|heme binding;GO:0003774|motor activity;GO:0016757|transferase activity, transferring glycosyl groups;GO:0005524|ATP binding	Metabolism|Carbohydrate metabolism|Amino sugar and nucleotide sugar metabolism|K00698|CHS1. chitin synthase [EC:2.4.1.16]:EC:2.4.1.16			6			Up	0.000275766	Yes	2.95199
Ophio1_1|g6691.t1	23.5715	69.5781	307.71	PF01145.20|Band_7								Up	0.000275766	Yes	2.95179
Ophio1_1|g5189.t1	26.6623	78.6244	45.0678	PF07962.7|Swi3	GO:0005634|nucleus;GO:0007049|cell cycle;GO:0048478|replication fork protection;GO:0006974|cellular response to DNA damage stimulus							Up	0.000275766	Yes	2.9489
Ophio1_1|g6941.t1	135.897	400.743	45.4994	PF07690.11|MFS_1	GO:0016021|integral component of membrane;GO:0055085|transmembrane transport				14			Up	0.0112585	Yes	2.94887
Ophio1_1|g6753.t1	58.0432	171.154	91.9503									Up	0.000275766	Yes	2.94873
Ophio1_1|g6739.t1	84.873	250.198	359.173	PF12937.2|F-box-like;PF00646.28|F-box	GO:0005515|protein binding							Up	0.00180298	Yes	2.94791
Ophio1_1|g6620.t1	58.7797	172.751	77.6013	PF00781.19|DAGK_cat	GO:0004143|diacylglycerol kinase activity;GO:0007205|protein kinase C-activating G-protein coupled receptor signaling pathway	Metabolism|Lipid metabolism|Sphingolipid metabolism|K04718|SPHK. sphingosine kinase [EC:2.7.1.91]:EC:2.7.1.91;Environmental Information Processing|Signal transduction|VEGF signaling pathway|K04718|SPHK. sphingosine kinase [EC:2.7.1.91]:EC:2.7.1.91;Environmental Information Processing|Signal transduction|Calcium signaling pathway|K04718|SPHK. sphingosine kinase [EC:2.7.1.91]:EC:2.7.1.91;Organismal…						Up	0.000275766	Yes	2.93896
Ophio1_1|g5638.t1	99.2299	291.615	122.468	PF04263.11|TPK_catalytic;PF04265.9|TPK_B1_binding	GO:0005524|ATP binding;GO:0009229|thiamine diphosphate biosynthetic process;GO:0004788|thiamine diphosphokinase activity	Metabolism|Metabolism of cofactors and vitamins|Thiamine metabolism|K00949|thiN, TPK1, THI80. thiamine pyrophosphokinase [EC:2.7.6.2]:EC:2.7.6.2						Up	0.000275766	Yes	2.93878
Ophio1_1|g1285.t1	31.2225	91.7359	62.8505	PF04889.7|Cwf_Cwc_15;PF04889.7|Cwf_Cwc_15	GO:0005681|spliceosomal complex;GO:0000398|mRNA splicing, via spliceosome	Genetic Information Processing|Transcription|Spliceosome|K12863|CWC15. protein CWC15:						Up	0.000275766	Yes	2.93813
Ophio1_1|g4572.t1	7.06225	20.6997	36.847	PF00962.17|A_deaminase	GO:0019239|deaminase activity	Metabolism|Nucleotide metabolism|Purine metabolism|K01488|add, ADA. adenosine deaminase [EC:3.5.4.4]:EC:3.5.4.4;Human Diseases|Immune diseases|Primary immunodeficiency|K01488|add, ADA. adenosine deaminase [EC:3.5.4.4]:EC:3.5.4.4						Up	0.000275766	Yes	2.93103
Ophio1_1|g5089.t1	29.8386	87.4414	87.406									Up	0.00671531	Yes	2.93048
Ophio1_1|g4996.t1	18.0151	52.7712	77.6033									Up	0.00331886	Yes	2.92928
Ophio1_1|g3005.t1	18.8392	55.0927	27.6676				SignalP: has predicted secretion signal; SSP: small secreted protein					Up	0.000275766	Yes	2.92437
Ophio1_1|g6810.t1	6.07469	17.7605	5.74137									Up	0.000275766	Yes	2.92369
Ophio1_1|g6191.t1	30.2045	88.2915	63.3664									Up	0.000275766	Yes	2.92312
Ophio1_1|g1562.t1	39.7549	116.158	71.199									Up	0.000275766	Yes	2.92185
Ophio1_1|g5818.t1	94.6323	275.738	235.103	PF00155.16|Aminotran_1_2	GO:0009058|biosynthetic process;GO:0030170|pyridoxal phosphate binding	Metabolism|Overview|Biosynthesis of amino acids|K00817|hisC. histidinol-phosphate aminotransferase [EC:2.6.1.9]:EC:2.6.1.9;Metabolism|Amino acid metabolism|Histidine metabolism|K00817|hisC. histidinol-phosphate aminotransferase [EC:2.6.1.9]:EC:2.6.1.9;Metabolism|Amino acid metabolism|Tyrosine metabolism|K00817|hisC. histidinol-phosphate aminotransferase [EC:2.6.1.9]:EC:2.6.1.9;Metabolism|Amino ac…						Up	0.000275766	Yes	2.91378
Ophio1_1|g5010.t1	67.6879	196.638	138.421	PF11951.3|Fungal_trans_2;PF00172.13|Zn_clus;PF00172.13|Zn_clus	GO:0000981|sequence-specific DNA binding RNA polymerase II transcription factor activity;GO:0008270|zinc ion binding;GO:0006355|regulation of transcription, DNA-templated;GO:0005634|nucleus			Zn2Cys6				Up	0.000275766	Yes	2.90507
Ophio1_1|g187.t1	77.2842	223.532	117.517	PF11702.3|DUF3295;PF11702.3|DUF3295;PF08550.5|DUF1752								Up	0.000275766	Yes	2.89234
Ophio1_1|g4066.t1	22.8061	65.939	35.2814	PF00628.24|PHD	GO:0005515|protein binding							Up	0.000275766	Yes	2.89129
Ophio1_1|g2672.t1	102.958	297.68	466.635	PF01221.13|Dynein_light	GO:0005875|microtubule associated complex;GO:0007017|microtubule-based process	Organismal Systems|Excretory system|Vasopressin-regulated water reabsorption|K10418|DYNLL. dynein light chain LC8-type:						Up	0.000275766	Yes	2.89128
Ophio1_1|g6646.t1	13.7502	39.7516	24.0954	PF09138.6|Urm1	GO:0034227|tRNA thio-modification;GO:0005737|cytoplasm	Genetic Information Processing|Folding, sorting and degradation|Sulfur relay system|K12161|URM1. ubiquitin related modifier 1:						Up	0.00980608	Yes	2.89098
Ophio1_1|g5322.t1	16.5378	47.6293	34.9601	PF01131.15|Topoisom_bac;PF01751.17|Toprim	GO:0003677|DNA binding;GO:0003916|DNA topoisomerase activity;GO:0006265|DNA topological change	Genetic Information Processing|Replication and repair|Homologous recombination|K03165|TOP3. DNA topoisomerase III [EC:5.99.1.2]:EC:5.99.1.2;Genetic Information Processing|Replication and repair|Fanconi anemia pathway|K03165|TOP3. DNA topoisomerase III [EC:5.99.1.2]:EC:5.99.1.2						Up	0.000275766	Yes	2.88003
Ophio1_1|g6825.t1	32.7186	94.2049	141.494									Up	0.000275766	Yes	2.87925
Ophio1_1|g1695.t1	44.6884	128.303	178.39	PF00400.27|WD40;PF00400.27|WD40;PF00400.27|WD40	GO:0005515|protein binding	Genetic Information Processing|Translation|RNA transport|K14299|SEH1. nucleoporin SEH1:						Up	0.000275766	Yes	2.87106
Ophio1_1|g5355.t1	2.54791	7.31454	5.52648	PF02535.17|Zip	GO:0030001|metal ion transport;GO:0046873|metal ion transmembrane transporter activity;GO:0016020|membrane;GO:0055085|transmembrane transport				7			Up	0.01467	Yes	2.8708
Ophio1_1|g265.t1	13.6411	39.1097	16.3495	PF07690.11|MFS_1;PF00083.19|Sugar_tr	GO:0016021|integral component of membrane;GO:0055085|transmembrane transport;GO:0022857|transmembrane transporter activity				10			Up	0.000275766	Yes	2.86705
Ophio1_1|g5938.t1	34.8779	99.8816	70.5556									Up	0.000275766	Yes	2.86375
Ophio1_1|g5609.t1	216.157	618.382	388.842	PF00005.22|ABC_tran;PF00005.22|ABC_tran	GO:0016887|ATPase activity;GO:0005524|ATP binding							Up	0.000275766	Yes	2.8608
Ophio1_1|g5326.t1	14.9853	42.7567	16.3475	PF00400.27|WD40;PF00400.27|WD40;PF00400.27|WD40	GO:0005515|protein binding							Up	0.000275766	Yes	2.85324
Ophio1_1|g3923.t1	70.9197	202.236	208.925	PF03931.10|Skp1_POZ	GO:0006511|ubiquitin-dependent protein catabolic process	Genetic Information Processing|Folding, sorting and degradation|Ubiquitin mediated proteolysis|K03872|TCEB1. transcription elongation factor B, polypeptide 1:;Environmental Information Processing|Signal transduction|HIF-1 signaling pathway|K03872|TCEB1. transcription elongation factor B, polypeptide 1:;Human Diseases|Cancers|Pathways in cancer|K03872|TCEB1. transcription elongation factor B, poly…						Up	0.00119408	Yes	2.85162
Ophio1_1|g6577.t1	44.5039	126.761	97.1083	PF02114.11|Phosducin								Up	0.000275766	Yes	2.84831
Ophio1_1|g5193.t1	54.3335	154.492	94.9408	PF02133.10|Transp_cyt_pur	GO:0016020|membrane;GO:0015205|nucleobase transmembrane transporter activity;GO:0015851|nucleobase transport				12			Up	0.000275766	Yes	2.8434
Ophio1_1|g4025.t1	8.34743	23.7066	16.6817						1			Up	0.00119408	Yes	2.83999
Ophio1_1|g7012.t1	80.756	229.28	206.585	PF00180.15|Iso_dh	GO:0055114|oxidation-reduction process;GO:0016616|oxidoreductase activity, acting on the CH-OH group of donors, NAD or NADP as acceptor	Metabolism|Overview|Carbon metabolism|K00030|IDH3. isocitrate dehydrogenase (NAD+) [EC:1.1.1.41]:EC:1.1.1.41;Metabolism|Overview|2-Oxocarboxylic acid metabolism|K00030|IDH3. isocitrate dehydrogenase (NAD+) [EC:1.1.1.41]:EC:1.1.1.41;Metabolism|Overview|Biosynthesis of amino acids|K00030|IDH3. isocitrate dehydrogenase (NAD+) [EC:1.1.1.41]:EC:1.1.1.41;Metabolism|Carbohydrate metabolism|Citrate cycle…						Up	0.000275766	Yes	2.83917
Ophio1_1|g720.t1	110.235	312.942	239.315	PF01230.18|HIT;PF11969.3|DcpS_C;PF04677.10|CwfJ_C_1								Up	0.000275766	Yes	2.83886
Ophio1_1|g7412.t1	8.46927	24.0351	31.6965	PF04082.13|Fungal_trans;PF00172.13|Zn_clus	GO:0000981|sequence-specific DNA binding RNA polymerase II transcription factor activity;GO:0006355|regulation of transcription, DNA-templated;GO:0003677|DNA binding;GO:0005634|nucleus;GO:0008270|zinc ion binding;GO:0006351|transcription, DNA-templated			Zn2Cys6				Up	0.000275766	Yes	2.83792
Ophio1_1|g5204.t1	84.1946	238.484	181.43	PF00248.16|Aldo_ket_red		Metabolism|Metabolism of other amino acids|Glutathione metabolism|K11205|GCLM. glutamate--cysteine ligase regulatory subunit:						Up	0.000275766	Yes	2.83253
Ophio1_1|g6453.t1	68.1281	192.945	116.972	PF02558.11|ApbA;PF08546.6|ApbA_C	GO:0016491|oxidoreductase activity;GO:0055114|oxidation-reduction process;GO:0008677|2-dehydropantoate 2-reductase activity;GO:0050661|NADP binding							Up	0.000275766	Yes	2.83209
Ophio1_1|g3678.t1	28.6751	81.2053	62.6627	PF13450.1|NAD_binding_8;PF01266.19|DAO;PF07992.9|Pyr_redox_2;PF00890.19|FAD_binding_2;PF01593.19|Amino_oxidase;PF01946.12|Thi4	GO:0016491|oxidoreductase activity;GO:0055114|oxidation-reduction process		SignalP: has predicted secretion signal		1			Up	0.000275766	Yes	2.83191
Ophio1_1|g2213.t1	32.1556	91.0363	49.787									Up	0.000275766	Yes	2.83112
Ophio1_1|g5728.t1	22.167	62.7131	54.865						15			Up	0.000275766	Yes	2.82912
Ophio1_1|g4735.t1	51.5598	145.78	72.669	PF00493.18|MCM;PF14551.1|MCM_N;PF01078.16|Mg_chelatase	GO:0016851|magnesium chelatase activity;GO:0006260|DNA replication;GO:0005524|ATP binding;GO:0015995|chlorophyll biosynthetic process;GO:0015979|photosynthesis;GO:0003677|DNA binding	Genetic Information Processing|Replication and repair|DNA replication|K02541|MCM3. DNA replication licensing factor MCM3 [EC:3.6.4.12]:EC:3.6.4.12;Cellular Processes|Cell growth and death|Cell cycle|K02541|MCM3. DNA replication licensing factor MCM3 [EC:3.6.4.12]:EC:3.6.4.12;Cellular Processes|Cell growth and death|Cell cycle - yeast|K02541|MCM3. DNA replication licensing factor MCM3 [EC:3.6.4.12…						Up	0.000275766	Yes	2.8274
Ophio1_1|g4166.t1	22.3723	63.1594	62.1981	PF03371.10|PRP38		Genetic Information Processing|Transcription|Spliceosome|K12849|PRPF38A. pre-mRNA-splicing factor 38A:						Up	0.000275766	Yes	2.82311
Ophio1_1|g2456.t1	5.65503	15.955	8.22205									Up	0.00367216	Yes	2.82138
Ophio1_1|g6382.t1	2.43916	6.8796	2.91159									Up	0.0442468	Yes	2.82048
Ophio1_1|g1633.t1	5.59049	15.7621	13.5917									Up	0.0126822	Yes	2.81945
Ophio1_1|g1830.t1	15.2943	42.9376	27.2791	PF13476.1|AAA_23;PF13558.1|SbcCD_C;PF02609.11|Exonuc_VII_S	GO:0009318|exodeoxyribonuclease VII complex;GO:0008855|exodeoxyribonuclease VII activity;GO:0006308|DNA catabolic process	Genetic Information Processing|Replication and repair|Homologous recombination|K10866|RAD50. DNA repair protein RAD50 [EC:3.6.-.-]:EC:3.6.-.-;Genetic Information Processing|Replication and repair|Non-homologous end-joining|K10866|RAD50. DNA repair protein RAD50 [EC:3.6.-.-]:EC:3.6.-.-						Up	0.000275766	Yes	2.80742
Ophio1_1|g2555.t1	33.0733	92.7386	66.0018	PF09785.4|Prp31_C;PF01798.13|Nop;PF08060.8|NOSIC		Genetic Information Processing|Transcription|Spliceosome|K12844|PRPF31. U4/U6 small nuclear ribonucleoprotein PRP31:						Up	0.000275766	Yes	2.80403
Ophio1_1|g4786.t1	331.796	929.981	1085.21									Up	0.000275766	Yes	2.80287
Ophio1_1|g6194.t1	249.742	699.798	436.243	PF01822.14|WSC		Environmental Information Processing|Signal transduction|MAPK signaling pathway - yeast|K11244|WSC. cell wall integrity and stress response component:	SignalP: has predicted secretion signal		1			Up	0.000275766	Yes	2.80208
Ophio1_1|g227.t1	59.4744	166.516	57.5227	PF05704.7|Caps_synth								Up	0.000275766	Yes	2.79979
Ophio1_1|g1683.t1	13.5239	37.8486	41.42	PF03169.10|OPT	GO:0055085|transmembrane transport				17			Up	0.000275766	Yes	2.79865
Ophio1_1|g3276.t1	81.5156	228.12	133.273	PF14633.1|SH2_2;PF14878.1|DLD;PF14639.1|YqgF;PF14635.1|HHH_7;PF14632.1|SPT6_acidic;PF14641.1|HTH_44	GO:0003677|DNA binding;GO:0005515|protein binding							Up	0.00119408	Yes	2.79848
Ophio1_1|g438.t1	17.9678	50.2705	20.8209									Up	0.000752938	Yes	2.79781
Ophio1_1|g293.t1	47.8197	133.715	72.1647	PF00501.23|AMP-binding;PF13193.1|AMP-binding_C	GO:0003824|catalytic activity;GO:0008152|metabolic process							Up	0.000275766	Yes	2.79623
Ophio1_1|g5429.t1	45.1301	125.973	73.7036	PF08423.6|Rad51;PF13481.1|AAA_25;PF14520.1|HHH_5;PF00154.16|RecA;PF06745.8|KaiC	GO:0006281|DNA repair;GO:0005524|ATP binding;GO:0009432|SOS response;GO:0003697|single-stranded DNA binding	Genetic Information Processing|Replication and repair|Homologous recombination|K04482|RAD51. DNA repair protein RAD51:;Genetic Information Processing|Replication and repair|Fanconi anemia pathway|K04482|RAD51. DNA repair protein RAD51:;Human Diseases|Cancers|Pathways in cancer|K04482|RAD51. DNA repair protein RAD51:;Human Diseases|Cancers|Pancreatic cancer|K04482|RAD51. DNA repair protein RAD51:						Up	0.000275766	Yes	2.79133
Ophio1_1|g173.t1	8.1059	22.6157	1.92163									Up	0.000275766	Yes	2.79003
Ophio1_1|g4111.t1	5.52362	15.4099	9.76701	PF08774.6|VRR_NUC	GO:0016788|hydrolase activity, acting on ester bonds	Genetic Information Processing|Replication and repair|Fanconi anemia pathway|K15363|FAN1, MTMR15. fanconi-associated nuclease 1 [EC:3.1.21.- 3.1.4.1]:EC:3.1.21.- 3.1.4.1						Up	0.000275766	Yes	2.78982
Ophio1_1|g5350.t1	35.8798	100.025	56.673	PF06423.7|GWT1	GO:0005789|endoplasmic reticulum membrane;GO:0016746|transferase activity, transferring acyl groups;GO:0016021|integral component of membrane;GO:0006506|GPI anchor biosynthetic process	Metabolism|Glycan biosynthesis and metabolism|Glycosylphosphatidylinositol(GPI)-anchor biosynthesis|K05283|PIGW. phosphatidylinositol glycan, class W [EC:2.3.-.-]:EC:2.3.-.-			10			Up	0.000275766	Yes	2.78778
Ophio1_1|g3002.t1	37.8452	105.436	68.994	PF00621.15|RhoGEF	GO:0035023|regulation of Rho protein signal transduction;GO:0005089|Rho guanyl-nucleotide exchange factor activity							Up	0.000752938	Yes	2.78598
Ophio1_1|g6903.t1	15.2567	42.4832	37.9569	PF00069.20|Pkinase;PF07714.12|Pkinase_Tyr	GO:0005524|ATP binding;GO:0004672|protein kinase activity;GO:0006468|protein phosphorylation							Up	0.000275766	Yes	2.78456
Ophio1_1|g939.t1	86.7021	240.999	155.629									Up	0.000275766	Yes	2.77962
Ophio1_1|g308.t1	22.3299	61.9882	34.3931	PF08528.6|Whi5								Up	0.000275766	Yes	2.77602
Ophio1_1|g630.t1	2.01936	5.60534	5.56636	PF07727.9|RVT_2								Up	0.0119726	Yes	2.7758
Ophio1_1|g3393.t1	3.38925	9.36867	6.81938	PF00106.20|adh_short;PF13561.1|adh_short_C2;PF08659.5|KR;PF02719.10|Polysacc_synt_2	GO:0009058|biosynthetic process;GO:0016491|oxidoreductase activity;GO:0008152|metabolic process							Up	0.0109602	Yes	2.76423
Ophio1_1|g2198.t1	30.845	85.0599	52.8408	PF00850.14|Hist_deacetyl								Up	0.000275766	Yes	2.75766
Ophio1_1|g2155.t1	33.7021	92.908	47.399	PF00704.23|Glyco_hydro_18	GO:0005975|carbohydrate metabolic process;GO:0004553|hydrolase activity, hydrolyzing O-glycosyl compounds							Up	0.000275766	Yes	2.75674
Ophio1_1|g2382.t1	313.616	861.927	602.768	PF00538.14|Linker_histone	GO:0006334|nucleosome assembly;GO:0003677|DNA binding;GO:0005634|nucleus;GO:0000786|nucleosome							Up	0.00140305	Yes	2.74835
Ophio1_1|g3408.t1	34.8267	95.6623	80.2517	PF12243.3|CTK3;PF12350.3|CTK3_C								Up	0.000275766	Yes	2.74681
Ophio1_1|g2023.t1	55.8911	153.444	175.039	PF13893.1|RRM_5;PF00076.17|RRM_1	GO:0003676|nucleic acid binding							Up	0.000275766	Yes	2.74541
Ophio1_1|g4625.t1	248.583	682.2	844.06	PF03645.8|Tctex-1								Up	0.000275766	Yes	2.74436
Ophio1_1|g4624.t1	130.978	359.08	210.631	PF02656.10|DUF202					3			Up	0.000275766	Yes	2.74153
Ophio1_1|g6814.t1	18.7041	51.1095	34.275	PF12002.3|MgsA_C;PF00004.24|AAA;PF05496.7|RuvB_N	GO:0006281|DNA repair;GO:0005524|ATP binding;GO:0009378|four-way junction helicase activity;GO:0006310|DNA recombination							Up	0.000275766	Yes	2.73253
Ophio1_1|g2058.t1	99.1064	270.356	261.21	PF01679.12|Pmp3	GO:0016021|integral component of membrane				2			Up	0.000275766	Yes	2.72794
Ophio1_1|g1563.t1	74.9225	204.084	133.118	PF02265.11|S1-P1_nuclease	GO:0003676|nucleic acid binding;GO:0004519|endonuclease activity;GO:0006308|DNA catabolic process		SignalP: has predicted secretion signal; SSP: small secreted protein		1			Up	0.000275766	Yes	2.72393
Ophio1_1|g4730.t1	96.8404	263.777	130.112						1			Up	0.000275766	Yes	2.72383
Ophio1_1|g3811.t1	291.579	793.521	364.773	PF00106.20|adh_short;PF13561.1|adh_short_C2;PF08659.5|KR	GO:0016491|oxidoreductase activity;GO:0008152|metabolic process							Up	0.000752938	Yes	2.72146
Ophio1_1|g7242.t1	85.811	233.34	71.8155									Up	0.000275766	Yes	2.71923
Ophio1_1|g4054.t1	5.36381	14.5339	17.9108	PF04056.9|Ssl1;PF07975.7|C1_4;PF13519.1|VWA_2	GO:0008270|zinc ion binding;GO:0006281|DNA repair	Genetic Information Processing|Transcription|Basal transcription factors|K03142|TFIIH2, GTF2H2, SSL1. transcription initiation factor TFIIH subunit 2:;Genetic Information Processing|Replication and repair|Nucleotide excision repair|K03142|TFIIH2, GTF2H2, SSL1. transcription initiation factor TFIIH subunit 2:;Human Diseases|Cancers|Viral carcinogenesis|K03142|TFIIH2, GTF2H2, SSL1. transcription in…						Up	0.0029558	Yes	2.70962
Ophio1_1|g3280.t1	13.9182	37.7015	25.2201	PF04130.8|Spc97_Spc98	GO:0000226|microtubule cytoskeleton organization;GO:0000922|spindle pole;GO:0005815|microtubule organizing center							Up	0.000275766	Yes	2.70879
Ophio1_1|g6548.t1	16.6134	44.9924	19.1558	PF00400.27|WD40	GO:0005515|protein binding							Up	0.000275766	Yes	2.7082
Ophio1_1|g3812.t1	3.96426	10.732	4.91944	PF00067.17|p450	GO:0005506|iron ion binding;GO:0055114|oxidation-reduction process;GO:0016705|oxidoreductase activity, acting on paired donors, with incorporation or reduction of molecular oxygen;GO:0020037|heme binding	Metabolism|Amino acid metabolism|Phenylalanine metabolism|K10437|PHACA. phenylacetate 2-hydroxylase [EC:1.14.13.-]:EC:1.14.13.-;Metabolism|Xenobiotics biodegradation and metabolism|Styrene degradation|K10437|PHACA. phenylacetate 2-hydroxylase [EC:1.14.13.-]:EC:1.14.13.-						Up	0.00160518	Yes	2.70719
Ophio1_1|g2338.t1	64.3737	173.647	104.606	PF01255.14|Prenyltransf	GO:0016765|transferase activity, transferring alkyl or aryl (other than methyl) groups	Metabolism|Metabolism of terpenoids and polyketides|Terpenoid backbone biosynthesis|K11778|DHDDS, RER2, SRT1. ditrans,polycis-polyprenyl diphosphate synthase [EC:2.5.1.87]:EC:2.5.1.87						Up	0.000275766	Yes	2.69748
Ophio1_1|g6091.t1	2.76534	7.45895	0.714386									Up	0.0435388	Yes	2.6973
Ophio1_1|g990.t1	24.0241	64.7606	83.2415	PF13233.1|Complex1_LYR_2								Up	0.00573661	Yes	2.69565
Ophio1_1|g2728.t1	55.4839	149.154	42.4855	PF03060.10|NMO	GO:0055114|oxidation-reduction process;GO:0018580|nitronate monooxygenase activity							Up	0.000275766	Yes	2.68824
Ophio1_1|g1015.t1	38.6217	103.721	68.2374	PF01148.15|CTP_transf_1	GO:0016772|transferase activity, transferring phosphorus-containing groups;GO:0016020|membrane				9			Up	0.000275766	Yes	2.68556
Ophio1_1|g6340.t1	42.6835	114.489	90.4515	PF11801.3|Tom37_C;PF10568.4|Tom37	GO:0006626|protein targeting to mitochondrion;GO:0005741|mitochondrial outer membrane							Up	0.000275766	Yes	2.68228
Ophio1_1|g6605.t1	5.88817	15.7901	8.68683	PF01026.16|TatD_DNase	GO:0016888|endodeoxyribonuclease activity, producing 5'-phosphomonoesters							Up	0.00257548	Yes	2.68167
Ophio1_1|g6035.t1	55.605	148.734	102.362				SignalP: has predicted secretion signal; SSP: small secreted protein					Up	0.000976025	Yes	2.67483
Ophio1_1|g3501.t1	78.1031	208.232	108.244	PF00672.20|HAMP;PF00672.20|HAMP;PF00672.20|HAMP;PF00672.20|HAMP;PF02518.21|HATPase_c;PF00072.19|Response_reg;PF00512.20|HisKA	GO:0000155|phosphorelay sensor kinase activity;GO:0016021|integral component of membrane;GO:0000160|phosphorelay signal transduction system;GO:0016020|membrane;GO:0005524|ATP binding;GO:0000156|phosphorelay response regulator activity;GO:0007165|signal transduction;GO:0004871|signal transducer activity							Up	0.00119408	Yes	2.66612
Ophio1_1|g7527.t1	3713.42	9899.27	20567.8				SignalP: has predicted secretion signal; SSP: small secreted protein					Up	0.00367216	Yes	2.66581
Ophio1_1|g2451.t1	59.8215	159.248	131.233	PF00439.20|Bromodomain;PF00651.26|BTB	GO:0005515|protein binding							Up	0.000275766	Yes	2.66205
Ophio1_1|g5826.t1	45.9764	122.341	75.4532									Up	0.000752938	Yes	2.66095
Ophio1_1|g3300.t1	35.5576	94.6062	67.3596	PF00226.26|DnaJ;PF07743.8|HSCB_C	GO:0051259|protein oligomerization							Up	0.000275766	Yes	2.66065
Ophio1_1|g1091.t1	84.6329	225.008	133.485	PF00462.19|Glutaredoxin	GO:0015035|protein disulfide oxidoreductase activity;GO:0045454|cell redox homeostasis;GO:0009055|electron carrier activity				1			Up	0.000275766	Yes	2.65864
Ophio1_1|g4199.t1	117.389	311.969	537.856	PF00441.19|Acyl-CoA_dh_1;PF02771.11|Acyl-CoA_dh_N;PF02770.14|Acyl-CoA_dh_M;PF00173.23|Cyt-b5;PF08028.6|Acyl-CoA_dh_2	GO:0016627|oxidoreductase activity, acting on the CH-CH group of donors;GO:0020037|heme binding;GO:0016491|oxidoreductase activity;GO:0055114|oxidation-reduction process;GO:0008152|metabolic process;GO:0050660|flavin adenine dinucleotide binding;GO:0003995|acyl-CoA dehydrogenase activity							Up	0.000521802	Yes	2.65757
Ophio1_1|g3004.t1	22.5106	59.7892	30.782									Up	0.000275766	Yes	2.65605
Ophio1_1|g2291.t1	29.7117	78.7851	157.464	PF00083.19|Sugar_tr	GO:0022857|transmembrane transporter activity;GO:0016021|integral component of membrane;GO:0055085|transmembrane transport				10			Up	0.000275766	Yes	2.65165
Ophio1_1|g2433.t1	15.0653	39.8743	26.3195	PF03101.10|FAR1								Up	0.000521802	Yes	2.64676
Ophio1_1|g4314.t1	56.5451	149.643	116.022	PF01722.13|BolA								Up	0.000521802	Yes	2.64644
Ophio1_1|g1793.t1	137.151	362.732	313.785	PF03248.8|Rer1	GO:0016021|integral component of membrane				3			Up	0.000275766	Yes	2.64476
Ophio1_1|g3516.t1	79.6836	210.591	109.657	PF00069.20|Pkinase;PF07714.12|Pkinase_Tyr	GO:0005524|ATP binding;GO:0004672|protein kinase activity;GO:0006468|protein phosphorylation							Up	0.000275766	Yes	2.64284
Ophio1_1|g4855.t1	91.4695	241.608	180.606	PF00490.16|ALAD	GO:0004655|porphobilinogen synthase activity;GO:0033014|tetrapyrrole biosynthetic process;GO:0046872|metal ion binding	Metabolism|Metabolism of cofactors and vitamins|Porphyrin and chlorophyll metabolism|K01698|hemB, ALAD. porphobilinogen synthase [EC:4.2.1.24]:EC:4.2.1.24						Up	0.000275766	Yes	2.64141
Ophio1_1|g1609.t1	36.9543	97.5718	76.4286	PF00022.14|Actin								Up	0.000275766	Yes	2.64034
Ophio1_1|g3360.t1	71.8265	189.589	121.215	PF12695.2|Abhydrolase_5;PF12697.2|Abhydrolase_6;PF05677.7|DUF818;PF03959.8|FSH1						S09X		Up	0.000275766	Yes	2.63954
Ophio1_1|g255.t1	66.753	175.94	73.6404									Up	0.000275766	Yes	2.63569
Ophio1_1|g2438.t1	127.689	335.939	135.536	PF10446.4|DUF2457								Up	0.000521802	Yes	2.63092
Ophio1_1|g6021.t1	19.3265	50.7862	22.0792	PF05495.7|zf-CHY	GO:0008270|zinc ion binding							Up	0.000275766	Yes	2.6278
Ophio1_1|g2664.t1	109.095	286.47	234.509	PF06201.8|PITH;PF00085.15|Thioredoxin	GO:0045454|cell redox homeostasis							Up	0.000275766	Yes	2.62588
Ophio1_1|g5733.t1	42.6407	111.784	122.502	PF02463.14|SMC_N;PF06470.8|SMC_hinge	GO:0005515|protein binding;GO:0051276|chromosome organization;GO:0005524|ATP binding;GO:0005694|chromosome	Cellular Processes|Cell growth and death|Cell cycle - yeast|K06674|SMC2. structural maintenance of chromosome 2:						Up	0.000275766	Yes	2.62153
Ophio1_1|g6723.t1	11.0703	29.0043	7.93389	PF01466.14|Skp1;PF03931.10|Skp1_POZ	GO:0006511|ubiquitin-dependent protein catabolic process							Up	0.00119408	Yes	2.62001
Ophio1_1|g1714.t1	66.1433	173.145	161.68	PF13085.1|Fer2_3;PF13534.1|Fer4_17;PF13183.1|Fer4_8;PF00111.22|Fer2	GO:0009055|electron carrier activity;GO:0051536|iron-sulfur cluster binding	Metabolism|Overview|Carbon metabolism|K00235|SDHB, SDH2. succinate dehydrogenase (ubiquinone) iron-sulfur subunit [EC:1.3.5.1]:EC:1.3.5.1;Metabolism|Carbohydrate metabolism|Citrate cycle (TCA cycle)|K00235|SDHB, SDH2. succinate dehydrogenase (ubiquinone) iron-sulfur subunit [EC:1.3.5.1]:EC:1.3.5.1;Metabolism|Energy metabolism|Oxidative phosphorylation|K00235|SDHB, SDH2. succinate dehydrogenase (u…						Up	0.000275766	Yes	2.61773
Ophio1_1|g5550.t1	149.628	391.28	403.048	PF00179.21|UQ_con	GO:0016881|acid-amino acid ligase activity	Genetic Information Processing|Folding, sorting and degradation|Ubiquitin mediated proteolysis|K06688|UBE2C, UBC11. ubiquitin-conjugating enzyme E2 C [EC:6.3.2.19]:EC:6.3.2.19						Up	0.000275766	Yes	2.61502
Ophio1_1|g1160.t1	49.118	128.281	112.024	PF00134.18|Cyclin_N;PF02984.14|Cyclin_C	GO:0005634|nucleus	Cellular Processes|Cell growth and death|Cell cycle - yeast|K02220|CLB1_2. G2/mitotic-specific cyclin 1/2:						Up	0.000275766	Yes	2.61169
Ophio1_1|g5742.t1	100.117	261.232	322.963	PF13513.1|HEAT_EZ;PF13513.1|HEAT_EZ;PF02985.17|HEAT	GO:0005515|protein binding							Up	0.000976025	Yes	2.60927
Ophio1_1|g937.t1	9.8079	25.5431	58.8638	PF00324.16|AA_permease;PF13520.1|AA_permease_2;PF09350.5|DUF1992	GO:0003333|amino acid transmembrane transport;GO:0006810|transport;GO:0016020|membrane;GO:0055085|transmembrane transport;GO:0015171|amino acid transmembrane transporter activity				11			Up	0.000275766	Yes	2.60434
Ophio1_1|g6223.t1	37.8027	98.449	99.2531	PF00069.20|Pkinase;PF00069.20|Pkinase;PF07714.12|Pkinase_Tyr;PF07714.12|Pkinase_Tyr	GO:0005524|ATP binding;GO:0004672|protein kinase activity;GO:0006468|protein phosphorylation	Environmental Information Processing|Signal transduction|AMPK signaling pathway|K07359|CAMKK. calcium/calmodulin-dependent protein kinase kinase [EC:2.7.11.17]:EC:2.7.11.17;Organismal Systems|Endocrine system|Adipocytokine signaling pathway|K07359|CAMKK. calcium/calmodulin-dependent protein kinase kinase [EC:2.7.11.17]:EC:2.7.11.17;Organismal Systems|Endocrine system|Oxytocin signaling pathway|K0…						Up	0.000275766	Yes	2.60428
Ophio1_1|g570.t1	82.6372	215.078	229.457	PF03142.10|Chitin_synth_2;PF00063.16|Myosin_head;PF08766.6|DEK_C;PF13641.1|Glyco_tranf_2_3;PF00173.23|Cyt-b5;PF13632.1|Glyco_trans_2_3	GO:0016459|myosin complex;GO:0020037|heme binding;GO:0003774|motor activity;GO:0005524|ATP binding	Metabolism|Carbohydrate metabolism|Amino sugar and nucleotide sugar metabolism|K00698|CHS1. chitin synthase [EC:2.4.1.16]:EC:2.4.1.16			5			Up	0.00257548	Yes	2.60268
Ophio1_1|g5799.t1	13.7792	35.8315	17.9847									Up	0.000521802	Yes	2.6004
Ophio1_1|g3758.t1	30.6387	79.609	46.9939									Up	0.000976025	Yes	2.59832
Ophio1_1|g3613.t1	22.9987	59.7416	42.007	PF15446.1|zf-PHD-like;PF00176.18|SNF2_N;PF00271.26|Helicase_C;PF11496.3|HDA2-3;PF00385.19|Chromo	GO:0003676|nucleic acid binding;GO:0004386|helicase activity;GO:0005524|ATP binding;GO:0003677|DNA binding							Up	0.000521802	Yes	2.59761
Ophio1_1|g755.t1	48.7124	126.464	86.4704	PF09495.5|DUF2462								Up	0.00160518	Yes	2.59614
Ophio1_1|g6784.t1	74.3363	192.71	146.524	PF01066.16|CDP-OH_P_transf	GO:0016780|phosphotransferase activity, for other substituted phosphate groups;GO:0016020|membrane;GO:0008654|phospholipid biosynthetic process	Metabolism|Lipid metabolism|Glycerophospholipid metabolism|K00993|EPT1. ethanolaminephosphotransferase [EC:2.7.8.1]:EC:2.7.8.1;Metabolism|Lipid metabolism|Ether lipid metabolism|K00993|EPT1. ethanolaminephosphotransferase [EC:2.7.8.1]:EC:2.7.8.1;Metabolism|Metabolism of other amino acids|Phosphonate and phosphinate metabolism|K00993|EPT1. ethanolaminephosphotransferase [EC:2.7.8.1]:EC:2.7.8.1			8			Up	0.000275766	Yes	2.59241
Ophio1_1|g2111.t1	130.526	338.249	203.056						1			Up	0.000275766	Yes	2.59143
Ophio1_1|g7229.t1	216.845	560.821	495.653	PF00255.14|GSHPx;PF00578.16|AhpC-TSA	GO:0006979|response to oxidative stress;GO:0016209|antioxidant activity;GO:0016491|oxidoreductase activity;GO:0055114|oxidation-reduction process;GO:0004602|glutathione peroxidase activity	Metabolism|Lipid metabolism|Arachidonic acid metabolism|K00432|E1.11.1.9. glutathione peroxidase [EC:1.11.1.9]:EC:1.11.1.9;Metabolism|Metabolism of other amino acids|Glutathione metabolism|K00432|E1.11.1.9. glutathione peroxidase [EC:1.11.1.9]:EC:1.11.1.9;Organismal Systems|Endocrine system|Thyroid hormone synthesis|K00432|E1.11.1.9. glutathione peroxidase [EC:1.11.1.9]:EC:1.11.1.9						Up	0.000275766	Yes	2.58628
Ophio1_1|g7465.t1	19.2529	49.7533	27.1842	PF00069.20|Pkinase;PF07714.12|Pkinase_Tyr	GO:0005524|ATP binding;GO:0004672|protein kinase activity;GO:0006468|protein phosphorylation							Up	0.000275766	Yes	2.5842
Ophio1_1|g5206.t1	15.9592	41.2263	24.8684									Up	0.0284451	Yes	2.58323
Ophio1_1|g872.t1	6.6099	17.0681	7.35316	PF00246.19|Peptidase_M14	GO:0008270|zinc ion binding;GO:0004181|metallocarboxypeptidase activity;GO:0006508|proteolysis		SignalP: has predicted secretion signal			M14A		Up	0.00276774	Yes	2.5822
Ophio1_1|g1996.t1	6.54979	16.88	20.7585	PF02353.15|CMAS;PF12847.2|Methyltransf_18;PF13489.1|Methyltransf_23;PF08241.7|Methyltransf_11;PF13847.1|Methyltransf_31;PF08242.7|Methyltransf_12;PF13649.1|Methyltransf_25;PF05175.9|MTS;PF08123.8|DOT1	GO:0008168|methyltransferase activity;GO:0008610|lipid biosynthetic process;GO:0008152|metabolic process;GO:0018024|histone-lysine N-methyltransferase activity							Up	0.00238816	Yes	2.57718
Ophio1_1|g2414.t1	37.5895	96.8738	73.9378	PF12697.2|Abhydrolase_6;PF12146.3|Hydrolase_4;PF12695.2|Abhydrolase_5;PF00561.15|Abhydrolase_1		Metabolism|Lipid metabolism|Glycerolipid metabolism|K01054|MGLL. acylglycerol lipase [EC:3.1.1.23]:EC:3.1.1.23;Organismal Systems|Nervous system|Retrograde endocannabinoid signaling|K01054|MGLL. acylglycerol lipase [EC:3.1.1.23]:EC:3.1.1.23				S09X;S33		Up	0.000275766	Yes	2.57715
Ophio1_1|g4059.t1	199.68	514.299	554.82	PF13450.1|NAD_binding_8;PF01593.19|Amino_oxidase	GO:0016491|oxidoreductase activity;GO:0055114|oxidation-reduction process							Up	0.000521802	Yes	2.57562
Ophio1_1|g6984.t1	41.5554	106.896	35.5093	PF04749.12|PLAC8								Up	0.000275766	Yes	2.57237
Ophio1_1|g4629.t1	52.6725	135.375	126.611	PF00996.13|GDI;PF01138.16|RNase_PH		Genetic Information Processing|Folding, sorting and degradation|RNA degradation|K12586|RRP43, EXOSC8, OIP2. exosome complex component RRP43:						Up	0.000275766	Yes	2.57013
Ophio1_1|g4368.t1	70.4966	180.886	64.7936	PF12828.2|PXB;PF12825.2|DUF3818								Up	0.00455317	Yes	2.56588
Ophio1_1|g3981.t1	24.5171	62.9034	59.7301	PF01565.18|FAD_binding_4	GO:0055114|oxidation-reduction process;GO:0016491|oxidoreductase activity;GO:0050660|flavin adenine dinucleotide binding;GO:0008762|UDP-N-acetylmuramate dehydrogenase activity							Up	0.000275766	Yes	2.56569
Ophio1_1|g1733.t1	20.7413	53.2088	67.774	PF05786.9|Cnd2;PF05786.9|Cnd2	GO:0000796|condensin complex;GO:0007076|mitotic chromosome condensation	Cellular Processes|Cell growth and death|Cell cycle - yeast|K06676|BRRN1, BRN1, CAPH. condensin complex subunit 2:			1			Up	0.000275766	Yes	2.56536
Ophio1_1|g1283.t1	65.9236	168.63	80.606	PF00808.18|CBFD_NFYB_HMF;PF00125.19|Histone	GO:0043565|sequence-specific DNA binding;GO:0003677|DNA binding;GO:0005622|intracellular			Heteromeric CCAAT factors				Up	0.000275766	Yes	2.55796
Ophio1_1|g6307.t1	14.8886	38.0769	51.0174	PF06657.8|Cep57_MT_bd;PF14197.1|Cep57_CLD_2	GO:0008017|microtubule binding							Up	0.000275766	Yes	2.55745
Ophio1_1|g4425.t1	142.574	364.526	960.654	PF13002.2|LDB19								Up	0.000275766	Yes	2.55675
Ophio1_1|g4911.t1	22.806	58.0829	47.6519	PF00412.17|LIM;PF00412.17|LIM	GO:0008270|zinc ion binding							Up	0.000275766	Yes	2.54683
Ophio1_1|g6693.t1	71.605	182.219	113.001	PF04082.13|Fungal_trans	GO:0003677|DNA binding;GO:0005634|nucleus;GO:0008270|zinc ion binding;GO:0006351|transcription, DNA-templated			Zn2Cys6	1			Up	0.000275766	Yes	2.54478
Ophio1_1|g5293.t1	13.5496	34.4744	3.70007	PF00664.18|ABC_membrane;PF00664.18|ABC_membrane;PF00005.22|ABC_tran;PF00005.22|ABC_tran	GO:0016887|ATPase activity;GO:0016021|integral component of membrane;GO:0055085|transmembrane transport;GO:0005524|ATP binding;GO:0042626|ATPase activity, coupled to transmembrane movement of substances;GO:0006810|transport				11			Up	0.000275766	Yes	2.54431
Ophio1_1|g7463.t1	13.8805	35.3066	29.6429	PF13481.1|AAA_25;PF08423.6|Rad51;PF06745.8|KaiC;PF00154.16|RecA	GO:0006281|DNA repair;GO:0005524|ATP binding;GO:0009432|SOS response;GO:0003697|single-stranded DNA binding							Up	0.00140305	Yes	2.54361
Ophio1_1|g5798.t1	46.1564	117.368	186.686									Up	0.000275766	Yes	2.54283
Ophio1_1|g635.t1	86.19	219.071	235.716				SignalP: has predicted secretion signal; SSP: small secreted protein		1			Up	0.000521802	Yes	2.54172
Ophio1_1|g1928.t1	51.3455	130.411	112.414	PF00071.17|Ras;PF08477.8|Miro	GO:0007264|small GTPase mediated signal transduction;GO:0005525|GTP binding;GO:0005622|intracellular	Environmental Information Processing|Signal transduction|Ras signaling pathway|K07827|KRAS, KRAS2. GTPase KRas:;Environmental Information Processing|Signal transduction|Rap1 signaling pathway|K07827|KRAS, KRAS2. GTPase KRas:;Environmental Information Processing|Signal transduction|MAPK signaling pathway|K07827|KRAS, KRAS2. GTPase KRas:;Environmental Information Processing|Signal transduction|MAPK…						Up	0.000275766	Yes	2.53987
Ophio1_1|g695.t1	97.0735	246.17	135.878	PF01417.15|ENTH								Up	0.000275766	Yes	2.53591
Ophio1_1|g5384.t1	79.0431	199.991	147.29	PF03876.12|SHS2_Rpb7-N;PF00575.18|S1	GO:0003899|DNA-directed RNA polymerase activity;GO:0006351|transcription, DNA-templated;GO:0003723|RNA binding	Metabolism|Nucleotide metabolism|Purine metabolism|K03015|RPB7, POLR2G. DNA-directed RNA polymerase II subunit RPB7:;Metabolism|Nucleotide metabolism|Pyrimidine metabolism|K03015|RPB7, POLR2G. DNA-directed RNA polymerase II subunit RPB7:;Genetic Information Processing|Transcription|RNA polymerase|K03015|RPB7, POLR2G. DNA-directed RNA polymerase II subunit RPB7:;Human Diseases|Neurodegenerative di…						Up	0.000275766	Yes	2.53015
Ophio1_1|g5408.t1	49.9117	126.058	37.5456	PF00400.27|WD40;PF00400.27|WD40	GO:0005515|protein binding							Up	0.000275766	Yes	2.52562
Ophio1_1|g2330.t1	5.48345	13.8376	16.6433									Up	0.0421522	Yes	2.52352
Ophio1_1|g3701.t1	21.4782	54.1309	39.8342	PF12449.3|DUF3684;PF10159.4|MMtag								Up	0.000521802	Yes	2.52027
Ophio1_1|g4543.t1	518.519	1306	1867.75									Up	0.000275766	Yes	2.51871
Ophio1_1|g6415.t1	33.3627	83.9892	68.4978	PF07719.12|TPR_2;PF13176.1|TPR_7;PF13374.1|TPR_10;PF13374.1|TPR_10;PF13371.1|TPR_9;PF13371.1|TPR_9	GO:0005515|protein binding							Up	0.000275766	Yes	2.51746
Ophio1_1|g1532.t1	72.6871	182.931	80.369	PF00441.19|Acyl-CoA_dh_1;PF02771.11|Acyl-CoA_dh_N;PF02770.14|Acyl-CoA_dh_M;PF08028.6|Acyl-CoA_dh_2	GO:0016491|oxidoreductase activity;GO:0016627|oxidoreductase activity, acting on the CH-CH group of donors;GO:0003995|acyl-CoA dehydrogenase activity;GO:0055114|oxidation-reduction process;GO:0008152|metabolic process;GO:0050660|flavin adenine dinucleotide binding	Metabolism|Metabolism of terpenoids and polyketides|Geraniol degradation|K00257|E1.3.99.-.:						Up	0.000275766	Yes	2.51669
Ophio1_1|g2532.t1	17.7524	44.651	30.2306	PF00657.17|Lipase_GDSL	GO:0006629|lipid metabolic process;GO:0016788|hydrolase activity, acting on ester bonds		SignalP: has predicted secretion signal					Up	0.00160518	Yes	2.51521
Ophio1_1|g2263.t1	40.9034	102.696	71.9947	PF04991.8|LicD								Up	0.000275766	Yes	2.5107
Ophio1_1|g4082.t1	74.6254	187.339	133.199	PF04000.10|Sas10_Utp3		Genetic Information Processing|Folding, sorting and degradation|RNA degradation|K12592|C1D, LRP1. exosome complex protein LRP1:						Up	0.000521802	Yes	2.51039
Ophio1_1|g79.t1	25.36	63.6007	37.8357									Up	0.000275766	Yes	2.50791
Ophio1_1|g3917.t1	31.2887	78.453	89.928	PF01509.13|TruB_N	GO:0006396|RNA processing							Up	0.000275766	Yes	2.50739
Ophio1_1|g5417.t1	53.0779	133.036	74.8647									Up	0.000275766	Yes	2.50643
Ophio1_1|g5526.t1	20.9561	52.4406	18.1817	PF00909.16|Ammonium_transp	GO:0008519|ammonium transmembrane transporter activity;GO:0016020|membrane;GO:0015696|ammonium transport				6			Up	0.00140305	Yes	2.5024
Ophio1_1|g1390.t1	28.1262	70.3167	55.6849	PF13805.1|Pil1								Up	0.000275766	Yes	2.50004
Ophio1_1|g6202.t1	30.6479	76.5612	77.9477	PF02836.12|Glyco_hydro_2_C;PF02837.13|Glyco_hydro_2_N;PF00703.16|Glyco_hydro_2	GO:0005975|carbohydrate metabolic process;GO:0004553|hydrolase activity, hydrolyzing O-glycosyl compounds	Metabolism|Carbohydrate metabolism|Galactose metabolism|K01190|lacZ. beta-galactosidase [EC:3.2.1.23]:EC:3.2.1.23;Metabolism|Lipid metabolism|Sphingolipid metabolism|K01190|lacZ. beta-galactosidase [EC:3.2.1.23]:EC:3.2.1.23;Metabolism|Glycan biosynthesis and metabolism|Other glycan degradation|K01190|lacZ. beta-galactosidase [EC:3.2.1.23]:EC:3.2.1.23						Up	0.000275766	Yes	2.49809
Ophio1_1|g7332.t1	43.5331	108.724	84.6805	PF00225.18|Kinesin	GO:0008017|microtubule binding;GO:0005524|ATP binding;GO:0003777|microtubule motor activity;GO:0007018|microtubule-based movement							Up	0.000275766	Yes	2.4975
Ophio1_1|g5452.t1	104.368	260.614	251.932	PF02776.13|TPP_enzyme_N;PF02775.16|TPP_enzyme_C;PF00205.17|TPP_enzyme_M	GO:0030976|thiamine pyrophosphate binding;GO:0000287|magnesium ion binding;GO:0003824|catalytic activity	Metabolism|Overview|2-Oxocarboxylic acid metabolism|K01652|E2.2.1.6L, ilvB, ilvG, ilvI. acetolactate synthase I/II/III large subunit [EC:2.2.1.6]:EC:2.2.1.6;Metabolism|Overview|Biosynthesis of amino acids|K01652|E2.2.1.6L, ilvB, ilvG, ilvI. acetolactate synthase I/II/III large subunit [EC:2.2.1.6]:EC:2.2.1.6;Metabolism|Carbohydrate metabolism|Butanoate metabolism|K01652|E2.2.1.6L, ilvB, ilvG, ilv…						Up	0.000521802	Yes	2.49707
Ophio1_1|g1099.t1	98.0575	244.819	147.971									Up	0.00276774	Yes	2.49669
Ophio1_1|g2400.t1	21.8196	54.4746	32.9875	PF01553.16|Acyltransferase	GO:0016746|transferase activity, transferring acyl groups;GO:0008152|metabolic process				3			Up	0.000275766	Yes	2.49659
Ophio1_1|g5366.t1	20.9185	52.1653	22.4717									Up	0.00403333	Yes	2.49374
Ophio1_1|g5439.t1	160.357	399.125	272.263	PF00735.13|Septin;PF01926.18|MMR_HSR1;PF00009.22|GTP_EFTU;PF03193.11|DUF258	GO:0007049|cell cycle;GO:0005525|GTP binding;GO:0003924|GTPase activity							Up	0.000275766	Yes	2.48898
Ophio1_1|g3138.t1	11.8872	29.4922	15.5378				SignalP: has predicted secretion signal					Up	0.00219689	Yes	2.481
Ophio1_1|g5860.t1	23.6498	58.663	42.4909	PF07778.6|CENP-I	GO:0000776|kinetochore;GO:0034508|centromere complex assembly							Up	0.000275766	Yes	2.48049
Ophio1_1|g254.t1	54.5359	135.245	63.2176	PF02902.14|Peptidase_C48	GO:0006508|proteolysis;GO:0008234|cysteine-type peptidase activity					C48		Up	0.000275766	Yes	2.47993
Ophio1_1|g4139.t1	47.8142	118.399	93.5336	PF07992.9|Pyr_redox_2;PF00070.22|Pyr_redox;PF00355.21|Rieske;PF14759.1|Reductase_C	GO:0016491|oxidoreductase activity;GO:0055114|oxidation-reduction process;GO:0050660|flavin adenine dinucleotide binding;GO:0051537|2 iron, 2 sulfur cluster binding							Up	0.000752938	Yes	2.47623
Ophio1_1|g3099.t1	20.4446	50.6201	27.1881						2			Up	0.00140305	Yes	2.47596
Ophio1_1|g5478.t1	23.0119	56.875	42.282	PF10363.4|DUF2435;PF10304.4|DUF2411								Up	0.000275766	Yes	2.47155
Ophio1_1|g5893.t1	24.6085	60.7621	99.4511									Up	0.009946	Yes	2.46915
Ophio1_1|g2942.t1	2.07265	5.11661	3.3335				SignalP: has predicted secretion signal					Up	0.0103665	Yes	2.46863
Ophio1_1|g7024.t1	44.1568	108.702	107.243	PF11885.3|DUF3405					1			Up	0.000521802	Yes	2.46173
Ophio1_1|g1095.t1	23.5684	58.0062	53.5118	PF00929.19|RNase_T		Genetic Information Processing|Translation|Ribosome biogenesis in eukaryotes|K14570|REX1, REXO1, RNH70. RNA exonuclease 1 [EC:3.1.-.-]:EC:3.1.-.-						Up	0.000275766	Yes	2.46119
Ophio1_1|g3003.t1	7.16015	17.6016	11.857	PF02301.13|HORMA		Cellular Processes|Cell growth and death|Cell cycle|K13728|MAD2L2. mitotic spindle assembly checkpoint protein MAD2B:;Cellular Processes|Cell growth and death|Oocyte meiosis|K13728|MAD2L2. mitotic spindle assembly checkpoint protein MAD2B:;Organismal Systems|Endocrine system|Progesterone-mediated oocyte maturation|K13728|MAD2L2. mitotic spindle assembly checkpoint protein MAD2B:;Human Diseases|In…			1			Up	0.0109602	Yes	2.45827
Ophio1_1|g4210.t1	13.8097	33.9332	20.1676									Up	0.000752938	Yes	2.4572
Ophio1_1|g5657.t1	232.148	570.397	370.671	PF02364.10|Glucan_synthase;PF14288.1|FKS1_dom1	GO:0000148|1,3-beta-D-glucan synthase complex;GO:0006075|(1->3)-beta-D-glucan biosynthetic process;GO:0003843|1,3-beta-D-glucan synthase activity;GO:0016020|membrane	Metabolism|Carbohydrate metabolism|Starch and sucrose metabolism|K00706|E2.4.1.34. 1,3-beta-glucan synthase [EC:2.4.1.34]:EC:2.4.1.34			16			Up	0.00964648	Yes	2.45704
Ophio1_1|g7111.t1	14.738	36.1926	23.3859	PF00400.27|WD40	GO:0005515|protein binding							Up	0.00219689	Yes	2.45573
Ophio1_1|g176.t1	25.6694	62.8614	23.469	PF02615.9|Ldh_2	GO:0016491|oxidoreductase activity;GO:0055114|oxidation-reduction process;GO:0008152|metabolic process							Up	0.000275766	Yes	2.44888
Ophio1_1|g7505.t1	282.736	692.296	352.284	PF00046.24|Homeobox	GO:0006355|regulation of transcription, DNA-templated;GO:0043565|sequence-specific DNA binding;GO:0003700|sequence-specific DNA binding transcription factor activity			Homeobox				Up	0.00403333	Yes	2.44856
Ophio1_1|g1326.t1	19.4048	47.478	22.1684	PF04082.13|Fungal_trans;PF00172.13|Zn_clus	GO:0000981|sequence-specific DNA binding RNA polymerase II transcription factor activity;GO:0006355|regulation of transcription, DNA-templated;GO:0003677|DNA binding;GO:0005634|nucleus;GO:0008270|zinc ion binding;GO:0006351|transcription, DNA-templated			Zn2Cys6				Up	0.000275766	Yes	2.44671
Ophio1_1|g1275.t1	30.5481	74.7181	87.3372	PF00076.17|RRM_1;PF14259.1|RRM_6;PF13893.1|RRM_5	GO:0003676|nucleic acid binding	Genetic Information Processing|Transcription|Spliceosome|K12883|NCBP2, CBP20. nuclear cap-binding protein subunit 2:;Genetic Information Processing|Translation|RNA transport|K12883|NCBP2, CBP20. nuclear cap-binding protein subunit 2:;Genetic Information Processing|Translation|mRNA surveillance pathway|K12883|NCBP2, CBP20. nuclear cap-binding protein subunit 2:						Up	0.000275766	Yes	2.44592
Ophio1_1|g4948.t1	498.286	1217.46	567.026	PF04718.10|ATP-synt_G	GO:0015986|ATP synthesis coupled proton transport;GO:0015078|hydrogen ion transmembrane transporter activity;GO:0000276|mitochondrial proton-transporting ATP synthase complex, coupling factor F(o)	Metabolism|Energy metabolism|Oxidative phosphorylation|K02140|ATPeFG, ATP5L, ATP20. F-type H+-transporting ATPase subunit g:						Up	0.0176637	Yes	2.4433
Ophio1_1|g6281.t1	4.52108	11.0434	12.295	PF00300.17|His_Phos_1								Up	0.00590399	Yes	2.44265
Ophio1_1|g7381.t1	66.7305	162.801	64.8683	PF10521.4|DUF2454								Up	0.000275766	Yes	2.43968
Ophio1_1|g6563.t1	46.4623	113.344	73.8929									Up	0.000976025	Yes	2.43948
Ophio1_1|g5300.t1	75.8987	185.117	40.6849	PF08619.5|Nha1_C;PF00999.16|Na_H_Exchanger	GO:0015299|solute:hydrogen antiporter activity;GO:0015385|sodium:hydrogen antiporter activity;GO:0016021|integral component of membrane;GO:0016020|membrane;GO:0055085|transmembrane transport;GO:0006814|sodium ion transport;GO:0006812|cation transport				10			Up	0.00331886	Yes	2.439
Ophio1_1|g299.t1	7.14034	17.3912	13.8327									Up	0.011413	Yes	2.43563
Ophio1_1|g4671.t1	15.2355	37.0318	12.408	PF00933.16|Glyco_hydro_3;PF01915.17|Glyco_hydro_3_C;PF14310.1|Fn3-like	GO:0005975|carbohydrate metabolic process;GO:0004553|hydrolase activity, hydrolyzing O-glycosyl compounds	Metabolism|Carbohydrate metabolism|Starch and sucrose metabolism|K05349|bglX. beta-glucosidase [EC:3.2.1.21]:EC:3.2.1.21;Metabolism|Metabolism of other amino acids|Cyanoamino acid metabolism|K05349|bglX. beta-glucosidase [EC:3.2.1.21]:EC:3.2.1.21;Metabolism|iosynthesis of other secondary metabolites|Phenylpropanoid biosynthesis|K05349|bglX. beta-glucosidase [EC:3.2.1.21]:EC:3.2.1.21	SignalP: has predicted secretion signal					Up	0.000275766	Yes	2.43063
Ophio1_1|g910.t1	20.9032	50.8077	82.153	PF00651.26|BTB	GO:0005515|protein binding							Up	0.00257548	Yes	2.43062
Ophio1_1|g3060.t1	141.851	344.778	280.418	PF00400.27|WD40;PF00400.27|WD40;PF00400.27|WD40;PF00400.27|WD40	GO:0005515|protein binding	Genetic Information Processing|Translation|RNA transport|K03246|EIF3I. translation initiation factor 3 subunit I:						Up	0.000275766	Yes	2.43056
Ophio1_1|g4643.t1	87.3658	212.266	194.56	PF13472.1|Lipase_GDSL_2;PF00657.17|Lipase_GDSL	GO:0006629|lipid metabolic process;GO:0016788|hydrolase activity, acting on ester bonds		SignalP: has predicted secretion signal		1			Up	0.000275766	Yes	2.42962
Ophio1_1|g4176.t1	28.2961	68.6205	44.3003	PF03062.14|MBOAT		Metabolism|Lipid metabolism|Steroid biosynthesis|K00637|E2.3.1.26, SOAT. sterol O-acyltransferase [EC:2.3.1.26]:EC:2.3.1.26			5			Up	0.000275766	Yes	2.42509
Ophio1_1|g6461.t1	148.79	360.561	217.12				SignalP: has predicted secretion signal; SSP: small secreted protein					Up	0.000275766	Yes	2.42329
Ophio1_1|g2881.t1	157.209	380.511	322.777	PF00076.17|RRM_1;PF00076.17|RRM_1;PF00076.17|RRM_1;PF14259.1|RRM_6;PF14259.1|RRM_6;PF14259.1|RRM_6;PF13893.1|RRM_5;PF13893.1|RRM_5;PF13893.1|RRM_5	GO:0003676|nucleic acid binding							Up	0.000275766	Yes	2.42041
Ophio1_1|g2836.t1	15.7122	38.0173	25.1704	PF01171.15|ATP_bind_3;PF01171.15|ATP_bind_3								Up	0.000976025	Yes	2.4196
Ophio1_1|g1384.t1	147.468	356.783	249.967	PF01217.15|Clat_adaptor_s								Up	0.000275766	Yes	2.41939
Ophio1_1|g3795.t1	50.5448	122.274	75.5935	PF03998.8|Utp11	GO:0006364|rRNA processing;GO:0032040|small-subunit processome							Up	0.000275766	Yes	2.41912
Ophio1_1|g1046.t1	1040.53	2516.75	2054.03	PF00083.19|Sugar_tr;PF07690.11|MFS_1;PF03092.11|BT1	GO:0022857|transmembrane transporter activity;GO:0016021|integral component of membrane;GO:0055085|transmembrane transport	Cellular Processes|Cell growth and death|Meiosis - yeast|K08139|HXT. MFS transporter, SP family, sugar:H+ symporter:			12			Up	0.0420339	Yes	2.41872
Ophio1_1|g2280.t1	82.6456	199.472	202.967	PF00226.26|DnaJ								Up	0.000521802	Yes	2.41358
Ophio1_1|g161.t1	15.1032	36.3077	45.3541	PF01062.16|Bestrophin					4			Up	0.00349896	Yes	2.40397
Ophio1_1|g1023.t1	9.82131	23.6076	20.1264	PF07690.11|MFS_1	GO:0016021|integral component of membrane;GO:0055085|transmembrane transport				12			Up	0.000752938	Yes	2.40371
Ophio1_1|g3122.t1	4.10859	9.87006	4.48086	PF00083.19|Sugar_tr;PF07690.11|MFS_1	GO:0022857|transmembrane transporter activity;GO:0016021|integral component of membrane;GO:0055085|transmembrane transport				12			Up	0.00540255	Yes	2.4023
Ophio1_1|g2133.t1	55.7662	133.833	55.9475	PF00443.24|UCH;PF13423.1|UCH_1	GO:0006511|ubiquitin-dependent protein catabolic process				1	C19		Up	0.000275766	Yes	2.39989
Ophio1_1|g3957.t1	16.7107	40.1022	36.0824	PF10332.4|DUF2418					2			Up	0.000275766	Yes	2.39979
Ophio1_1|g5866.t1	32.5637	78.0659	47.2306	PF04104.9|DNA_primase_lrg	GO:0003896|DNA primase activity;GO:0006269|DNA replication, synthesis of RNA primer	Metabolism|Nucleotide metabolism|Purine metabolism|K02685|PRI2. DNA primase large subunit [EC:2.7.7.-]:EC:2.7.7.-;Metabolism|Nucleotide metabolism|Pyrimidine metabolism|K02685|PRI2. DNA primase large subunit [EC:2.7.7.-]:EC:2.7.7.-;Genetic Information Processing|Replication and repair|DNA replication|K02685|PRI2. DNA primase large subunit [EC:2.7.7.-]:EC:2.7.7.-						Up	0.000521802	Yes	2.39733
Ophio1_1|g2351.t1	16.7394	40.1272	20.8535	PF00176.18|SNF2_N;PF08797.6|HIRAN;PF00271.26|Helicase_C;PF13923.1|zf-C3HC4_2;PF00097.20|zf-C3HC4	GO:0003676|nucleic acid binding;GO:0004386|helicase activity;GO:0016818|hydrolase activity, acting on acid anhydrides, in phosphorus-containing anhydrides;GO:0005524|ATP binding;GO:0046872|metal ion binding;GO:0008270|zinc ion binding;GO:0003677|DNA binding							Up	0.000521802	Yes	2.39717
Ophio1_1|g1101.t1	28.6562	68.6298	29.4964	PF03098.10|An_peroxidase;PF00067.17|p450	GO:0016705|oxidoreductase activity, acting on paired donors, with incorporation or reduction of molecular oxygen;GO:0020037|heme binding;GO:0055114|oxidation-reduction process;GO:0006979|response to oxidative stress;GO:0005506|iron ion binding;GO:0004601|peroxidase activity							Up	0.000275766	Yes	2.39494
Ophio1_1|g3295.t1	78.2819	187.293	53.2047									Up	0.000521802	Yes	2.39255
Ophio1_1|g1081.t1	6.08196	14.5504	8.88183	PF00171.17|Aldedh	GO:0016491|oxidoreductase activity;GO:0055114|oxidation-reduction process;GO:0008152|metabolic process							Up	0.00313411	Yes	2.39239
Ophio1_1|g4851.t1	16.0327	38.3241	18.8324				SignalP: has predicted secretion signal; SSP: small secreted protein					Up	0.0340269	Yes	2.39037
Ophio1_1|g1401.t1	45.9195	109.739	82.1371	PF14610.1|DUF4448			SignalP: has predicted secretion signal		1			Up	0.000275766	Yes	2.38981
Ophio1_1|g4700.t1	31.5718	75.3434	66.9434	PF04098.10|Rad52_Rad22	GO:0006281|DNA repair;GO:0006310|DNA recombination	Genetic Information Processing|Replication and repair|Homologous recombination|K10873|RAD52. DNA repair and recombination protein RAD52:						Up	0.000275766	Yes	2.38641
Ophio1_1|g3292.t1	125.059	298.098	144.867	PF00722.16|Glyco_hydro_16	GO:0005975|carbohydrate metabolic process;GO:0004553|hydrolase activity, hydrolyzing O-glycosyl compounds		SignalP: has predicted secretion signal					Up	0.00828274	Yes	2.38366
Ophio1_1|g1529.t1	92.6697	220.806	120.282	PF09770.4|PAT1		Genetic Information Processing|Folding, sorting and degradation|RNA degradation|K12617|PATL1, PAT1. DNA topoisomerase 2-associated protein PAT1:						Up	0.000275766	Yes	2.38272
Ophio1_1|g1593.t1	389.131	926.37	529.743	PF01423.17|LSM		Genetic Information Processing|Transcription|Spliceosome|K11097|SNRPE, SME. small nuclear ribonucleoprotein E:						Up	0.000275766	Yes	2.38061
Ophio1_1|g2043.t1	14.0179	33.3657	34.6821	PF00388.14|PI-PLC-X;PF00387.14|PI-PLC-Y;PF00168.25|C2	GO:0004435|phosphatidylinositol phospholipase C activity;GO:0005515|protein binding;GO:0006629|lipid metabolic process;GO:0007165|signal transduction;GO:0035556|intracellular signal transduction	Metabolism|Carbohydrate metabolism|Inositol phosphate metabolism|K05857|PLCD. phosphatidylinositol phospholipase C, delta [EC:3.1.4.11]:EC:3.1.4.11;Environmental Information Processing|Signal transduction|Calcium signaling pathway|K05857|PLCD. phosphatidylinositol phospholipase C, delta [EC:3.1.4.11]:EC:3.1.4.11;Environmental Information Processing|Signal transduction|Phosphatidylinositol signali…						Up	0.000275766	Yes	2.38022
Ophio1_1|g6762.t1	127.952	304.304	343.237	PF07714.12|Pkinase_Tyr;PF00069.20|Pkinase	GO:0005524|ATP binding;GO:0004672|protein kinase activity;GO:0006468|protein phosphorylation				1			Up	0.000275766	Yes	2.37827
Ophio1_1|g475.t1	48.226	114.644	80.6939	PF10312.4|Cactin_mid;PF09732.4|CactinC_cactus	GO:0005515|protein binding							Up	0.000275766	Yes	2.37722
Ophio1_1|g3686.t1	62.5607	148.682	100.891	PF13419.1|HAD_2		Metabolism|Amino acid metabolism|Cysteine and methionine metabolism|K09880|mtnC, ENOPH1. enolase-phosphatase E1 [EC:3.1.3.77]:EC:3.1.3.77						Up	0.000275766	Yes	2.3766
Ophio1_1|g2623.t1	37.245	88.502	45.0309	PF02207.15|zf-UBR	GO:0004842|ubiquitin-protein ligase activity;GO:0008270|zinc ion binding							Up	0.000275766	Yes	2.37621
Ophio1_1|g1113.t1	47.2685	112.305	90.8762	PF05970.9|PIF1;PF05970.9|PIF1;PF13604.1|AAA_30;PF13401.1|AAA_22;PF13245.1|AAA_19;PF02689.9|Herpes_Helicase	GO:0004386|helicase activity;GO:0005524|ATP binding;GO:0006281|DNA repair;GO:0000723|telomere maintenance;GO:0003678|DNA helicase activity							Up	0.000275766	Yes	2.3759
Ophio1_1|g4979.t1	22.0875	52.4186	39.7944									Up	0.000275766	Yes	2.37322
Ophio1_1|g3505.t1	50.5981	120.014	100.179	PF00069.20|Pkinase;PF07714.12|Pkinase_Tyr;PF00498.21|FHA;PF14531.1|Kinase-like	GO:0005515|protein binding;GO:0005524|ATP binding;GO:0004672|protein kinase activity;GO:0006468|protein phosphorylation	Cellular Processes|Cell growth and death|Cell cycle|K06641|CHK2. serine/threonine-protein kinase Chk2 [EC:2.7.11.1]:EC:2.7.11.1;Cellular Processes|Cell growth and death|Cell cycle - yeast|K06641|CHK2. serine/threonine-protein kinase Chk2 [EC:2.7.11.1]:EC:2.7.11.1;Cellular Processes|Cell growth and death|p53 signaling pathway|K06641|CHK2. serine/threonine-protein kinase Chk2 [EC:2.7.11.1]:EC:2.7.1…						Up	0.000275766	Yes	2.37191
Ophio1_1|g3103.t1	45.9957	108.882	104.64	PF13874.1|Nup54		Genetic Information Processing|Translation|RNA transport|K14308|NUP54. nuclear pore complex protein Nup54:						Up	0.000275766	Yes	2.36722
Ophio1_1|g7414.t1	18.7026	44.2265	76.2964	PF05224.7|NDT80_PhoG	GO:0003677|DNA binding	Cellular Processes|Cell growth and death|Meiosis - yeast|K12769|NDT80. meiosis-specific transcription factor NDT80:						Up	0.000521802	Yes	2.36472
Ophio1_1|g3361.t1	15.7573	37.1931	29.8123	PF01424.17|R3H	GO:0003676|nucleic acid binding							Up	0.000521802	Yes	2.36037
Ophio1_1|g6192.t1	43.567	102.792	51.4779	PF01184.14|Grp1_Fun34_YaaH;PF00498.21|FHA	GO:0016020|membrane;GO:0005515|protein binding				5			Up	0.000275766	Yes	2.3594
Ophio1_1|g6924.t1	20.2924	47.7673	45.2832	PF09766.4|FimP;PF05050.7|Methyltransf_21		Genetic Information Processing|Translation|RNA transport|K13174|THOC5. THO complex subunit 5:						Up	0.00219689	Yes	2.35395
Ophio1_1|g4758.t1	36.1792	85.1172	40.6103	PF01764.20|Lipase_3	GO:0006629|lipid metabolic process;GO:0004806|triglyceride lipase activity							Up	0.000752938	Yes	2.35266
Ophio1_1|g6155.t1	43.1092	101.32	20.0163	PF08728.5|CRT10								Up	0.00766387	Yes	2.35031
Ophio1_1|g7236.t1	101.547	238.658	156.423	PF00069.20|Pkinase;PF07714.12|Pkinase_Tyr;PF00786.23|PBD;PF15413.1|PH_11;PF14531.1|Kinase-like	GO:0005524|ATP binding;GO:0004672|protein kinase activity;GO:0006468|protein phosphorylation							Up	0.00257548	Yes	2.35022
Ophio1_1|g2226.t1	43.6746	102.575	90.4443	PF02441.14|Flavoprotein	GO:0003824|catalytic activity							Up	0.000275766	Yes	2.34862
Ophio1_1|g6424.t1	807.317	1895.04	1632.58	PF01780.14|Ribosomal_L37ae	GO:0006412|translation;GO:0005840|ribosome;GO:0003735|structural constituent of ribosome;GO:0005622|intracellular	Genetic Information Processing|Translation|Ribosome|K02921|RP-L37Ae, RPL37A. large subunit ribosomal protein L37Ae:						Up	0.000275766	Yes	2.34733
Ophio1_1|g7615.t1	13.772	32.3217	17.2097	PF00300.17|His_Phos_1								Up	0.00119408	Yes	2.34691
Ophio1_1|g135.t1	41.1483	96.3368	108.308	PF03403.8|PAF-AH_p_II;PF12695.2|Abhydrolase_5;PF12697.2|Abhydrolase_6	GO:0003847|1-alkyl-2-acetylglycerophosphocholine esterase activity;GO:0016042|lipid catabolic process	Metabolism|Lipid metabolism|Ether lipid metabolism|K01062|PAFAH. platelet-activating factor acetylhydrolase [EC:3.1.1.47]:EC:3.1.1.47						Up	0.000275766	Yes	2.34121
Ophio1_1|g3653.t1	54.1712	126.809	54.4055	PF11735.3|CAP59_mtransfer					1			Up	0.000752938	Yes	2.34089
Ophio1_1|g1049.t1	48.5819	113.645	110.291	PF13087.1|AAA_12;PF13086.1|AAA_11;PF13245.1|AAA_19								Up	0.000275766	Yes	2.33925
Ophio1_1|g6633.t1	39.9717	93.4121	63.9102	PF04189.8|Gcd10p;PF00743.14|FMO-like;PF00743.14|FMO-like;PF13738.1|Pyr_redox_3;PF13434.1|K_oxygenase	GO:0004499|N,N-dimethylaniline monooxygenase activity;GO:0055114|oxidation-reduction process;GO:0050661|NADP binding;GO:0050660|flavin adenine dinucleotide binding;GO:0003743|translation initiation factor activity;GO:0006413|translational initiation							Up	0.00812821	Yes	2.33696
Ophio1_1|g3783.t1	34.2542	80.0327	58.6092	PF02463.14|SMC_N;PF13476.1|AAA_23								Up	0.000752938	Yes	2.33643
Ophio1_1|g6481.t1	31.7871	74.1633	74.978									Up	0.00403333	Yes	2.33313
Ophio1_1|g1507.t1	11.975	27.9092	33.0951									Up	0.000275766	Yes	2.33062
Ophio1_1|g5198.t1	10.4267	24.2983	14.6927						1			Up	0.00874341	Yes	2.33039
Ophio1_1|g533.t1	47.3743	110.303	125.363	PF01553.16|Acyltransferase	GO:0016746|transferase activity, transferring acyl groups;GO:0008152|metabolic process	Metabolism|Lipid metabolism|Glycerolipid metabolism|K13509|LPAAT, AGPAT1, AGPAT2. lysophosphatidate acyltransferase [EC:2.3.1.51]:EC:2.3.1.51;Metabolism|Lipid metabolism|Glycerophospholipid metabolism|K13509|LPAAT, AGPAT1, AGPAT2. lysophosphatidate acyltransferase [EC:2.3.1.51]:EC:2.3.1.51;Organismal Systems|Digestive system|Fat digestion and absorption|K13509|LPAAT, AGPAT1, AGPAT2. lysophosphati…			2			Up	0.000275766	Yes	2.32833
Ophio1_1|g5851.t1	575.026	1338.72	1595.93	PF01778.12|Ribosomal_L28e		Genetic Information Processing|Translation|Ribosome|K02903|RP-L28e, RPL28. large subunit ribosomal protein L28e:						Up	0.000752938	Yes	2.3281
Ophio1_1|g7100.t1	26.8841	62.5075	58.4012									Up	0.00557279	Yes	2.32507
Ophio1_1|g5489.t1	753.26	1748.37	1012.09	PF00022.14|Actin		Environmental Information Processing|Signal transduction|Rap1 signaling pathway|K05692|ACTB_G1. actin beta/gamma 1:;Environmental Information Processing|Signal transduction|Hippo signaling pathway|K05692|ACTB_G1. actin beta/gamma 1:;Environmental Information Processing|Signal transduction|Hippo signaling pathway -fly|K05692|ACTB_G1. actin beta/gamma 1:;Cellular Processes|Transport and catabolism|…						Up	0.00622501	Yes	2.32107
Ophio1_1|g795.t1	16.3058	37.8281	33.8386	PF13001.2|Ecm29								Up	0.000521802	Yes	2.31992
Ophio1_1|g494.t1	6.81393	15.7667	17.4539									Up	0.00918242	Yes	2.31389
Ophio1_1|g3528.t1	62.5588	144.717	132.399									Up	0.000521802	Yes	2.3133
Ophio1_1|g7051.t1	103.515	239.28	144.751				SignalP: has predicted secretion signal		1			Up	0.000275766	Yes	2.31155
Ophio1_1|g2572.t1	3.62865	8.38638	3.64049	PF12796.2|Ank_2;PF12796.2|Ank_2;PF13637.1|Ank_4;PF13857.1|Ank_5;PF00023.25|Ank;PF00023.25|Ank	GO:0005515|protein binding							Up	0.0106613	Yes	2.31116
Ophio1_1|g3240.t1	41.5025	95.8676	65.5141	PF00717.18|Peptidase_S24		Genetic Information Processing|Folding, sorting and degradation|Protein export|K09647|IMP1. mitochondrial inner membrane protease subunit 1 [EC:3.4.21.-]:EC:3.4.21.-				S26A		Up	0.00367216	Yes	2.30992
Ophio1_1|g3445.t1	36.4078	83.9591	64.4949	PF04130.8|Spc97_Spc98	GO:0000226|microtubule cytoskeleton organization;GO:0000922|spindle pole;GO:0005815|microtubule organizing center							Up	0.00119408	Yes	2.30607
Ophio1_1|g5817.t1	20.8176	47.9567	25.1114									Up	0.0125384	Yes	2.30366
Ophio1_1|g3176.t1	44.8139	103.204	80.1518	PF00005.22|ABC_tran;PF00005.22|ABC_tran;PF00664.18|ABC_membrane;PF00664.18|ABC_membrane	GO:0016887|ATPase activity;GO:0016021|integral component of membrane;GO:0055085|transmembrane transport;GO:0005524|ATP binding;GO:0042626|ATPase activity, coupled to transmembrane movement of substances;GO:0006810|transport				16			Up	0.000275766	Yes	2.30295
Ophio1_1|g5025.t1	42.5873	98.0663	98.6929	PF08145.7|BOP1NT;PF00400.27|WD40;PF00400.27|WD40;PF00400.27|WD40	GO:0005515|protein binding;GO:0006364|rRNA processing							Up	0.000752938	Yes	2.30271
Ophio1_1|g4113.t1	591.801	1362.56	1405.38	PF08069.7|Ribosomal_S13_N;PF00312.17|Ribosomal_S15	GO:0006412|translation;GO:0005840|ribosome;GO:0003735|structural constituent of ribosome;GO:0005622|intracellular	Genetic Information Processing|Translation|Ribosome|K02953|RP-S13e, RPS13. small subunit ribosomal protein S13e:						Up	0.00199939	Yes	2.3024
Ophio1_1|g840.t1	18.9154	43.5453	40.9111	PF04130.8|Spc97_Spc98	GO:0000226|microtubule cytoskeleton organization;GO:0000922|spindle pole;GO:0005815|microtubule organizing center							Up	0.000275766	Yes	2.30211
Ophio1_1|g2.t1	251.627	579.168	281.457	PF01370.16|Epimerase;PF13950.1|Epimerase_Csub;PF01073.14|3Beta_HSD;PF02719.10|Polysacc_synt_2;PF04321.12|RmlD_sub_bind;PF00106.20|adh_short;PF08659.5|KR;PF07993.7|NAD_binding_4;PF13460.1|NAD_binding_10	GO:0003854|3-beta-hydroxy-delta5-steroid dehydrogenase activity;GO:0045226|extracellular polysaccharide biosynthetic process;GO:0016491|oxidoreductase activity;GO:0055114|oxidation-reduction process;GO:0008831|dTDP-4-dehydrorhamnose reductase activity;GO:0044237|cellular metabolic process;GO:0008152|metabolic process;GO:0050662|coenzyme binding;GO:0006694|steroid biosynthetic process;GO:0009058|b…	Metabolism|Carbohydrate metabolism|Galactose metabolism|K01784|galE, GALE. UDP-glucose 4-epimerase [EC:5.1.3.2]:EC:5.1.3.2;Metabolism|Carbohydrate metabolism|Amino sugar and nucleotide sugar metabolism|K01784|galE, GALE. UDP-glucose 4-epimerase [EC:5.1.3.2]:EC:5.1.3.2						Up	0.00889125	Yes	2.30169
Ophio1_1|g6109.t1	159.335	366.554	198.573	PF13561.1|adh_short_C2;PF00106.20|adh_short;PF08659.5|KR;PF01370.16|Epimerase	GO:0016491|oxidoreductase activity;GO:0003824|catalytic activity;GO:0008152|metabolic process;GO:0050662|coenzyme binding;GO:0044237|cellular metabolic process							Up	0.000752938	Yes	2.30052
Ophio1_1|g2167.t1	25.9063	59.5945	61.6814	PF10444.4|Nbl1_Borealin_N								Up	0.000521802	Yes	2.30039
Ophio1_1|g1437.t1	3.53906	8.13997	5.38564									Up	0.0285668	Yes	2.30004
Ophio1_1|g1021.t1	35.5959	81.8521	56.9808	PF00611.18|FCH;PF14604.1|SH3_9;PF00130.17|C1_1;PF00018.23|SH3_1	GO:0035556|intracellular signal transduction;GO:0005515|protein binding							Up	0.000275766	Yes	2.29948
Ophio1_1|g775.t1	21.9418	50.3881	43.4137	PF00109.21|ketoacyl-synt;PF08659.5|KR;PF00698.16|Acyl_transf_1;PF00106.20|adh_short;PF14765.1|PS-DH;PF02801.17|Ketoacyl-synt_C;PF00107.21|ADH_zinc_N;PF08242.7|Methyltransf_12;PF13489.1|Methyltransf_23;PF13602.1|ADH_zinc_N_2;PF13847.1|Methyltransf_31;PF08241.7|Methyltransf_11;PF12847.2|Methyltransf_18;PF00550.20|PP-binding	GO:0016491|oxidoreductase activity;GO:0008270|zinc ion binding;GO:0055114|oxidation-reduction process;GO:0008168|methyltransferase activity;GO:0008152|metabolic process						Part of secondary metabolism cluster 11;Secondary metabolism. Type: PKS	Up	0.00349896	Yes	2.29644
Ophio1_1|g6636.t1	32.4239	74.3929	52.768	PF02765.12|POT1	GO:0003677|DNA binding;GO:0000784|nuclear chromosome, telomeric region;GO:0000723|telomere maintenance							Up	0.000521802	Yes	2.29438
Ophio1_1|g5263.t1	10.0697	23.0804	7.33331	PF04082.13|Fungal_trans;PF00096.21|zf-C2H2;PF00096.21|zf-C2H2;PF13894.1|zf-C2H2_4;PF13894.1|zf-C2H2_4	GO:0003677|DNA binding;GO:0005634|nucleus;GO:0008270|zinc ion binding;GO:0006351|transcription, DNA-templated;GO:0046872|metal ion binding			C2H2 zinc finger;Zn2Cys6				Up	0.000976025	Yes	2.29206
Ophio1_1|g1619.t1	49.2227	112.409	54.9972	PF13621.1|Cupin_8;PF02373.17|JmjC;PF12937.2|F-box-like;PF00646.28|F-box	GO:0005515|protein binding			Transcription factor jumonji				Up	0.000521802	Yes	2.28368
Ophio1_1|g4843.t1	53.2428	121.461	73.2094	PF08634.5|Pet127								Up	0.0186087	Yes	2.28127
Ophio1_1|g1851.t1	36.2905	82.6673	42.0514	PF01329.14|Pterin_4a	GO:0008124|4-alpha-hydroxytetrahydrobiopterin dehydratase activity;GO:0006729|tetrahydrobiopterin biosynthetic process							Up	0.00766387	Yes	2.27793
Ophio1_1|g2187.t1	32.8045	74.5971	70.7076	PF13934.1|ELYS								Up	0.00160518	Yes	2.27399
Ophio1_1|g3506.t1	139.577	317.36	284.687	PF01399.22|PCI	GO:0005515|protein binding							Up	0.000752938	Yes	2.27373
Ophio1_1|g751.t1	38.6477	87.8218	101.798	PF00330.15|Aconitase;PF00694.14|Aconitase_C	GO:0008152|metabolic process	Metabolism|Overview|2-Oxocarboxylic acid metabolism|K17450|ACO2. homoaconitase [EC:4.2.1.-]:EC:4.2.1.-;Metabolism|Overview|Biosynthesis of amino acids|K17450|ACO2. homoaconitase [EC:4.2.1.-]:EC:4.2.1.-;Metabolism|Amino acid metabolism|Lysine biosynthesis|K17450|ACO2. homoaconitase [EC:4.2.1.-]:EC:4.2.1.-						Up	0.00313411	Yes	2.27237
Ophio1_1|g6077.t1	53.0982	120.633	66.7927	PF00202.16|Aminotran_3	GO:0030170|pyridoxal phosphate binding;GO:0008483|transaminase activity	Metabolism|Overview|2-Oxocarboxylic acid metabolism|K00818|E2.6.1.11, argD. acetylornithine aminotransferase [EC:2.6.1.11]:EC:2.6.1.11;Metabolism|Overview|Biosynthesis of amino acids|K00818|E2.6.1.11, argD. acetylornithine aminotransferase [EC:2.6.1.11]:EC:2.6.1.11;Metabolism|Amino acid metabolism|Arginine and proline metabolism|K00818|E2.6.1.11, argD. acetylornithine aminotransferase [EC:2.6.1.1…						Up	0.000275766	Yes	2.27188
Ophio1_1|g2339.t1	781.463	1774.99	731.205	PF11790.3|Glyco_hydro_cc			SignalP: has predicted secretion signal					Up	0.0111088	Yes	2.27137
Ophio1_1|g2059.t1	32.5148	73.7998	36.2935									Up	0.000275766	Yes	2.26973
Ophio1_1|g2653.t1	43.9574	99.5872	102.536	PF15477.1|SMAP								Up	0.00119408	Yes	2.26554
Ophio1_1|g746.t1	132.687	300.584	193.874	PF05686.7|Glyco_transf_90					1			Up	0.000976025	Yes	2.26536
Ophio1_1|g2540.t1	155.859	353.026	297.745	PF04410.9|Gar1	GO:0042254|ribosome biogenesis;GO:0001522|pseudouridine synthesis	Genetic Information Processing|Translation|Ribosome biogenesis in eukaryotes|K11128|GAR1, NOLA1. H/ACA ribonucleoprotein complex subunit 1:						Up	0.000521802	Yes	2.26503
Ophio1_1|g1073.t1	148.739	336.727	243.068	PF00970.19|FAD_binding_6;PF00175.16|NAD_binding_1	GO:0016491|oxidoreductase activity;GO:0055114|oxidation-reduction process	Metabolism|Carbohydrate metabolism|Amino sugar and nucleotide sugar metabolism|K00326|E1.6.2.2. cytochrome-b5 reductase [EC:1.6.2.2]:EC:1.6.2.2			1			Up	0.00140305	Yes	2.26388
Ophio1_1|g5732.t1	32.8986	74.4099	87.4619	PF03941.10|INCENP_ARK-bind								Up	0.00313411	Yes	2.2618
Ophio1_1|g4744.t1	14.1105	31.9031	8.89856				SignalP: has predicted secretion signal		1			Up	0.0102327	Yes	2.26095
Ophio1_1|g3641.t1	111.436	251.77	140.486	PF14308.1|DnaJ-X;PF00226.26|DnaJ								Up	0.00140305	Yes	2.25932
Ophio1_1|g2799.t1	27.9746	63.1709	40.2777	PF01285.13|TEA	GO:0005634|nucleus;GO:0006355|regulation of transcription, DNA-templated;GO:0003700|sequence-specific DNA binding transcription factor activity	Environmental Information Processing|Signal transduction|MAPK signaling pathway - yeast|K09448|TEAD. transcriptional enhancer factor:;Environmental Information Processing|Signal transduction|Hippo signaling pathway|K09448|TEAD. transcriptional enhancer factor:;Environmental Information Processing|Signal transduction|Hippo signaling pathway -fly|K09448|TEAD. transcriptional enhancer factor:		TEA/ATTS				Up	0.000275766	Yes	2.25815
Ophio1_1|g5906.t1	39.4457	89.0586	80.9486	PF15460.1|SAS4	GO:0006351|transcription, DNA-templated;GO:0033255|SAS acetyltransferase complex							Up	0.000521802	Yes	2.25775
Ophio1_1|g5383.t1	86.7763	195.756	141.182	PF06127.6|DUF962					4			Up	0.000521802	Yes	2.25587
Ophio1_1|g507.t1	45.5809	102.73	96.8643	PF01195.14|Pept_tRNA_hydro	GO:0004045|aminoacyl-tRNA hydrolase activity							Up	0.00180298	Yes	2.25379
Ophio1_1|g726.t1	43.1884	97.3278	56.2774	PF05093.8|CIAPIN1;PF03604.8|DNA_RNApol_7kD	GO:0003677|DNA binding;GO:0005737|cytoplasm;GO:0003899|DNA-directed RNA polymerase activity;GO:0006351|transcription, DNA-templated;GO:0006915|apoptotic process;GO:0051536|iron-sulfur cluster binding;GO:0016226|iron-sulfur cluster assembly							Up	0.000275766	Yes	2.25356
Ophio1_1|g1369.t1	25.8665	58.277	74.9298	PF03200.11|Glyco_hydro_63	GO:0009311|oligosaccharide metabolic process;GO:0004573|mannosyl-oligosaccharide glucosidase activity							Up	0.000275766	Yes	2.25299
Ophio1_1|g6390.t1	16.2115	36.5037	30.0057	PF00069.20|Pkinase;PF07714.12|Pkinase_Tyr	GO:0005524|ATP binding;GO:0004672|protein kinase activity;GO:0006468|protein phosphorylation							Up	0.00557279	Yes	2.25172
Ophio1_1|g2234.t1	92.7616	208.272	147.278	PF02390.12|Methyltransf_4	GO:0008176|tRNA (guanine-N7-)-methyltransferase activity;GO:0006400|tRNA modification							Up	0.00160518	Yes	2.24524
Ophio1_1|g1880.t1	21.7874	48.9077	27.9811	PF00730.20|HhH-GPD;PF14815.1|NUDIX_4	GO:0006284|base-excision repair	Genetic Information Processing|Replication and repair|Base excision repair|K03575|mutY. A/G-specific adenine glycosylase [EC:3.2.2.-]:EC:3.2.2.-						Up	0.000275766	Yes	2.24477
Ophio1_1|g106.t1	15.5653	34.9196	132.335				SignalP: has predicted secretion signal; SSP: small secreted protein					Up	0.0169859	Yes	2.24343
Ophio1_1|g7312.t1	122.019	273.735	167.964									Up	0.00489923	Yes	2.24338
Ophio1_1|g6628.t1	545.5	1223.3	1280.09	PF15406.1|PH_6;PF15406.1|PH_6								Up	0.0225331	Yes	2.24253
Ophio1_1|g5954.t1	58.2642	130.506	73.1723	PF04468.7|PSP1								Up	0.000275766	Yes	2.2399
Ophio1_1|g5088.t1	19.8791	44.5054	35.2125				SignalP: has predicted secretion signal; SSP: small secreted protein					Up	0.0241371	Yes	2.2388
Ophio1_1|g7424.t1	89.864	200.977	127.322									Up	0.00160518	Yes	2.23646
Ophio1_1|g5511.t1	37.142	82.9631	81.3432	PF14222.1|MOR2-PAG1_N;PF14225.1|MOR2-PAG1_C;PF14228.1|MOR2-PAG1_mid;PF14228.1|MOR2-PAG1_mid;PF14228.1|MOR2-PAG1_mid								Up	0.00349896	Yes	2.23367
Ophio1_1|g5260.t1	12.8358	28.666	16.1517	PF09462.5|Mus7								Up	0.00257548	Yes	2.23329
Ophio1_1|g851.t1	18.7249	41.8112	41.7117						6			Up	0.00199939	Yes	2.23292
Ophio1_1|g7205.t1	201.584	450.051	304.671	PF02737.13|3HCDH_N;PF00725.17|3HCDH	GO:0016491|oxidoreductase activity;GO:0055114|oxidation-reduction process;GO:0003857|3-hydroxyacyl-CoA dehydrogenase activity;GO:0006631|fatty acid metabolic process	Metabolism|Carbohydrate metabolism|Butanoate metabolism|K00074|paaH, hbd, fadB, mmgB. 3-hydroxybutyryl-CoA dehydrogenase [EC:1.1.1.157]:EC:1.1.1.157;Metabolism|Amino acid metabolism|Phenylalanine metabolism|K00074|paaH, hbd, fadB, mmgB. 3-hydroxybutyryl-CoA dehydrogenase [EC:1.1.1.157]:EC:1.1.1.157;Metabolism|Xenobiotics biodegradation and metabolism|Benzoate degradation|K00074|paaH, hbd, fadB, m…						Up	0.000752938	Yes	2.23257
Ophio1_1|g4477.t1	84.9184	189.489	117.862	PF01793.11|Glyco_transf_15	GO:0000030|mannosyltransferase activity;GO:0006486|protein glycosylation;GO:0016020|membrane				1			Up	0.000275766	Yes	2.23142
Ophio1_1|g877.t1	31.0007	69.1748	59.5498	PF00153.22|Mito_carr;PF00153.22|Mito_carr;PF00153.22|Mito_carr;PF04136.10|Sec34	GO:0016020|membrane;GO:0006886|intracellular protein transport;GO:0005801|cis-Golgi network							Up	0.00140305	Yes	2.23139
Ophio1_1|g325.t1	14.1456	31.5589	12.0729	PF02776.13|TPP_enzyme_N;PF00205.17|TPP_enzyme_M;PF02775.16|TPP_enzyme_C	GO:0030976|thiamine pyrophosphate binding;GO:0000287|magnesium ion binding;GO:0003824|catalytic activity	Metabolism|Carbohydrate metabolism|Glycolysis / Gluconeogenesis|K01568|E4.1.1.1, pdc. pyruvate decarboxylase [EC:4.1.1.1]:EC:4.1.1.1						Up	0.00180298	Yes	2.231
Ophio1_1|g309.t1	75.5427	168.433	111.842	PF12044.3|Metallopep;PF01066.16|CDP-OH_P_transf;PF01419.12|Jacalin	GO:0016780|phosphotransferase activity, for other substituted phosphate groups;GO:0016020|membrane;GO:0008654|phospholipid biosynthetic process				7			Up	0.00180298	Yes	2.22964
Ophio1_1|g5343.t1	52.6599	117.304	85.9828	PF07651.11|ANTH;PF01608.12|I_LWEQ;PF01417.15|ENTH	GO:0003779|actin binding;GO:0005543|phospholipid binding							Up	0.00160518	Yes	2.22758
Ophio1_1|g3846.t1	70.2055	156.313	64.5253	PF00004.24|AAA;PF07728.9|AAA_5	GO:0016887|ATPase activity;GO:0005524|ATP binding							Up	0.0029558	Yes	2.22651
Ophio1_1|g205.t1	89.9101	199.922	108.553	PF04847.7|Calcipressin	GO:0019722|calcium-mediated signaling							Up	0.000275766	Yes	2.22358
Ophio1_1|g4864.t1	38.1656	84.8191	76.0487									Up	0.000275766	Yes	2.2224
Ophio1_1|g5964.t1	56.7795	126.164	225.747	PF07876.7|Dabb								Up	0.0133975	Yes	2.222
Ophio1_1|g1579.t1	96.2717	213.766	230.268	PF00179.21|UQ_con	GO:0016881|acid-amino acid ligase activity	Genetic Information Processing|Translation|RNA transport|K10577|UBE2I, UBC9. ubiquitin-conjugating enzyme E2 I [EC:6.3.2.19]:EC:6.3.2.19;Genetic Information Processing|Folding, sorting and degradation|Ubiquitin mediated proteolysis|K10577|UBE2I, UBC9. ubiquitin-conjugating enzyme E2 I [EC:6.3.2.19]:EC:6.3.2.19;Environmental Information Processing|Signal transduction|NF-kappa B signaling pathway|K…						Up	0.000752938	Yes	2.22044
Ophio1_1|g4942.t1	76.7682	170.375	96.4669	PF01507.14|PAPS_reduct;PF01507.14|PAPS_reduct	GO:0003824|catalytic activity;GO:0008152|metabolic process	Metabolism|Metabolism of cofactors and vitamins|Riboflavin metabolism|K00953|FLAD1. FAD synthetase [EC:2.7.7.2]:EC:2.7.7.2						Up	0.000275766	Yes	2.21934
Ophio1_1|g842.t1	39.7539	88.0177	45.6743									Up	0.0344787	Yes	2.21406
Ophio1_1|g4596.t1	456.026	1008.95	650.844	PF00890.19|FAD_binding_2;PF00173.23|Cyt-b5;PF01266.19|DAO;PF12831.2|FAD_oxidored;PF07992.9|Pyr_redox_2;PF13450.1|NAD_binding_8	GO:0016491|oxidoreductase activity;GO:0055114|oxidation-reduction process;GO:0020037|heme binding				1			Up	0.0317513	Yes	2.21248
Ophio1_1|g1386.t1	34.374	75.9756	64.623	PF09359.5|VTC;PF03105.14|SPX;PF02656.10|DUF202					3			Up	0.000275766	Yes	2.21026
Ophio1_1|g3655.t1	217.941	481.456	172.574									Up	0.0297494	Yes	2.20911
Ophio1_1|g2978.t1	12.7621	28.1627	16.9577	PF04082.13|Fungal_trans;PF00172.13|Zn_clus	GO:0000981|sequence-specific DNA binding RNA polymerase II transcription factor activity;GO:0006355|regulation of transcription, DNA-templated;GO:0003677|DNA binding;GO:0005634|nucleus;GO:0008270|zinc ion binding;GO:0006351|transcription, DNA-templated			Zn2Cys6	1			Up	0.00219689	Yes	2.20674
Ophio1_1|g5490.t1	26.8521	59.2382	59.2796	PF00472.15|RF-1	GO:0003747|translation release factor activity;GO:0006415|translational termination		SignalP: has predicted secretion signal; SSP: small secreted protein					Up	0.00812821	Yes	2.20609
Ophio1_1|g5438.t1	55.8079	123.104	160.852	PF10436.4|BCDHK_Adom3;PF02518.21|HATPase_c	GO:0005524|ATP binding							Up	0.000275766	Yes	2.20585
Ophio1_1|g7050.t1	4.59312	10.129	4.0209									Up	0.0497689	Yes	2.20525
Ophio1_1|g1930.t1	100.201	220.697	149.752	PF01644.12|Chitin_synth_1;PF08407.6|Chitin_synth_1N;PF03142.10|Chitin_synth_2;PF13632.1|Glyco_trans_2_3;PF13641.1|Glyco_tranf_2_3	GO:0006031|chitin biosynthetic process;GO:0004100|chitin synthase activity	Metabolism|Carbohydrate metabolism|Amino sugar and nucleotide sugar metabolism|K00698|CHS1. chitin synthase [EC:2.4.1.16]:EC:2.4.1.16			7			Up	0.00180298	Yes	2.20254
Ophio1_1|g1152.t1	33.2367	73.1931	61.3721	PF04828.9|GFA;PF04828.9|GFA	GO:0016846|carbon-sulfur lyase activity;GO:0008152|metabolic process	Metabolism|Metabolism of cofactors and vitamins|Folate biosynthesis|K01930|FPGS. folylpolyglutamate synthase [EC:6.3.2.17]:EC:6.3.2.17						Up	0.000275766	Yes	2.20218
Ophio1_1|g6243.t1	42.6467	93.8642	71.7476	PF00241.15|Cofilin_ADF	GO:0003779|actin binding;GO:0005622|intracellular							Up	0.00140305	Yes	2.20097
Ophio1_1|g6346.t1	169.489	372.759	298.973	PF00764.14|Arginosuc_synth	GO:0004055|argininosuccinate synthase activity;GO:0006526|arginine biosynthetic process;GO:0005524|ATP binding	Metabolism|Overview|Biosynthesis of amino acids|K01940|argG, ASS1. argininosuccinate synthase [EC:6.3.4.5]:EC:6.3.4.5;Metabolism|Amino acid metabolism|Alanine, aspartate and glutamate metabolism|K01940|argG, ASS1. argininosuccinate synthase [EC:6.3.4.5]:EC:6.3.4.5;Metabolism|Amino acid metabolism|Arginine and proline metabolism|K01940|argG, ASS1. argininosuccinate synthase [EC:6.3.4.5]:EC:6.3.4.5						Up	0.00140305	Yes	2.19931
Ophio1_1|g7079.t1	754.589	1659.22	1731.03	PF00831.18|Ribosomal_L29	GO:0006412|translation;GO:0005840|ribosome;GO:0003735|structural constituent of ribosome;GO:0005622|intracellular	Genetic Information Processing|Translation|Ribosome|K02918|RP-L35e, RPL35. large subunit ribosomal protein L35e:						Up	0.00219689	Yes	2.19884
Ophio1_1|g4041.t1	94.3331	207.277	272.113	PF03690.8|UPF0160								Up	0.000275766	Yes	2.19729
Ophio1_1|g2388.t1	99.6953	218.634	107.255	PF00106.20|adh_short;PF00106.20|adh_short;PF08659.5|KR;PF08659.5|KR;PF13561.1|adh_short_C2	GO:0016491|oxidoreductase activity;GO:0008152|metabolic process							Up	0.0029558	Yes	2.19302
Ophio1_1|g1554.t1	14.0484	30.7899	23.6604									Up	0.00180298	Yes	2.1917
Ophio1_1|g4159.t1	25.8672	56.6418	59.241									Up	0.00455317	Yes	2.18972
Ophio1_1|g791.t1	41.648	91.0418	100.753	PF00069.20|Pkinase;PF07714.12|Pkinase_Tyr	GO:0005524|ATP binding;GO:0004672|protein kinase activity;GO:0006468|protein phosphorylation							Up	0.000521802	Yes	2.18598
Ophio1_1|g1865.t1	4.30331	9.40584	5.20879	PF07690.11|MFS_1	GO:0016021|integral component of membrane;GO:0055085|transmembrane transport				10			Up	0.0301192	Yes	2.18572
Ophio1_1|g1489.t1	37.1679	80.8782	67.6443	PF08159.7|NUC153;PF00400.27|WD40	GO:0005515|protein binding;GO:0005634|nucleus							Up	0.000275766	Yes	2.17602
Ophio1_1|g2217.t1	34.6124	75.2678	90.7242	PF08265.6|YL1_C								Up	0.00472537	Yes	2.17459
Ophio1_1|g6666.t1	5.32978	11.5771	6.25072									Up	0.00140305	Yes	2.17215
Ophio1_1|g3101.t1	695.631	1510.93	1186.09	PF00188.21|CAP			SignalP: has predicted secretion signal; SSP: small secreted protein					Up	0.00622501	Yes	2.17203
Ophio1_1|g4142.t1	105.591	229.008	425.254	PF00445.13|Ribonuclease_T2	GO:0033897|ribonuclease T2 activity;GO:0003723|RNA binding							Up	0.00119408	Yes	2.16882
Ophio1_1|g1408.t1	29.3211	63.5663	46.933	PF07690.11|MFS_1	GO:0016021|integral component of membrane;GO:0055085|transmembrane transport				8			Up	0.000521802	Yes	2.16794
Ophio1_1|g2777.t1	297.559	643.972	472.732	PF00487.19|FA_desaturase;PF11960.3|DUF3474	GO:0006629|lipid metabolic process;GO:0055114|oxidation-reduction process;GO:0016717|oxidoreductase activity, acting on paired donors, with oxidation of a pair of donors resulting in the reduction of molecular oxygen to two molecules of water	Metabolism|Overview|Fatty acid metabolism|K10256|FAD2. omega-6 fatty acid desaturase (delta-12 desaturase) [EC:1.14.19.-]:EC:1.14.19.-;Metabolism|Lipid metabolism|Biosynthesis of unsaturated fatty acids|K10256|FAD2. omega-6 fatty acid desaturase (delta-12 desaturase) [EC:1.14.19.-]:EC:1.14.19.-						Up	0.0063882	Yes	2.16418
Ophio1_1|g285.t1	58.5042	126.445	57.3632	PF00171.17|Aldedh	GO:0016491|oxidoreductase activity;GO:0055114|oxidation-reduction process;GO:0008152|metabolic process	Metabolism|Carbohydrate metabolism|Glycolysis / Gluconeogenesis|K00129|E1.2.1.5. aldehyde dehydrogenase (NAD(P)+) [EC:1.2.1.5]:EC:1.2.1.5;Metabolism|Amino acid metabolism|Histidine metabolism|K00129|E1.2.1.5. aldehyde dehydrogenase (NAD(P)+) [EC:1.2.1.5]:EC:1.2.1.5;Metabolism|Amino acid metabolism|Tyrosine metabolism|K00129|E1.2.1.5. aldehyde dehydrogenase (NAD(P)+) [EC:1.2.1.5]:EC:1.2.1.5;Metabo…						Up	0.000275766	Yes	2.1613
Ophio1_1|g5129.t1	46.1216	99.6304	80.1039	PF00400.27|WD40;PF00400.27|WD40;PF00400.27|WD40;PF00400.27|WD40;PF00400.27|WD40;PF00400.27|WD40;PF00400.27|WD40	GO:0005515|protein binding	Metabolism|Lipid metabolism|Ether lipid metabolism|K16794|PAFAH1B1, LIS1. platelet-activating factor acetylhydrolase IB subunit alpha:						Up	0.000275766	Yes	2.16017
Ophio1_1|g7127.t1	60.7447	131.137	78.2715	PF00899.16|ThiF	GO:0003824|catalytic activity	Genetic Information Processing|Folding, sorting and degradation|Ubiquitin mediated proteolysis|K10684|UBLE1A, SAE1. ubiquitin-like 1-activating enzyme E1 A [EC:6.3.2.19]:EC:6.3.2.19						Up	0.000275766	Yes	2.15882
Ophio1_1|g3852.t1	456.448	984.793	1060.32	PF00080.15|Sod_Cu	GO:0046872|metal ion binding;GO:0055114|oxidation-reduction process;GO:0006801|superoxide metabolic process		SignalP: has predicted secretion signal; SSP: small secreted protein					Up	0.00349896	Yes	2.15751
Ophio1_1|g7047.t1	49.3145	106.364	29.9295	PF05345.7|He_PIG			SignalP: has predicted secretion signal		1	S08A		Up	0.000521802	Yes	2.15685
Ophio1_1|g3110.t1	27.0338	58.2844	46.167	PF01633.15|Choline_kinase;PF04428.9|Choline_kin_N	GO:0016773|phosphotransferase activity, alcohol group as acceptor	Metabolism|Lipid metabolism|Glycerophospholipid metabolism|K00866|CKI1. choline kinase [EC:2.7.1.32]:EC:2.7.1.32						Up	0.000752938	Yes	2.15598
Ophio1_1|g506.t1	74.6341	160.769	89.5401	PF03114.13|BAR	GO:0005737|cytoplasm;GO:0005515|protein binding							Up	0.000521802	Yes	2.1541
Ophio1_1|g1456.t1	54.7505	117.87	59.4773	PF11764.3|N-SET;PF00856.23|SET;PF11767.3|SET_assoc	GO:0005515|protein binding	Metabolism|Amino acid metabolism|Lysine degradation|K11422|SETD1, SET1. histone-lysine N-methyltransferase SETD1 [EC:2.1.1.43]:EC:2.1.1.43						Up	0.00199939	Yes	2.15286
Ophio1_1|g908.t1	855.691	1842.17	1849.38	PF01775.12|Ribosomal_L18ae	GO:0006412|translation;GO:0005840|ribosome;GO:0003735|structural constituent of ribosome	Genetic Information Processing|Translation|Ribosome|K02882|RP-L18Ae, RPL18A. large subunit ribosomal protein L18Ae:						Up	0.00933328	Yes	2.15284
Ophio1_1|g1475.t1	21.8464	46.9874	37.8297	PF00069.20|Pkinase;PF07714.12|Pkinase_Tyr	GO:0005524|ATP binding;GO:0004672|protein kinase activity;GO:0006468|protein phosphorylation	Genetic Information Processing|Transcription|Basal transcription factors|K02202|CDK7. cyclin-dependent kinase 7 [EC:2.7.11.22 2.7.11.23]:EC:2.7.11.22 2.7.11.23;Genetic Information Processing|Replication and repair|Nucleotide excision repair|K02202|CDK7. cyclin-dependent kinase 7 [EC:2.7.11.22 2.7.11.23]:EC:2.7.11.22 2.7.11.23;Cellular Processes|Cell growth and death|Cell cycle|K02202|CDK7. cyclin…						Up	0.00119408	Yes	2.15081
Ophio1_1|g6042.t1	13.9853	30.0692	16.0547	PF00856.23|SET	GO:0005515|protein binding	Metabolism|Amino acid metabolism|Lysine degradation|K11429|SUV420H. histone-lysine N-methyltransferase SUV420H [EC:2.1.1.43]:EC:2.1.1.43						Up	0.000521802	Yes	2.15006
Ophio1_1|g2080.t1	34.5602	74.304	50.759	PF00005.22|ABC_tran;PF00005.22|ABC_tran;PF00385.19|Chromo	GO:0016887|ATPase activity;GO:0005524|ATP binding							Up	0.00180298	Yes	2.14999
Ophio1_1|g3927.t1	35.1613	75.5788	51.8628	PF01916.12|DS	GO:0008612|peptidyl-lysine modification to hypusine							Up	0.000521802	Yes	2.14949
Ophio1_1|g2842.t1	20.931	44.9894	41.3076	PF00153.22|Mito_carr;PF00153.22|Mito_carr;PF00153.22|Mito_carr								Up	0.00606474	Yes	2.14941
Ophio1_1|g1688.t1	88.769	190.8	173.385	PF12768.2|Rax2			SignalP: has predicted secretion signal		1			Up	0.00622501	Yes	2.1494
Ophio1_1|g6470.t1	48.6382	104.516	114.482	PF09420.5|Nop16								Up	0.00276774	Yes	2.14885
Ophio1_1|g6763.t1	127.558	274.041	216.273									Up	0.0063882	Yes	2.14836
Ophio1_1|g175.t1	27.736	59.5724	59.1613	PF03061.17|4HBT								Up	0.0100962	Yes	2.14784
Ophio1_1|g4924.t1	46.409	99.6174	119.625	PF14327.1|CSTF2_hinge;PF00076.17|RRM_1;PF14259.1|RRM_6;PF13893.1|RRM_5;PF14304.1|CSTF_C	GO:0003676|nucleic acid binding	Genetic Information Processing|Translation|mRNA surveillance pathway|K14407|CSTF2, RNA15. cleavage stimulation factor subunit 2:						Up	0.00140305	Yes	2.14651
Ophio1_1|g2704.t1	351.202	753.502	419.694	PF00071.17|Ras;PF08477.8|Miro;PF00025.16|Arf;PF04670.7|Gtr1_RagA;PF00009.22|GTP_EFTU	GO:0007264|small GTPase mediated signal transduction;GO:0005634|nucleus;GO:0005737|cytoplasm;GO:0005525|GTP binding;GO:0005622|intracellular;GO:0003924|GTPase activity	Human Diseases|Infectious diseases|Legionellosis|K07874|RAB1A. Ras-related protein Rab-1A:						Up	0.00257548	Yes	2.14549
Ophio1_1|g7462.t1	113.734	243.948	234.338	PF02146.12|SIR2	GO:0070403|NAD+ binding	Metabolism|Metabolism of cofactors and vitamins|Nicotinate and nicotinamide metabolism|K11121|SIR2. NAD-dependent histone deacetylase SIR2 [EC:3.5.1.-]:EC:3.5.1.-						Up	0.00199939	Yes	2.1449
Ophio1_1|g7313.t1	44.0153	94.3341	57.7765									Up	0.00964648	Yes	2.14321
Ophio1_1|g1620.t1	797.172	1699.73	1611.05	PF00270.24|DEAD;PF00271.26|Helicase_C	GO:0003676|nucleic acid binding;GO:0004386|helicase activity;GO:0005524|ATP binding	Genetic Information Processing|Translation|RNA transport|K03257|EIF4A. translation initiation factor 4A:						Up	0.0136805	Yes	2.1322
Ophio1_1|g7737.t1	94.4387	200.936	303.282	PF07859.8|Abhydrolase_3;PF10340.4|DUF2424	GO:0016787|hydrolase activity;GO:0008152|metabolic process				1	S09X		Up	0.000521802	Yes	2.12769
Ophio1_1|g997.t1	78.985	168.017	199.886	PF12900.2|Pyridox_ox_2								Up	0.00257548	Yes	2.1272
Ophio1_1|g5958.t1	15.006	31.9092	29.9478	PF13894.1|zf-C2H2_4;PF13894.1|zf-C2H2_4;PF13894.1|zf-C2H2_4								Up	0.00160518	Yes	2.12643
Ophio1_1|g2608.t1	50.8514	108.082	125.763									Up	0.000521802	Yes	2.12545
Ophio1_1|g4039.t1	64.349	136.589	87.2188						4			Up	0.00160518	Yes	2.12263
Ophio1_1|g888.t1	12.0303	25.5346	24.6489			Genetic Information Processing|Replication and repair|Fanconi anemia pathway|K15364|NCE4, RMI1. RecQ-mediated genome instability protein 1:						Up	0.0227723	Yes	2.12252
Ophio1_1|g6359.t1	35.7691	75.8338	31.1871	PF06472.10|ABC_membrane_2;PF00005.22|ABC_tran	GO:0016887|ATPase activity;GO:0006810|transport;GO:0016020|membrane;GO:0005524|ATP binding	Environmental Information Processing|Membrane transport|ABC transporters|K15628|PXA. ATP-binding cassette, subfamily D (ALD), peroxisomal long-chain fatty acid import protein:;Cellular Processes|Transport and catabolism|Peroxisome|K15628|PXA. ATP-binding cassette, subfamily D (ALD), peroxisomal long-chain fatty acid import protein:						Up	0.000275766	Yes	2.12009
Ophio1_1|g5939.t1	32.5093	68.9025	49.5783	PF00817.15|IMS;PF11799.3|IMS_C	GO:0006281|DNA repair;GO:0003684|damaged DNA binding;GO:0003887|DNA-directed DNA polymerase activity	Genetic Information Processing|Replication and repair|Fanconi anemia pathway|K03509|POLH. DNA polymerase eta [EC:2.7.7.7]:EC:2.7.7.7						Up	0.000275766	Yes	2.11947
Ophio1_1|g3337.t1	59.4401	125.962	93.8701	PF02466.14|Tim17;PF04193.9|PQ-loop					6			Up	0.000275766	Yes	2.11914
Ophio1_1|g7680.t1	8.41848	17.8194	18.452									Up	0.0491598	Yes	2.1167
Ophio1_1|g5917.t1	43.6704	92.3347	72.3975	PF07817.8|GLE1	GO:0005643|nuclear pore;GO:0016973|poly(A)+ mRNA export from nucleus							Up	0.000752938	Yes	2.11435
Ophio1_1|g3508.t1	8.73167	18.4562	11.2455	PF00082.17|Peptidase_S8;PF05922.11|Inhibitor_I9	GO:0043086|negative regulation of catalytic activity;GO:0042802|identical protein binding;GO:0006508|proteolysis;GO:0004252|serine-type endopeptidase activity		SignalP: has predicted secretion signal			S08A		Up	0.0125384	Yes	2.11371
Ophio1_1|g856.t1	46.5344	98.3129	55.2047	PF07885.11|Ion_trans_2;PF07885.11|Ion_trans_2					8			Up	0.00160518	Yes	2.11269
Ophio1_1|g2561.t1	126.535	267.324	94.0319	PF01636.18|APH;PF02958.15|EcKinase								Up	0.0029558	Yes	2.11265
Ophio1_1|g2766.t1	151.516	319.614	305.437	PF00118.19|Cpn60_TCP1	GO:0044267|cellular protein metabolic process;GO:0005524|ATP binding							Up	0.00331886	Yes	2.10944
Ophio1_1|g148.t1	35.8745	75.6731	47.2804	PF00153.22|Mito_carr;PF00153.22|Mito_carr;PF00153.22|Mito_carr;PF00400.27|WD40;PF00400.27|WD40;PF00400.27|WD40;PF00400.27|WD40;PF00400.27|WD40;PF00400.27|WD40;PF12937.2|F-box-like;PF00646.28|F-box	GO:0005515|protein binding	Genetic Information Processing|Folding, sorting and degradation|Ubiquitin mediated proteolysis|K10259|MET30. F-box and WD-40 domain protein MET30:;Cellular Processes|Cell growth and death|Cell cycle - yeast|K10259|MET30. F-box and WD-40 domain protein MET30:						Up	0.000521802	Yes	2.10938
Ophio1_1|g2250.t1	20.8936	44.0488	27.5532									Up	0.00180298	Yes	2.10824
Ophio1_1|g3059.t1	63.5586	133.791	99.7762	PF01268.14|FTHFS;PF02882.14|THF_DHG_CYH_C;PF00763.18|THF_DHG_CYH	GO:0009396|folic acid-containing compound biosynthetic process;GO:0005524|ATP binding;GO:0004488|methylenetetrahydrofolate dehydrogenase (NADP+) activity;GO:0004329|formate-tetrahydrofolate ligase activity;GO:0055114|oxidation-reduction process;GO:0003824|catalytic activity	Metabolism|Metabolism of cofactors and vitamins|One carbon pool by folate|K00288|MTHFD. methylenetetrahydrofolate dehydrogenase (NADP+) / methenyltetrahydrofolate cyclohydrolase / formyltetrahydrofolate synthetase [EC:1.5.1.5 3.5.4.9 6.3.4.3]:EC:1.5.1.5 3.5.4.9 6.3.4.3						Up	0.0102327	Yes	2.105
Ophio1_1|g2479.t1	792.196	1665.59	1513.1	PF01280.15|Ribosomal_L19e	GO:0006412|translation;GO:0005840|ribosome;GO:0003735|structural constituent of ribosome;GO:0005622|intracellular	Genetic Information Processing|Translation|Ribosome|K02885|RP-L19e, RPL19. large subunit ribosomal protein L19e:						Up	0.0241371	Yes	2.1025
Ophio1_1|g2286.t1	32.6415	68.5981	47.316									Up	0.0043831	Yes	2.10156
Ophio1_1|g1251.t1	93.9744	197.333	94.3918	PF00069.20|Pkinase;PF07714.12|Pkinase_Tyr;PF14531.1|Kinase-like	GO:0005524|ATP binding;GO:0004672|protein kinase activity;GO:0006468|protein phosphorylation	Environmental Information Processing|Signal transduction|MAPK signaling pathway - yeast|K08294|MKK1_2. mitogen-activated protein kinase kinase [EC:2.7.12.2]:EC:2.7.12.2						Up	0.00238816	Yes	2.09986
Ophio1_1|g4846.t1	25.7122	53.9184	59.0883			Metabolism|Nucleotide metabolism|Purine metabolism|K03004|RPA43. DNA-directed RNA polymerase I subunit RPA43:;Metabolism|Nucleotide metabolism|Pyrimidine metabolism|K03004|RPA43. DNA-directed RNA polymerase I subunit RPA43:;Genetic Information Processing|Transcription|RNA polymerase|K03004|RPA43. DNA-directed RNA polymerase I subunit RPA43:						Up	0.000275766	Yes	2.097
Ophio1_1|g3915.t1	202.189	423.032	523.194	PF00199.14|Catalase;PF06628.7|Catalase-rel	GO:0004096|catalase activity;GO:0055114|oxidation-reduction process;GO:0020037|heme binding	Metabolism|Carbohydrate metabolism|Glyoxylate and dicarboxylate metabolism|K03781|katE, CAT, catB, srpA. catalase [EC:1.11.1.6]:EC:1.11.1.6;Metabolism|Amino acid metabolism|Tryptophan metabolism|K03781|katE, CAT, catB, srpA. catalase [EC:1.11.1.6]:EC:1.11.1.6;Environmental Information Processing|Signal transduction|FoxO signaling pathway|K03781|katE, CAT, catB, srpA. catalase [EC:1.11.1.6]:EC:1.1…						Up	0.0226655	Yes	2.09226
Ophio1_1|g3929.t1	61.3002	128.119	82.2187	PF01408.17|GFO_IDH_MocA	GO:0016491|oxidoreductase activity							Up	0.000275766	Yes	2.09003
Ophio1_1|g2482.t1	30.4935	63.7166	39.193	PF00098.18|zf-CCHC	GO:0003676|nucleic acid binding;GO:0008270|zinc ion binding			Zinc finger, CCHC-type				Up	0.000275766	Yes	2.08951
Ophio1_1|g4687.t1	56.7785	118.533	92.0779	PF04707.9|PRELI								Up	0.00421393	Yes	2.08764
Ophio1_1|g1677.t1	31.4238	65.5551	6.44791									Up	0.00812821	Yes	2.08616
Ophio1_1|g6758.t1	43.3296	90.2829	93.9475									Up	0.000521802	Yes	2.08363
Ophio1_1|g4947.t1	99.309	206.713	196.438	PF00505.14|HMG_box				HMG				Up	0.000752938	Yes	2.08151
Ophio1_1|g1297.t1	17.1434	35.5764	21.78									Up	0.00606474	Yes	2.07522
Ophio1_1|g7542.t1	38.0608	78.9286	57.0457									Up	0.000275766	Yes	2.07375
Ophio1_1|g7038.t1	60.436	125.216	108.247	PF03798.11|TRAM_LAG1_CLN8;PF08390.6|TRAM1	GO:0016021|integral component of membrane	Metabolism|Lipid metabolism|Sphingolipid metabolism|K04709|LAG1. Acyl-CoA-dependent ceramide synthase [EC:2.3.1.24]:EC:2.3.1.24			8			Up	0.000275766	Yes	2.07188
Ophio1_1|g6227.t1	105.437	218.41	77.5184	PF00250.13|Fork_head;PF00498.21|FHA	GO:0005515|protein binding;GO:0006355|regulation of transcription, DNA-templated;GO:0043565|sequence-specific DNA binding;GO:0003700|sequence-specific DNA binding transcription factor activity			Forkhead				Up	0.00421393	Yes	2.07147
Ophio1_1|g1983.t1	1117.32	2313.52	1929.18	PF08079.7|Ribosomal_L30_N;PF00327.15|Ribosomal_L30		Genetic Information Processing|Translation|Ribosome|K02937|RP-L7e, RPL7. large subunit ribosomal protein L7e:						Up	0.020579	Yes	2.0706
Ophio1_1|g596.t1	550.489	1139.58	982.55	PF00237.14|Ribosomal_L22	GO:0006412|translation;GO:0005840|ribosome;GO:0003735|structural constituent of ribosome	Genetic Information Processing|Translation|Ribosome|K02880|RP-L17e, RPL17. large subunit ribosomal protein L17e:						Up	0.0128235	Yes	2.07012
Ophio1_1|g897.t1	192.944	399.204	354.909	PF10075.4|PCI_Csn8;PF03399.11|SAC3_GANP								Up	0.00199939	Yes	2.06901
Ophio1_1|g3372.t1	29.6889	61.3293	58.1574	PF02291.10|TFIID-31kDa	GO:0006352|DNA-templated transcription, initiation	Genetic Information Processing|Transcription|Basal transcription factors|K03133|TAF9B, TAF9. transcription initiation factor TFIID subunit 9B:;Human Diseases|Infectious diseases|Herpes simplex infection|K03133|TAF9B, TAF9. transcription initiation factor TFIID subunit 9B:						Up	0.00313411	Yes	2.06573
Ophio1_1|g2476.t1	294.492	608.306	555.545	PF00400.27|WD40;PF00400.27|WD40;PF00400.27|WD40;PF00400.27|WD40;PF00400.27|WD40;PF00400.27|WD40;PF10406.4|TAF8_C;PF07524.8|Bromo_TP	GO:0005515|protein binding	Human Diseases|Infectious diseases|Measles|K14753|RACK1. guanine nucleotide-binding protein subunit beta-2-like 1 protein:		Bromodomain transcription factor				Up	0.0212242	Yes	2.06561
Ophio1_1|g3375.t1	76.4337	157.876	143.596	PF04749.12|PLAC8								Up	0.00313411	Yes	2.06553
Ophio1_1|g1136.t1	2.85052	5.88075	6.29538	PF00109.21|ketoacyl-synt;PF08659.5|KR;PF00698.16|Acyl_transf_1;PF14765.1|PS-DH;PF00106.20|adh_short;PF02801.17|Ketoacyl-synt_C;PF00107.21|ADH_zinc_N;PF13602.1|ADH_zinc_N_2;PF08240.7|ADH_N;PF00550.20|PP-binding	GO:0016491|oxidoreductase activity;GO:0008270|zinc ion binding;GO:0055114|oxidation-reduction process;GO:0008152|metabolic process						Part of secondary metabolism cluster 20;Secondary metabolism. Type: PKS	Up	0.00750656	Yes	2.06304
Ophio1_1|g5170.t1	46.8864	96.6856	113.406	PF00722.16|Glyco_hydro_16	GO:0005975|carbohydrate metabolic process;GO:0004553|hydrolase activity, hydrolyzing O-glycosyl compounds		SignalP: has predicted secretion signal					Up	0.00313411	Yes	2.06212
Ophio1_1|g1071.t1	41.6521	85.8257	73.0259									Up	0.0154972	Yes	2.06054
Ophio1_1|g1003.t1	66.5514	137.114	86.3316									Up	0.000976025	Yes	2.06027
Ophio1_1|g2817.t1	20.406	42.0356	39.8211	PF01529.15|zf-DHHC	GO:0008270|zinc ion binding			Zinc finger, DHHC-type	4			Up	0.00489923	Yes	2.05996
Ophio1_1|g3537.t1	179.498	369.601	100.837									Up	0.0124055	Yes	2.05908
Ophio1_1|g4702.t1	33.236	68.4327	71.2809	PF14259.1|RRM_6;PF14259.1|RRM_6;PF00076.17|RRM_1;PF00076.17|RRM_1	GO:0003676|nucleic acid binding							Up	0.00238816	Yes	2.05899
Ophio1_1|g1097.t1	4.92649	10.1316	13.3616	PF13589.1|HATPase_c_3;PF02518.21|HATPase_c;PF01119.14|DNA_mis_repair	GO:0006298|mismatch repair;GO:0005524|ATP binding;GO:0030983|mismatched DNA binding							Up	0.0116915	Yes	2.05656
Ophio1_1|g2558.t1	113.439	233.102	163.501	PF02045.10|CBFB_NFYA	GO:0003700|sequence-specific DNA binding transcription factor activity;GO:0006355|regulation of transcription, DNA-templated	Organismal Systems|Immune system|Antigen processing and presentation|K08064|NFYA. nuclear transcription factor Y, alpha:;Human Diseases|Infectious diseases|Tuberculosis|K08064|NFYA. nuclear transcription factor Y, alpha:		Heteromeric CCAAT factors				Up	0.00180298	Yes	2.05487
Ophio1_1|g2897.t1	41.4627	85.1905	95.3413	PF07690.11|MFS_1;PF00083.19|Sugar_tr;PF01398.16|JAB	GO:0005515|protein binding;GO:0016021|integral component of membrane;GO:0055085|transmembrane transport;GO:0022857|transmembrane transporter activity				13	M67A		Up	0.00313411	Yes	2.05463
Ophio1_1|g999.t1	18.1248	37.2213	6.08533	PF00264.15|Tyrosinase	GO:0016491|oxidoreductase activity;GO:0008152|metabolic process	Metabolism|Amino acid metabolism|Tyrosine metabolism|K00505|TYR. tyrosinase [EC:1.14.18.1]:EC:1.14.18.1;Metabolism|Metabolism of cofactors and vitamins|Riboflavin metabolism|K00505|TYR. tyrosinase [EC:1.14.18.1]:EC:1.14.18.1;Metabolism|iosynthesis of other secondary metabolites|Isoquinoline alkaloid biosynthesis|K00505|TYR. tyrosinase [EC:1.14.18.1]:EC:1.14.18.1;Metabolism|iosynthesis of other se…	SignalP: has predicted secretion signal					Up	0.0112585	Yes	2.05361
Ophio1_1|g7541.t1	77.7071	159.539	112.829	PF00155.16|Aminotran_1_2	GO:0009058|biosynthetic process;GO:0030170|pyridoxal phosphate binding							Up	0.00797537	Yes	2.05308
Ophio1_1|g197.t1	35.5656	72.9926	55.3082	PF09637.5|Med18	GO:0016592|mediator complex;GO:0001104|RNA polymerase II transcription cofactor activity;GO:0006357|regulation of transcription from RNA polymerase II promoter							Up	0.00455317	Yes	2.05234
Ophio1_1|g1018.t1	1187	2435.73	2420.12	PF00428.14|Ribosomal_60s	GO:0006414|translational elongation;GO:0005840|ribosome;GO:0003735|structural constituent of ribosome;GO:0005622|intracellular	Genetic Information Processing|Translation|Ribosome|K02942|RP-LP1, RPLP1. large subunit ribosomal protein LP1:						Up	0.00828274	Yes	2.05201
Ophio1_1|g4662.t1	21.0903	43.2231	52.0288	PF00400.27|WD40;PF00400.27|WD40;PF00400.27|WD40;PF00400.27|WD40;PF00400.27|WD40;PF00400.27|WD40;PF00400.27|WD40;PF00400.27|WD40;PF00400.27|WD40;PF08625.6|Utp13;PF11715.3|Nup160	GO:0005515|protein binding;GO:0032040|small-subunit processome;GO:0006364|rRNA processing	Genetic Information Processing|Translation|Ribosome biogenesis in eukaryotes|K14555|UTP13, TBL3. U3 small nucleolar RNA-associated protein 13:						Up	0.000752938	Yes	2.04943
Ophio1_1|g6162.t1	86.5476	177.153	105.131	PF09668.5|Asp_protease;PF13650.1|Asp_protease_2;PF00240.18|ubiquitin;PF00627.26|UBA;PF08284.6|RVP_2;PF00077.15|RVP	GO:0006508|proteolysis;GO:0004190|aspartic-type endopeptidase activity;GO:0005515|protein binding							Up	0.00199939	Yes	2.04689
Ophio1_1|g536.t1	62.4948	127.718	106.707	PF03820.12|Mtc	GO:0008324|cation transmembrane transporter activity;GO:0016020|membrane;GO:0006812|cation transport;GO:0055085|transmembrane transport				1			Up	0.00276774	Yes	2.04366
Ophio1_1|g4621.t1	428.309	875.182	469.539				SignalP: has predicted secretion signal; SSP: small secreted protein					Up	0.0493361	Yes	2.04334
Ophio1_1|g6324.t1	58.0691	118.628	62.3885	PF00982.16|Glyco_transf_20;PF02358.11|Trehalose_PPase	GO:0005992|trehalose biosynthetic process;GO:0003824|catalytic activity	Metabolism|Carbohydrate metabolism|Starch and sucrose metabolism|K16055|TPS. trehalose 6-phosphate synthase/phosphatase [EC:2.4.1.15 3.1.3.12]:EC:2.4.1.15 3.1.3.12						Up	0.00180298	Yes	2.04288
Ophio1_1|g2377.t1	47.958	97.9565	48.7248									Up	0.00557279	Yes	2.04255
Ophio1_1|g5580.t1	37.0505	75.6294	54.392	PF04258.8|Peptidase_A22B	GO:0016021|integral component of membrane;GO:0004190|aspartic-type endopeptidase activity				9	A22B		Up	0.000976025	Yes	2.04125
Ophio1_1|g3245.t1	138.655	282.945	197.704	PF00735.13|Septin	GO:0007049|cell cycle;GO:0005525|GTP binding							Up	0.0106613	Yes	2.04064
Ophio1_1|g375.t1	361.701	738.081	332.47	PF00270.24|DEAD;PF00271.26|Helicase_C	GO:0003676|nucleic acid binding;GO:0004386|helicase activity;GO:0005524|ATP binding	Genetic Information Processing|Transcription|Spliceosome|K12823|DDX5, DBP2. ATP-dependent RNA helicase DDX5/DBP2 [EC:3.6.4.13]:EC:3.6.4.13;Human Diseases|Cancers|Transcriptional misregulation in cancers|K12823|DDX5, DBP2. ATP-dependent RNA helicase DDX5/DBP2 [EC:3.6.4.13]:EC:3.6.4.13;Human Diseases|Cancers|Proteoglycans in cancer|K12823|DDX5, DBP2. ATP-dependent RNA helicase DDX5/DBP2 [EC:3.6.4.1…						Up	0.0266324	Yes	2.04058
Ophio1_1|g841.t1	29.1982	59.5774	37.5938	PF08655.5|DASH_Ask1	GO:0008608|attachment of spindle microtubules to kinetochore;GO:0042729|DASH complex;GO:0072686|mitotic spindle							Up	0.0029558	Yes	2.04045
Ophio1_1|g2616.t1	21.9348	44.7131	34.4068	PF05721.8|PhyH								Up	0.00654559	Yes	2.03845
Ophio1_1|g4997.t1	28.6366	58.3663	83.0847									Up	0.00766387	Yes	2.03817
Ophio1_1|g2051.t1	20.8641	42.5117	44.1137	PF00400.27|WD40;PF00400.27|WD40;PF00400.27|WD40;PF00400.27|WD40	GO:0005515|protein binding							Up	0.00160518	Yes	2.03755
Ophio1_1|g6213.t1	12.9979	26.4833	17.3356	PF00069.20|Pkinase;PF07714.12|Pkinase_Tyr	GO:0005524|ATP binding;GO:0004672|protein kinase activity;GO:0006468|protein phosphorylation							Up	0.0043831	Yes	2.03751
Ophio1_1|g1355.t1	54.0533	110.103	64.5381	PF00400.27|WD40;PF08513.6|LisH	GO:0005515|protein binding							Up	0.00219689	Yes	2.03693
Ophio1_1|g5791.t1	91.937	187.165	119.387						4			Up	0.00367216	Yes	2.0358
Ophio1_1|g3477.t1	40.4092	82.2487	85.5705									Up	0.00654559	Yes	2.0354
Ophio1_1|g809.t1	134.399	273.501	220.705	PF00069.20|Pkinase;PF07714.12|Pkinase_Tyr	GO:0005524|ATP binding;GO:0004672|protein kinase activity;GO:0006468|protein phosphorylation	Environmental Information Processing|Signal transduction|Hedgehog signaling pathway|K02218|CSNK1, CK1. casein kinase 1 [EC:2.7.11.1]:EC:2.7.11.1						Up	0.00199939	Yes	2.03499
Ophio1_1|g2596.t1	54.703	111.298	128.214	PF00920.16|ILVD_EDD	GO:0003824|catalytic activity;GO:0008152|metabolic process	Metabolism|Overview|2-Oxocarboxylic acid metabolism|K01687|ilvD. dihydroxy-acid dehydratase [EC:4.2.1.9]:EC:4.2.1.9;Metabolism|Overview|Biosynthesis of amino acids|K01687|ilvD. dihydroxy-acid dehydratase [EC:4.2.1.9]:EC:4.2.1.9;Metabolism|Amino acid metabolism|Valine, leucine and isoleucine biosynthesis|K01687|ilvD. dihydroxy-acid dehydratase [EC:4.2.1.9]:EC:4.2.1.9;Metabolism|Metabolism of cofac…						Up	0.00140305	Yes	2.03459
Ophio1_1|g5626.t1	26.5064	53.9247	31.88	PF00646.28|F-box;PF12937.2|F-box-like	GO:0005515|protein binding							Up	0.00257548	Yes	2.0344
Ophio1_1|g5139.t1	233.589	475.08	183.456									Up	0.00903661	Yes	2.03383
Ophio1_1|g4346.t1	62.7289	127.577	62.3694	PF13622.1|4HBT_3								Up	0.00506602	Yes	2.03378
Ophio1_1|g2512.t1	508.568	1033.78	934.596	PF01929.12|Ribosomal_L14e	GO:0006412|translation;GO:0005840|ribosome;GO:0003735|structural constituent of ribosome;GO:0005622|intracellular	Genetic Information Processing|Translation|Ribosome|K02875|RP-L14e, RPL14. large subunit ribosomal protein L14e:						Up	0.00766387	Yes	2.03273
Ophio1_1|g6970.t1	38.7436	78.7335	79.4481	PF00667.15|FAD_binding_1;PF00258.20|Flavodoxin_1;PF00175.16|NAD_binding_1	GO:0016491|oxidoreductase activity;GO:0010181|FMN binding;GO:0055114|oxidation-reduction process							Up	0.00140305	Yes	2.03217
Ophio1_1|g1394.t1	41.5784	84.4455	126.231	PF00596.16|Aldolase_II		Metabolism|Amino acid metabolism|Cysteine and methionine metabolism|K08964|mtnB. methylthioribulose-1-phosphate dehydratase [EC:4.2.1.109]:EC:4.2.1.109						Up	0.00557279	Yes	2.03099
Ophio1_1|g6856.t1	63.219	128.395	150.49	PF13793.1|Pribosyltran_N;PF14572.1|Pribosyl_synth;PF00156.22|Pribosyltran	GO:0009116|nucleoside metabolic process;GO:0009165|nucleotide biosynthetic process;GO:0004749|ribose phosphate diphosphokinase activity;GO:0000287|magnesium ion binding	Metabolism|Overview|Carbon metabolism|K00948|PRPS, prsA. ribose-phosphate pyrophosphokinase [EC:2.7.6.1]:EC:2.7.6.1;Metabolism|Overview|Biosynthesis of amino acids|K00948|PRPS, prsA. ribose-phosphate pyrophosphokinase [EC:2.7.6.1]:EC:2.7.6.1;Metabolism|Carbohydrate metabolism|Pentose phosphate pathway|K00948|PRPS, prsA. ribose-phosphate pyrophosphokinase [EC:2.7.6.1]:EC:2.7.6.1;Metabolism|Nucleot…						Up	0.000521802	Yes	2.03096
Ophio1_1|g5348.t1	7.16082	14.5414	9.49764	PF00136.16|DNA_pol_B;PF03104.14|DNA_pol_B_exo1;PF03104.14|DNA_pol_B_exo1;PF14260.1|zf-C4pol	GO:0003677|DNA binding;GO:0006260|DNA replication;GO:0003887|DNA-directed DNA polymerase activity;GO:0000166|nucleotide binding	Genetic Information Processing|Replication and repair|Fanconi anemia pathway|K02350|POLZ1, rev3. DNA polymerase zeta [EC:2.7.7.7]:EC:2.7.7.7						Up	0.00238816	Yes	2.03069
Ophio1_1|g5481.t1	20.8724	42.3786	14.281	PF03721.9|UDPG_MGDP_dh_N;PF00984.14|UDPG_MGDP_dh	GO:0051287|NAD binding;GO:0055114|oxidation-reduction process;GO:0016616|oxidoreductase activity, acting on the CH-OH group of donors, NAD or NADP as acceptor							Up	0.00573661	Yes	2.03037
Ophio1_1|g1624.t1	53.6188	108.721	95.1074	PF05064.8|Nsp1_C	GO:0017056|structural constituent of nuclear pore;GO:0005643|nuclear pore	Genetic Information Processing|Translation|RNA transport|K14306|NUP62. nuclear pore complex protein Nup62:						Up	0.00140305	Yes	2.02767
Ophio1_1|g2264.t1	32.9104	66.7166	48.7148									Up	0.00140305	Yes	2.02722
Ophio1_1|g1649.t1	232.341	470.913	346.989	PF00106.20|adh_short;PF13561.1|adh_short_C2;PF08659.5|KR	GO:0016491|oxidoreductase activity;GO:0008152|metabolic process							Up	0.00455317	Yes	2.02682
Ophio1_1|g5837.t1	15.8016	32.0218	35.9432	PF00221.14|Lyase_aromatic	GO:0009058|biosynthetic process;GO:0016841|ammonia-lyase activity							Up	0.00257548	Yes	2.02649
Ophio1_1|g3820.t1	9.13714	18.5131	4.21441	PF00955.16|HCO3_cotransp;PF00955.16|HCO3_cotransp	GO:0006820|anion transport;GO:0016021|integral component of membrane				11			Up	0.0171271	Yes	2.02614
Ophio1_1|g1012.t1	59.1133	119.764	98.6356	PF13520.1|AA_permease_2;PF00324.16|AA_permease	GO:0003333|amino acid transmembrane transport;GO:0006810|transport;GO:0055085|transmembrane transport;GO:0016020|membrane;GO:0015171|amino acid transmembrane transporter activity				11			Up	0.00219689	Yes	2.02601
Ophio1_1|g5578.t1	35.8787	72.5566	43.5962									Up	0.00199939	Yes	2.02228
Ophio1_1|g2347.t1	41.0458	82.9995	76.7223	PF12511.3|DUF3716								Up	0.00140305	Yes	2.02212
Ophio1_1|g1942.t1	18.667	37.6383	38.7865	PF09825.4|BPL_N;PF03099.14|BPL_LplA_LipB	GO:0006464|cellular protein modification process;GO:0003824|catalytic activity	Metabolism|Metabolism of cofactors and vitamins|Biotin metabolism|K01942|HLCS. biotin--protein ligase [EC:6.3.4.9 6.3.4.10 6.3.4.11 6.3.4.15]:EC:6.3.4.9 6.3.4.10 6.3.4.11 6.3.4.15						Up	0.00421393	Yes	2.0163
Ophio1_1|g4724.t1	214.807	433.093	128.768	PF00676.15|E1_dh	GO:0008152|metabolic process;GO:0016624|oxidoreductase activity, acting on the aldehyde or oxo group of donors, disulfide as acceptor	Metabolism|Overview|Carbon metabolism|K00161|PDHA, pdhA. pyruvate dehydrogenase E1 component alpha subunit [EC:1.2.4.1]:EC:1.2.4.1;Metabolism|Carbohydrate metabolism|Glycolysis / Gluconeogenesis|K00161|PDHA, pdhA. pyruvate dehydrogenase E1 component alpha subunit [EC:1.2.4.1]:EC:1.2.4.1;Metabolism|Carbohydrate metabolism|Citrate cycle (TCA cycle)|K00161|PDHA, pdhA. pyruvate dehydrogenase E1 compo…						Up	0.0106613	Yes	2.0162
Ophio1_1|g7501.t1	156.848	316.134	223.937	PF00635.21|Motile_Sperm	GO:0005198|structural molecule activity				1			Up	0.000976025	Yes	2.01554
Ophio1_1|g6811.t1	78.2224	157.288	207.883	PF01987.12|AIM24								Up	0.00421393	Yes	2.01078
Ophio1_1|g266.t1	44.7109	89.882	41.6277	PF08588.5|DUF1769					1			Up	0.00219689	Yes	2.01029
Ophio1_1|g3910.t1	1007.83	2025.14	1824.87	PF00687.16|Ribosomal_L1		Genetic Information Processing|Translation|Ribosome|K02865|RP-L10Ae, RPL10A. large subunit ribosomal protein L10Ae:						Up	0.0466099	Yes	2.00941
Ophio1_1|g4195.t1	26.322	52.8822	54.5121						1			Up	0.0142492	Yes	2.00905
Ophio1_1|g7507.t1	37.7368	75.8021	50.0695									Up	0.000521802	Yes	2.00871
Ophio1_1|g302.t1	19.2873	38.7375	51.5138	PF07989.6|Microtub_assoc;PF10495.4|PACT_coil_coil								Up	0.00766387	Yes	2.00845
Ophio1_1|g2684.t1	53.2102	106.769	117.828	PF00291.20|PALP		Metabolism|Overview|Carbon metabolism|K01738|cysK. cysteine synthase A [EC:2.5.1.47]:EC:2.5.1.47;Metabolism|Overview|Biosynthesis of amino acids|K01738|cysK. cysteine synthase A [EC:2.5.1.47]:EC:2.5.1.47;Metabolism|Energy metabolism|Sulfur metabolism|K01738|cysK. cysteine synthase A [EC:2.5.1.47]:EC:2.5.1.47;Metabolism|Amino acid metabolism|Cysteine and methionine metabolism|K01738|cysK. cysteine…			1			Up	0.00199939	Yes	2.00655
Ophio1_1|g2202.t1	676.706	1355.53	1297.37	PF00833.13|Ribosomal_S17e	GO:0006412|translation;GO:0005840|ribosome;GO:0003735|structural constituent of ribosome;GO:0005622|intracellular	Genetic Information Processing|Translation|Ribosome|K02962|RP-S17e, RPS17. small subunit ribosomal protein S17e:						Up	0.00654559	Yes	2.00313
Ophio1_1|g4072.t1	41.3365	82.7465	76.2484	PF06011.7|TRP;PF14558.1|TRP_N			SignalP: has predicted secretion signal		10			Up	0.000752938	Yes	2.00178
Ophio1_1|g4792.t1	74.877	149.868	223.795	PF02824.16|TGS;PF01926.18|MMR_HSR1;PF02421.13|FeoB_N	GO:0015684|ferrous iron transport;GO:0016021|integral component of membrane;GO:0005525|GTP binding;GO:0015093|ferrous iron transmembrane transporter activity							Up	0.000752938	Yes	2.00152
Ophio1_1|g1016.t1	26.5929	53.2047	39.3288	PF04084.9|ORC2	GO:0005634|nucleus;GO:0000808|origin recognition complex;GO:0006260|DNA replication	Cellular Processes|Cell growth and death|Cell cycle|K02604|ORC2. origin recognition complex subunit 2:;Cellular Processes|Cell growth and death|Cell cycle - yeast|K02604|ORC2. origin recognition complex subunit 2:;Cellular Processes|Cell growth and death|Meiosis - yeast|K02604|ORC2. origin recognition complex subunit 2:						Up	0.00276774	Yes	2.00071

## Sheet: Down_Control_vs_Manipulation
Sheet 3: All down-regulated Ophiocordyceps unilateralis s.l. genes (2-fold and significant Q<0.05, minimum expression of 4) in live manipulated Camponotus castaneus ant heads (Manipulated Biting Behavior samples) compared to gene expression in culture (Fungal Baseline Expression samples)
ProteinId	SC16a	CcL	CcD	PFAM annotation	GO annotation (terminal nodes only)	KEGG annotation	SignalP/SmallSecretedProteins	Transcription factors	Transmembrane domains	MEROPS proteases	Secondary metabolism	SC16a -> CcL: Up/Down	SC16a -> CcL: q value	SC16a -> CcL: >=2-fold, at least 1 sample with >= 4 expression, and significant difference?	fold Down SC16a -> CcL
Ophio1_1|g1068.t1	5.7645	0	0									Down	0.000275766	Yes	Infinite
Ophio1_1|g120.t1	14.3682	0	0.0228409				SignalP: has predicted secretion signal					Down	0.000275766	Yes	Infinite
Ophio1_1|g16.t1	4.31028	0	0.209785				SignalP: has predicted secretion signal					Down	0.000275766	Yes	Infinite
Ophio1_1|g212.t1	28.8399	0	0				SignalP: has predicted secretion signal					Down	0.000275766	Yes	Infinite
Ophio1_1|g257.t1	5.9515	0	0				SignalP: has predicted secretion signal; SSP: small secreted protein					Down	0.000275766	Yes	Infinite
Ophio1_1|g2570.t1	5.98315	0	0.840116									Down	0.0126822	Yes	Infinite
Ophio1_1|g2725.t1	127.574	0	6.36342				SignalP: has predicted secretion signal; SSP: small secreted protein		1			Down	0.000275766	Yes	Infinite
Ophio1_1|g3174.t1	9.12032	0	0				SignalP: has predicted secretion signal; SSP: small secreted protein					Down	0.000275766	Yes	Infinite
Ophio1_1|g3231.t1	114.227	0	0.256284	PF00082.17|Peptidase_S8;PF05922.11|Inhibitor_I9	GO:0043086|negative regulation of catalytic activity;GO:0042802|identical protein binding;GO:0006508|proteolysis;GO:0004252|serine-type endopeptidase activity		SignalP: has predicted secretion signal			S08A		Down	0.000275766	Yes	Infinite
Ophio1_1|g374.t1	8.21304	0	0									Down	0.000275766	Yes	Infinite
Ophio1_1|g3996.t1	4.76546	0	1.65996									Down	0.000521802	Yes	Infinite
Ophio1_1|g4084.t1	31.8771	0	0									Down	0.000275766	Yes	Infinite
Ophio1_1|g4520.t1	73.9823	0	0				SignalP: has predicted secretion signal; SSP: small secreted protein					Down	0.000275766	Yes	Infinite
Ophio1_1|g5092.t1	8.26049	0	0.481338	PF00069.20|Pkinase	GO:0005524|ATP binding;GO:0004672|protein kinase activity;GO:0006468|protein phosphorylation							Down	0.000275766	Yes	Infinite
Ophio1_1|g5468.t1	37.3523	0	0									Down	0.000275766	Yes	Infinite
Ophio1_1|g5564.t1	7.6429	0	0.325052				SignalP: has predicted secretion signal; SSP: small secreted protein					Down	0.000275766	Yes	Infinite
Ophio1_1|g5586.t1	5.26324	0	3.07213									Down	0.00720092	Yes	Infinite
Ophio1_1|g5951.t1	9.52832	0	0.383161				SignalP: has predicted secretion signal; SSP: small secreted protein					Down	0.000275766	Yes	Infinite
Ophio1_1|g6100.t1	21.7303	0	0.0232435				SignalP: has predicted secretion signal					Down	0.000275766	Yes	Infinite
Ophio1_1|g6209.t1	25.8957	0	0				SignalP: has predicted secretion signal; SSP: small secreted protein					Down	0.000275766	Yes	Infinite
Ophio1_1|g6488.t1	6.63121	0	0.353069									Down	0.000275766	Yes	Infinite
Ophio1_1|g661.t1	24.087	0	0									Down	0.000275766	Yes	Infinite
Ophio1_1|g6899.t1	6.30315	0	0.711416									Down	0.000275766	Yes	Infinite
Ophio1_1|g7496.t1	92.0921	0	0.592745				SignalP: has predicted secretion signal; SSP: small secreted protein					Down	0.000275766	Yes	Infinite
Ophio1_1|g7550.t1	20.2752	0	1.50875									Down	0.000275766	Yes	Infinite
Ophio1_1|g7762.t1	4.99117	0	0.671829									Down	0.000275766	Yes	Infinite
Ophio1_1|g1902.t1	11799.9	3.84729	3.26894				SignalP: has predicted secretion signal					Down	0.000275766	Yes	3067.07
Ophio1_1|g15.t1	2897.73	1.07571	0.768647				SignalP: has predicted secretion signal; SSP: small secreted protein					Down	0.000976025	Yes	2693.78
Ophio1_1|g4847.t1	5857.62	4.29388	1.77539				SignalP: has predicted secretion signal					Down	0.000275766	Yes	1364.18
Ophio1_1|g4799.t1	542.484	0.404313	1.57921				SignalP: has predicted secretion signal					Down	0.000275766	Yes	1341.74
Ophio1_1|g2586.t1	1867.71	1.60647	0.621066	PF00081.17|Sod_Fe_N;PF02777.13|Sod_Fe_C	GO:0046872|metal ion binding;GO:0055114|oxidation-reduction process;GO:0004784|superoxide dismutase activity;GO:0006801|superoxide metabolic process	Environmental Information Processing|Signal transduction|FoxO signaling pathway|K04564|SOD2. superoxide dismutase, Fe-Mn family [EC:1.15.1.1]:EC:1.15.1.1;Cellular Processes|Transport and catabolism|Peroxisome|K04564|SOD2. superoxide dismutase, Fe-Mn family [EC:1.15.1.1]:EC:1.15.1.1;Human Diseases|Neurodegenerative diseases|Huntington's disease|K04564|SOD2. superoxide dismutase, Fe-Mn family [EC:1…						Down	0.000275766	Yes	1162.62
Ophio1_1|g3615.t1	904.658	0.999977	0.474978				SignalP: has predicted secretion signal; SSP: small secreted protein					Down	0.000521802	Yes	904.679
Ophio1_1|g3097.t1	441.074	0.696327	0.880795	PF05572.8|Peptidase_M43			SignalP: has predicted secretion signal			M43B		Down	0.000521802	Yes	633.429
Ophio1_1|g2585.t1	662.848	1.33499	1.77718									Down	0.0105176	Yes	496.519
Ophio1_1|g5563.t1	214.509	0.472296	0.107465				SignalP: has predicted secretion signal		1			Down	0.016043	Yes	454.183
Ophio1_1|g2904.t1	118.632	0.271388	9.73762	PF05572.8|Peptidase_M43			SignalP: has predicted secretion signal			M43B		Down	0.0277517	Yes	437.131
Ophio1_1|g1812.t1	4371.7	15.7236	42.6633				SignalP: has predicted secretion signal					Down	0.000275766	Yes	278.034
Ophio1_1|g1315.t1	190.506	0.782112	1.89929	PF04488.10|Gly_transf_sug					2			Down	0.000275766	Yes	243.579
Ophio1_1|g2755.t1	652.903	3.2245	2.63045				SignalP: has predicted secretion signal					Down	0.000275766	Yes	202.482
Ophio1_1|g7457.t1	275.921	1.36573	4.52763	PF01532.15|Glyco_hydro_47	GO:0004571|mannosyl-oligosaccharide 1,2-alpha-mannosidase activity;GO:0016020|membrane;GO:0005509|calcium ion binding	Metabolism|Glycan biosynthesis and metabolism|N-Glycan biosynthesis|K01230|MAN1. mannosyl-oligosaccharide alpha-1,2-mannosidase [EC:3.2.1.113]:EC:3.2.1.113;Metabolism|Glycan biosynthesis and metabolism|Various types of N-glycan biosynthesis|K01230|MAN1. mannosyl-oligosaccharide alpha-1,2-mannosidase [EC:3.2.1.113]:EC:3.2.1.113;Genetic Information Processing|Folding, sorting and degradation|Protei…			1			Down	0.000275766	Yes	202.032
Ophio1_1|g6841.t1	209.352	1.16854	0.477948				SignalP: has predicted secretion signal; SSP: small secreted protein					Down	0.0105176	Yes	179.157
Ophio1_1|g4427.t1	233.373	1.31985	3.21078	PF01764.20|Lipase_3	GO:0006629|lipid metabolic process;GO:0004806|triglyceride lipase activity		SignalP: has predicted secretion signal; SSP: small secreted protein					Down	0.000275766	Yes	176.818
Ophio1_1|g3744.t1	565.879	3.23537	6.24719	PF04525.7|Tub_2								Down	0.000275766	Yes	174.904
Ophio1_1|g5767.t1	59.6363	0.373806	0.201067	PF00230.15|MIP	GO:0006810|transport;GO:0005215|transporter activity;GO:0016020|membrane				6			Down	0.000275766	Yes	159.538
Ophio1_1|g4344.t1	357.962	2.4022	75.4543	PF01375.12|Enterotoxin_a	GO:0005576|extracellular region;GO:0009405|pathogenesis;GO:0003824|catalytic activity		SignalP: has predicted secretion signal					Down	0.000275766	Yes	149.014
Ophio1_1|g222.t1	2247.64	16.2396	10.2061	PF00174.14|Oxidored_molyb;PF03404.11|Mo-co_dimer	GO:0016491|oxidoreductase activity;GO:0030151|molybdenum ion binding;GO:0009055|electron carrier activity;GO:0055114|oxidation-reduction process	Metabolism|Energy metabolism|Sulfur metabolism|K00387|SUOX. sulfite oxidase [EC:1.8.3.1]:EC:1.8.3.1						Down	0.000275766	Yes	138.405
Ophio1_1|g5455.t1	2517.31	19.5021	21.7935				SignalP: has predicted secretion signal; SSP: small secreted protein					Down	0.000275766	Yes	129.079
Ophio1_1|g7102.t1	591.442	4.98178	4.15963						2			Down	0.000275766	Yes	118.721
Ophio1_1|g6394.t1	261.023	2.43352	62.598	PF04389.12|Peptidase_M28;PF02225.17|PA	GO:0006508|proteolysis;GO:0008233|peptidase activity		SignalP: has predicted secretion signal			M28A;M28E		Down	0.000275766	Yes	107.261
Ophio1_1|g5625.t1	986.237	10.8464	2.86242	PF00083.19|Sugar_tr;PF00083.19|Sugar_tr;PF07690.11|MFS_1	GO:0022857|transmembrane transporter activity;GO:0016021|integral component of membrane;GO:0055085|transmembrane transport				12			Down	0.000275766	Yes	90.9276
Ophio1_1|g3456.t1	1289.92	14.4578	12.434	PF00291.20|PALP;PF00581.15|Rhodanese								Down	0.000275766	Yes	89.2197
Ophio1_1|g4501.t1	67.2327	0.765448	0				SignalP: has predicted secretion signal; SSP: small secreted protein					Down	0.00160518	Yes	87.8344
Ophio1_1|g5516.t1	232.099	2.69265	2.93749									Down	0.000275766	Yes	86.1972
Ophio1_1|g5001.t1	415.418	4.86118	26.3924				SignalP: has predicted secretion signal; SSP: small secreted protein					Down	0.000275766	Yes	85.4562
Ophio1_1|g1258.t1	191.657	2.3568	0.428291	PF01761.15|DHQ_synthase;PF13685.1|Fe-ADH_2	GO:0003856|3-dehydroquinate synthase activity;GO:0009073|aromatic amino acid family biosynthetic process	Metabolism|Overview|Biosynthesis of amino acids|K01735|aroB. 3-dehydroquinate synthase [EC:4.2.3.4]:EC:4.2.3.4;Metabolism|Amino acid metabolism|Phenylalanine, tyrosine and tryptophan biosynthesis|K01735|aroB. 3-dehydroquinate synthase [EC:4.2.3.4]:EC:4.2.3.4						Down	0.000275766	Yes	81.3209
Ophio1_1|g5140.t1	64.3363	0.808889	0.309035	PF12697.2|Abhydrolase_6;PF12695.2|Abhydrolase_5			SignalP: has predicted secretion signal					Down	0.000275766	Yes	79.5366
Ophio1_1|g662.t1	230.614	2.98326	1.77654	PF01328.12|Peroxidase_2	GO:0004601|peroxidase activity		SignalP: has predicted secretion signal					Down	0.000275766	Yes	77.3027
Ophio1_1|g7826.t1	1407.59	18.3232	5.57541						1			Down	0.000275766	Yes	76.8201
Ophio1_1|g2824.t1	228.613	3.1674	0.773381									Down	0.000275766	Yes	72.1769
Ophio1_1|g1664.t1	602.751	8.88591	6.73601	PF01794.14|Ferric_reduct;PF08030.7|NAD_binding_6;PF08022.7|FAD_binding_8;PF00175.16|NAD_binding_1	GO:0016491|oxidoreductase activity;GO:0055114|oxidation-reduction process				5			Down	0.000275766	Yes	67.8322
Ophio1_1|g6847.t1	417.176	6.20224	2.9561				SignalP: has predicted secretion signal		2			Down	0.000275766	Yes	67.2622
Ophio1_1|g6211.t1	24.3407	0.393759	0.26382	PF00400.27|WD40;PF00400.27|WD40;PF00400.27|WD40;PF00400.27|WD40;PF00400.27|WD40;PF00400.27|WD40;PF00400.27|WD40;PF00400.27|WD40;PF05729.7|NACHT;PF01048.15|PNP_UDP_1	GO:0005515|protein binding;GO:0009116|nucleoside metabolic process;GO:0003824|catalytic activity							Down	0.000275766	Yes	61.8162
Ophio1_1|g17.t1	71.8282	1.17735	1.75321	PF01375.12|Enterotoxin_a	GO:0005576|extracellular region;GO:0009405|pathogenesis;GO:0003824|catalytic activity		SignalP: has predicted secretion signal					Down	0.000275766	Yes	61.0084
Ophio1_1|g4745.t1	3018.83	50.5648	19.108				SignalP: has predicted secretion signal; SSP: small secreted protein					Down	0.000275766	Yes	59.7022
Ophio1_1|g5235.t1	1786.18	30.8789	78.1652	PF01231.13|IDO	GO:0020037|heme binding	Metabolism|Amino acid metabolism|Tryptophan metabolism|K00463|INDO. indoleamine 2,3-dioxygenase [EC:1.13.11.52]:EC:1.13.11.52;Human Diseases|Infectious diseases|African trypanosomiasis|K00463|INDO. indoleamine 2,3-dioxygenase [EC:1.13.11.52]:EC:1.13.11.52						Down	0.000275766	Yes	57.8447
Ophio1_1|g4525.t1	667.406	11.8771	9.86537									Down	0.000275766	Yes	56.1927
Ophio1_1|g2076.t1	180.405	3.22388	6.72185	PF01507.14|PAPS_reduct	GO:0003824|catalytic activity;GO:0008152|metabolic process	Metabolism|Energy metabolism|Sulfur metabolism|K00390|cysH. phosphoadenosine phosphosulfate reductase [EC:1.8.4.8]:EC:1.8.4.8						Down	0.000275766	Yes	55.959
Ophio1_1|g3609.t1	4249.41	76.0608	132.464				SignalP: has predicted secretion signal; SSP: small secreted protein					Down	0.000275766	Yes	55.8686
Ophio1_1|g5286.t1	560.027	10.6154	19.8261	PF14378.1|PAP2_3			SignalP: has predicted secretion signal		7			Down	0.000275766	Yes	52.7561
Ophio1_1|g4335.t1	302.544	5.84477	18.994	PF01375.12|Enterotoxin_a	GO:0005576|extracellular region;GO:0009405|pathogenesis;GO:0003824|catalytic activity		SignalP: has predicted secretion signal; SSP: small secreted protein					Down	0.000275766	Yes	51.7632
Ophio1_1|g1441.t1	370.45	7.5586	6.57321	PF13520.1|AA_permease_2;PF00324.16|AA_permease	GO:0003333|amino acid transmembrane transport;GO:0006810|transport;GO:0055085|transmembrane transport;GO:0016020|membrane;GO:0015171|amino acid transmembrane transporter activity				12			Down	0.000275766	Yes	49.0104
Ophio1_1|g819.t1	565.146	11.7455	11.5315									Down	0.000275766	Yes	48.116
Ophio1_1|g3257.t1	29.8037	0.639243	1.13302									Down	0.0136805	Yes	46.6234
Ophio1_1|g1257.t1	122.672	2.64219	0.458919	PF01596.12|Methyltransf_3;PF13578.1|Methyltransf_24	GO:0008171|O-methyltransferase activity	Metabolism|Lipid metabolism|Steroid hormone biosynthesis|K00545|COMT. catechol O-methyltransferase [EC:2.1.1.6]:EC:2.1.1.6;Metabolism|Amino acid metabolism|Tyrosine metabolism|K00545|COMT. catechol O-methyltransferase [EC:2.1.1.6]:EC:2.1.1.6;Metabolism|iosynthesis of other secondary metabolites|Betalain biosynthesis|K00545|COMT. catechol O-methyltransferase [EC:2.1.1.6]:EC:2.1.1.6;Organismal Syst…						Down	0.000275766	Yes	46.4282
Ophio1_1|g4124.t1	591.165	13.3153	49.8223	PF05532.7|CsbD								Down	0.000275766	Yes	44.3974
Ophio1_1|g5495.t1	555.179	12.8504	6.28573				SignalP: has predicted secretion signal; SSP: small secreted protein					Down	0.000275766	Yes	43.2032
Ophio1_1|g1010.t1	351.218	8.23765	79.8691	PF03198.9|Glyco_hydro_72;PF00150.13|Cellulase	GO:0005975|carbohydrate metabolic process;GO:0004553|hydrolase activity, hydrolyzing O-glycosyl compounds		SignalP: has predicted secretion signal		1			Down	0.000275766	Yes	42.6357
Ophio1_1|g5615.t1	159.367	3.86972	2.8315									Down	0.000275766	Yes	41.1831
Ophio1_1|g2965.t1	111.464	2.75152	6.72908	PF05730.6|CFEM					1			Down	0.000275766	Yes	40.51
Ophio1_1|g5879.t1	75.5318	1.86869	5.06653	PF08316.6|Pal1								Down	0.000275766	Yes	40.4197
Ophio1_1|g4590.t1	43.7894	1.08361	0.632658	PF03663.9|Glyco_hydro_76			SignalP: has predicted secretion signal		1			Down	0.000275766	Yes	40.4107
Ophio1_1|g544.t1	41.7613	1.04765	0.0653874				SignalP: has predicted secretion signal; SSP: small secreted protein		1			Down	0.000275766	Yes	39.8619
Ophio1_1|g474.t1	9.79096	0.261468	0.0824498	PF00250.13|Fork_head	GO:0006355|regulation of transcription, DNA-templated;GO:0043565|sequence-specific DNA binding;GO:0003700|sequence-specific DNA binding transcription factor activity			Forkhead				Down	0.00573661	Yes	37.4461
Ophio1_1|g7115.t1	62.0477	1.75498	8.01923									Down	0.000275766	Yes	35.3552
Ophio1_1|g7216.t1	358.092	10.5851	10.2437	PF04193.9|PQ-loop;PF04193.9|PQ-loop		Cellular Processes|Transport and catabolism|Lysosome|K12386|CTNS. cystinosin:			4			Down	0.000275766	Yes	33.8298
Ophio1_1|g4772.t1	260.762	7.72645	11.393	PF00172.13|Zn_clus;PF04082.13|Fungal_trans	GO:0000981|sequence-specific DNA binding RNA polymerase II transcription factor activity;GO:0008270|zinc ion binding;GO:0003677|DNA binding;GO:0006355|regulation of transcription, DNA-templated;GO:0005634|nucleus;GO:0006351|transcription, DNA-templated			Zn2Cys6				Down	0.000275766	Yes	33.7493
Ophio1_1|g2568.t1	87.5525	2.71575	1.12133	PF04991.8|LicD			SignalP: has predicted secretion signal					Down	0.000275766	Yes	32.2388
Ophio1_1|g1845.t1	188.605	5.96081	5.65177	PF12708.2|Pectate_lyase_3;PF12708.2|Pectate_lyase_3;PF13229.1|Beta_helix		Metabolism|Carbohydrate metabolism|Starch and sucrose metabolism|K01210|E3.2.1.58. glucan 1,3-beta-glucosidase [EC:3.2.1.58]:EC:3.2.1.58	SignalP: has predicted secretion signal					Down	0.000275766	Yes	31.6408
Ophio1_1|g3844.t1	1954.95	62.2398	56.4104									Down	0.000275766	Yes	31.41
Ophio1_1|g2176.t1	15.1159	0.48306	0.816139	PF12796.2|Ank_2;PF12796.2|Ank_2;PF13637.1|Ank_4;PF00023.25|Ank	GO:0005515|protein binding		SignalP: has predicted secretion signal					Down	0.000275766	Yes	31.292
Ophio1_1|g2741.t1	62.6827	2.02401	1.27277	PF06884.6|DUF1264								Down	0.000275766	Yes	30.9696
Ophio1_1|g3714.t1	131.918	4.26728	9.11246				SignalP: has predicted secretion signal; SSP: small secreted protein					Down	0.00843908	Yes	30.9138
Ophio1_1|g3272.t1	73.9636	2.55085	1.70664	PF13515.1|FUSC_2					10			Down	0.000275766	Yes	28.9957
Ophio1_1|g3439.t1	207.534	7.30548	6.16847				SignalP: has predicted secretion signal					Down	0.000275766	Yes	28.408
Ophio1_1|g2513.t1	257.513	9.16843	16.2619									Down	0.000275766	Yes	28.0869
Ophio1_1|g5676.t1	158.948	5.72976	37.4611	PF05336.8|DUF718	GO:0005737|cytoplasm;GO:0019299|rhamnose metabolic process;GO:0016857|racemase and epimerase activity, acting on carbohydrates and derivatives							Down	0.00349896	Yes	27.7408
Ophio1_1|g7003.t1	23.6309	0.865578	1.11287	PF07690.11|MFS_1	GO:0016021|integral component of membrane;GO:0055085|transmembrane transport				9			Down	0.000275766	Yes	27.3007
Ophio1_1|g6054.t1	758.339	28.458	67.7823	PF00282.14|Pyridoxal_deC	GO:0016831|carboxy-lyase activity;GO:0019752|carboxylic acid metabolic process;GO:0030170|pyridoxal phosphate binding	Metabolism|Carbohydrate metabolism|Butanoate metabolism|K01580|E4.1.1.15, gadB, gadA, GAD. glutamate decarboxylase [EC:4.1.1.15]:EC:4.1.1.15;Metabolism|Amino acid metabolism|Alanine, aspartate and glutamate metabolism|K01580|E4.1.1.15, gadB, gadA, GAD. glutamate decarboxylase [EC:4.1.1.15]:EC:4.1.1.15;Metabolism|Metabolism of other amino acids|beta-Alanine metabolism|K01580|E4.1.1.15, gadB, gadA,…						Down	0.000275766	Yes	26.6477
Ophio1_1|g602.t1	152.819	5.74627	5.30116									Down	0.000275766	Yes	26.5945
Ophio1_1|g123.t1	8.15801	0.310855	0.18327	PF06985.6|HET								Down	0.000275766	Yes	26.2438
Ophio1_1|g1316.t1	32.6962	1.24929	1.08911				SignalP: has predicted secretion signal; SSP: small secreted protein					Down	0.000275766	Yes	26.1718
Ophio1_1|g119.t1	20.4115	0.788709	1.37816				SignalP: has predicted secretion signal					Down	0.000275766	Yes	25.8796
Ophio1_1|g7425.t1	202.159	7.82981	6.65277									Down	0.000275766	Yes	25.8191
Ophio1_1|g3805.t1	6.31904	0.248422	0.0196854	PF07732.10|Cu-oxidase_3;PF07731.9|Cu-oxidase_2;PF00394.17|Cu-oxidase	GO:0005507|copper ion binding;GO:0016491|oxidoreductase activity;GO:0055114|oxidation-reduction process		SignalP: has predicted secretion signal					Down	0.000976025	Yes	25.4367
Ophio1_1|g7624.t1	79.1145	3.11867	3.55346									Down	0.000275766	Yes	25.368
Ophio1_1|g4487.t1	233.367	9.21666	10.175	PF04616.9|Glyco_hydro_43	GO:0005975|carbohydrate metabolic process;GO:0004553|hydrolase activity, hydrolyzing O-glycosyl compounds							Down	0.000275766	Yes	25.3201
Ophio1_1|g3455.t1	452.46	17.964	12.754	PF07690.11|MFS_1;PF06609.8|TRI12;PF00083.19|Sugar_tr;PF13347.1|MFS_2	GO:0016021|integral component of membrane;GO:0055085|transmembrane transport;GO:0022857|transmembrane transporter activity				14			Down	0.000275766	Yes	25.187
Ophio1_1|g3220.t1	44.413	1.77619	1.22966									Down	0.00160518	Yes	25.0046
Ophio1_1|g2753.t1	8.79968	0.354159	2.60905	PF00082.17|Peptidase_S8;PF05922.11|Inhibitor_I9	GO:0043086|negative regulation of catalytic activity;GO:0042802|identical protein binding;GO:0006508|proteolysis;GO:0004252|serine-type endopeptidase activity		SignalP: has predicted secretion signal			S08A		Down	0.00828274	Yes	24.8467
Ophio1_1|g2779.t1	96.3916	3.92231	9.84703	PF06011.7|TRP;PF14558.1|TRP_N					8			Down	0.000275766	Yes	24.5752
Ophio1_1|g5315.t1	28.5804	1.1662	1.87449									Down	0.00489923	Yes	24.5073
Ophio1_1|g6501.t1	46.402	1.95724	3.77089				SignalP: has predicted secretion signal; SSP: small secreted protein					Down	0.000275766	Yes	23.7079
Ophio1_1|g5567.t1	14.5431	0.653137	0.0565126	PF00149.23|Metallophos	GO:0016787|hydrolase activity							Down	0.000275766	Yes	22.2665
Ophio1_1|g6803.t1	89.165	4.14943	7.11916	PF00168.25|C2;PF00168.25|C2	GO:0005515|protein binding				2			Down	0.000275766	Yes	21.4885
Ophio1_1|g5925.t1	1005.81	47.2316	52.659									Down	0.000275766	Yes	21.2953
Ophio1_1|g3082.t1	6.64291	0.31264	0.519034				SignalP: has predicted secretion signal		1			Down	0.00843908	Yes	21.2478
Ophio1_1|g6090.t1	110.641	5.27508	7.12297									Down	0.000275766	Yes	20.9743
Ophio1_1|g7723.t1	17.9384	0.856719	0.0615854									Down	0.000275766	Yes	20.9385
Ophio1_1|g1613.t1	33.8636	1.65502	2.90292									Down	0.000521802	Yes	20.4611
Ophio1_1|g5335.t1	600.169	29.6929	26.0276	PF01144.18|CoA_trans;PF01144.18|CoA_trans	GO:0008410|CoA-transferase activity;GO:0008152|metabolic process	Metabolism|Carbohydrate metabolism|Butanoate metabolism|K01027|OXCT. 3-oxoacid CoA-transferase [EC:2.8.3.5]:EC:2.8.3.5;Metabolism|Lipid metabolism|Synthesis and degradation of ketone bodies|K01027|OXCT. 3-oxoacid CoA-transferase [EC:2.8.3.5]:EC:2.8.3.5;Metabolism|Amino acid metabolism|Valine, leucine and isoleucine degradation|K01027|OXCT. 3-oxoacid CoA-transferase [EC:2.8.3.5]:EC:2.8.3.5						Down	0.000275766	Yes	20.2125
Ophio1_1|g1266.t1	523.863	26.2865	3.63799				SignalP: has predicted secretion signal				Part of secondary metabolism cluster 22	Down	0.000275766	Yes	19.929
Ophio1_1|g5483.t1	269.212	13.626	8.68375	PF00082.17|Peptidase_S8;PF06280.7|DUF1034	GO:0016020|membrane;GO:0005618|cell wall;GO:0006508|proteolysis;GO:0004252|serine-type endopeptidase activity		SignalP: has predicted secretion signal			S08A		Down	0.000275766	Yes	19.7572
Ophio1_1|g1608.t1	68.6339	3.47621	2.3723						1			Down	0.00180298	Yes	19.7439
Ophio1_1|g5695.t1	129.488	6.73018	3.78785	PF07859.8|Abhydrolase_3;PF12695.2|Abhydrolase_5;PF12697.2|Abhydrolase_6;PF00326.16|Peptidase_S9	GO:0006508|proteolysis;GO:0016787|hydrolase activity;GO:0008152|metabolic process;GO:0008236|serine-type peptidase activity							Down	0.000275766	Yes	19.2399
Ophio1_1|g32.t1	11.1934	0.582149	0				SignalP: has predicted secretion signal; SSP: small secreted protein					Down	0.0268817	Yes	19.2277
Ophio1_1|g4481.t1	36.2584	1.9873	1.73423	PF12585.3|DUF3759								Down	0.0163206	Yes	18.2451
Ophio1_1|g6044.t1	68.7461	3.80233	9.72993						4			Down	0.000275766	Yes	18.08
Ophio1_1|g1455.t1	54.4276	3.02443	0.774335									Down	0.000275766	Yes	17.996
Ophio1_1|g6426.t1	433.483	24.1075	4.64584				SignalP: has predicted secretion signal; SSP: small secreted protein					Down	0.000275766	Yes	17.9813
Ophio1_1|g632.t1	7.91969	0.442564	0.960549						2			Down	0.0131165	Yes	17.895
Ophio1_1|g1656.t1	188.131	10.9366	0.940916	PF11710.3|Git3;PF05462.6|Dicty_CAR					5			Down	0.000275766	Yes	17.202
Ophio1_1|g6740.t1	9.25991	0.542744	1.66792						1			Down	0.0312882	Yes	17.0613
Ophio1_1|g2274.t1	475.104	27.9402	20.0614	PF13561.1|adh_short_C2;PF00106.20|adh_short;PF08659.5|KR	GO:0016491|oxidoreductase activity;GO:0008152|metabolic process							Down	0.000275766	Yes	17.0043
Ophio1_1|g5829.t1	30.6562	1.80564	3.18943									Down	0.000275766	Yes	16.978
Ophio1_1|g3273.t1	78.6944	4.66219	6.73471	PF13419.1|HAD_2;PF13242.1|Hydrolase_like								Down	0.000275766	Yes	16.8793
Ophio1_1|g922.t1	208.124	12.9132	12.6163	PF00884.18|Sulfatase;PF12411.3|Choline_sulf_C;PF01663.17|Phosphodiest;PF02995.12|DUF229	GO:0003824|catalytic activity;GO:0008484|sulfuric ester hydrolase activity;GO:0008152|metabolic process							Down	0.000275766	Yes	16.1172
Ophio1_1|g2781.t1	18.1399	1.1383	1.21965	PF01425.16|Amidase	GO:0016884|carbon-nitrogen ligase activity, with glutamine as amido-N-donor							Down	0.000275766	Yes	15.936
Ophio1_1|g4771.t1	211.351	13.3087	15.5385						2			Down	0.000275766	Yes	15.8807
Ophio1_1|g6991.t1	49.4389	3.15006	9.43734	PF00083.19|Sugar_tr	GO:0022857|transmembrane transporter activity;GO:0016021|integral component of membrane;GO:0055085|transmembrane transport				4			Down	0.000275766	Yes	15.6946
Ophio1_1|g5998.t1	492.282	31.5538	17.2812									Down	0.000275766	Yes	15.6014
Ophio1_1|g4339.t1	116.357	7.46267	21.5119				SignalP: has predicted secretion signal					Down	0.000275766	Yes	15.5919
Ophio1_1|g4215.t1	110.496	7.21567	7.30703	PF04678.8|DUF607					2			Down	0.000275766	Yes	15.3133
Ophio1_1|g1894.t1	415.865	27.2048	38.9514	PF01965.19|DJ-1_PfpI;PF13587.1|DJ-1_PfpI_N						C56		Down	0.000275766	Yes	15.2865
Ophio1_1|g4747.t1	14.3378	0.941518	7.30536									Down	0.0283308	Yes	15.2284
Ophio1_1|g4691.t1	27.149	1.81614	23.8151	PF06330.6|TRI5	GO:0045482|trichodiene synthase activity;GO:0016106|sesquiterpenoid biosynthetic process							Down	0.000275766	Yes	14.9487
Ophio1_1|g2402.t1	110.52	7.46966	3.83936	PF00067.17|p450	GO:0005506|iron ion binding;GO:0055114|oxidation-reduction process;GO:0016705|oxidoreductase activity, acting on paired donors, with incorporation or reduction of molecular oxygen;GO:0020037|heme binding				2			Down	0.000275766	Yes	14.7959
Ophio1_1|g4401.t1	7.14595	0.49263	0.156456	PF07690.11|MFS_1;PF07690.11|MFS_1	GO:0016021|integral component of membrane;GO:0055085|transmembrane transport				14			Down	0.000275766	Yes	14.5057
Ophio1_1|g4024.t1	316.839	21.844	48.5786	PF03949.10|Malic_M;PF00390.14|malic	GO:0055114|oxidation-reduction process;GO:0004471|malate dehydrogenase (decarboxylating) (NAD+) activity;GO:0051287|NAD binding	Metabolism|Overview|Carbon metabolism|K00029|E1.1.1.40, maeB. malate dehydrogenase (oxaloacetate-decarboxylating)(NADP+) [EC:1.1.1.40]:EC:1.1.1.40;Metabolism|Carbohydrate metabolism|Pyruvate metabolism|K00029|E1.1.1.40, maeB. malate dehydrogenase (oxaloacetate-decarboxylating)(NADP+) [EC:1.1.1.40]:EC:1.1.1.40;Metabolism|Energy metabolism|Carbon fixation in photosynthetic organisms|K00029|E1.1.1.4…						Down	0.000275766	Yes	14.5046
Ophio1_1|g5504.t1	140.824	9.79106	14.7486						4			Down	0.000275766	Yes	14.3829
Ophio1_1|g7016.t1	1510.12	106.718	27.3475	PF00199.14|Catalase;PF00199.14|Catalase;PF06628.7|Catalase-rel	GO:0004096|catalase activity;GO:0055114|oxidation-reduction process;GO:0020037|heme binding							Down	0.000275766	Yes	14.1506
Ophio1_1|g1561.t1	79.3585	5.66154	6.68232				SignalP: has predicted secretion signal					Down	0.000275766	Yes	14.0171
Ophio1_1|g5585.t1	33.36	2.40533	1.09357	PF00722.16|Glyco_hydro_16	GO:0005975|carbohydrate metabolic process;GO:0004553|hydrolase activity, hydrolyzing O-glycosyl compounds							Down	0.000275766	Yes	13.8692
Ophio1_1|g5352.t1	154.168	11.1645	27.6438	PF01699.19|Na_Ca_ex;PF01699.19|Na_Ca_ex	GO:0016021|integral component of membrane;GO:0055085|transmembrane transport				11			Down	0.000275766	Yes	13.8088
Ophio1_1|g6184.t1	218.011	15.9108	26.7184	PF00881.19|Nitroreductase								Down	0.000275766	Yes	13.7021
Ophio1_1|g6592.t1	89.7737	6.55753	9.20084	PF00096.21|zf-C2H2;PF13894.1|zf-C2H2_4;PF13894.1|zf-C2H2_4;PF13894.1|zf-C2H2_4;PF13894.1|zf-C2H2_4	GO:0046872|metal ion binding			C2H2 zinc finger				Down	0.000275766	Yes	13.6902
Ophio1_1|g4539.t1	30.3613	2.21873	1.0642	PF13489.1|Methyltransf_23;PF12847.2|Methyltransf_18;PF13847.1|Methyltransf_31								Down	0.000275766	Yes	13.6841
Ophio1_1|g1203.t1	693.203	50.8835	108.019	PF01172.13|SBDS								Down	0.000275766	Yes	13.6233
Ophio1_1|g3066.t1	17.6095	1.29496	0.19038	PF00520.26|Ion_trans	GO:0016020|membrane;GO:0005216|ion channel activity;GO:0006811|ion transport;GO:0055085|transmembrane transport				4			Down	0.00331886	Yes	13.5985
Ophio1_1|g7356.t1	29.3142	2.15777	1.76364			Metabolism|Metabolism of terpenoids and polyketides|Carotenoid biosynthesis|K15745|AL1. phytoene desaturase (3,4-didehydrolycopene-forming) [EC:1.3.99.30]:EC:1.3.99.30						Down	0.000275766	Yes	13.5854
Ophio1_1|g3323.t1	55.4054	4.09606	6.0733									Down	0.000275766	Yes	13.5265
Ophio1_1|g144.t1	348.882	25.8254	19.9743				SignalP: has predicted secretion signal; SSP: small secreted protein					Down	0.000275766	Yes	13.5093
Ophio1_1|g5482.t1	11.9595	0.894074	0.996319	PF03142.10|Chitin_synth_2;PF13641.1|Glyco_tranf_2_3;PF13632.1|Glyco_trans_2_3					3			Down	0.000275766	Yes	13.3764
Ophio1_1|g3560.t1	6.4411	0.485316	0.514578						1			Down	0.00119408	Yes	13.272
Ophio1_1|g2852.t1	105.941	7.99368	12.9782				SignalP: has predicted secretion signal					Down	0.000275766	Yes	13.2531
Ophio1_1|g6992.t1	20.2989	1.53671	2.61874									Down	0.000752938	Yes	13.2093
Ophio1_1|g4840.t1	1755.46	134.066	929.411	PF02800.15|Gp_dh_C;PF00044.19|Gp_dh_N	GO:0055114|oxidation-reduction process;GO:0016620|oxidoreductase activity, acting on the aldehyde or oxo group of donors, NAD or NADP as acceptor	Metabolism|Overview|Carbon metabolism|K00134|GAPDH, gapA. glyceraldehyde 3-phosphate dehydrogenase [EC:1.2.1.12]:EC:1.2.1.12;Metabolism|Overview|Biosynthesis of amino acids|K00134|GAPDH, gapA. glyceraldehyde 3-phosphate dehydrogenase [EC:1.2.1.12]:EC:1.2.1.12;Metabolism|Carbohydrate metabolism|Glycolysis / Gluconeogenesis|K00134|GAPDH, gapA. glyceraldehyde 3-phosphate dehydrogenase [EC:1.2.1.12]:…						Down	0.000275766	Yes	13.094
Ophio1_1|g5713.t1	16.835	1.29109	2.37305	PF00109.21|ketoacyl-synt;PF00698.16|Acyl_transf_1;PF08659.5|KR;PF14765.1|PS-DH;PF00106.20|adh_short;PF02801.17|Ketoacyl-synt_C;PF08242.7|Methyltransf_12;PF13489.1|Methyltransf_23;PF08241.7|Methyltransf_11;PF13847.1|Methyltransf_31;PF01209.13|Ubie_methyltran;PF00108.18|Thiolase_N	GO:0016491|oxidoreductase activity;GO:0008152|metabolic process;GO:0008168|methyltransferase activity;GO:0016747|transferase activity, transferring acyl groups other than amino-acyl groups						Part of secondary metabolism cluster 23;Secondary metabolism. Type: PKS	Down	0.000275766	Yes	13.0394
Ophio1_1|g1185.t1	524.266	40.6853	99.9914	PF00208.16|ELFV_dehydrog;PF05088.7|Bac_GDH	GO:0055114|oxidation-reduction process;GO:0004352|glutamate dehydrogenase (NAD+) activity;GO:0016491|oxidoreductase activity;GO:0006520|cellular amino acid metabolic process;GO:0019551|glutamate catabolic process to 2-oxoglutarate	Metabolism|Energy metabolism|Nitrogen metabolism|K15371|GDH2. glutamate dehydrogenase [EC:1.4.1.2]:EC:1.4.1.2;Metabolism|Amino acid metabolism|Alanine, aspartate and glutamate metabolism|K15371|GDH2. glutamate dehydrogenase [EC:1.4.1.2]:EC:1.4.1.2;Metabolism|Amino acid metabolism|Arginine and proline metabolism|K15371|GDH2. glutamate dehydrogenase [EC:1.4.1.2]:EC:1.4.1.2;Metabolism|Metabolism of …						Down	0.000275766	Yes	12.8859
Ophio1_1|g5744.t1	141.807	11.0382	9.81074	PF01738.13|DLH;PF12695.2|Abhydrolase_5	GO:0016787|hydrolase activity							Down	0.000275766	Yes	12.8469
Ophio1_1|g7579.t1	174.011	13.6772	60.9321				SignalP: has predicted secretion signal; SSP: small secreted protein					Down	0.000275766	Yes	12.7227
Ophio1_1|g7626.t1	25.0262	1.9925	1.3747									Down	0.000275766	Yes	12.5602
Ophio1_1|g5142.t1	23.2226	1.85188	0.393507	PF00248.16|Aldo_ket_red		Metabolism|Lipid metabolism|Glycerolipid metabolism|K18097|GCY1. glycerol 2-dehydrogenase (NADP+) [EC:1.1.1.156]:EC:1.1.1.156						Down	0.000275766	Yes	12.54
Ophio1_1|g4264.t1	27.7164	2.22921	3.09873	PF02110.10|HK;PF02581.12|TMP-TENI;PF01256.12|Carb_kinase	GO:0009228|thiamine biosynthetic process;GO:0004789|thiamine-phosphate diphosphorylase activity;GO:0004417|hydroxyethylthiazole kinase activity	Metabolism|Metabolism of cofactors and vitamins|Thiamine metabolism|K14154|THI6. thiamine-phosphate diphosphorylase / hydroxyethylthiazole kinase [EC:2.5.1.3 2.7.1.50]:EC:2.5.1.3 2.7.1.50						Down	0.000275766	Yes	12.4333
Ophio1_1|g5566.t1	478.429	38.6865	1.43569				SignalP: has predicted secretion signal; SSP: small secreted protein					Down	0.000275766	Yes	12.3668
Ophio1_1|g3091.t1	36.4926	2.97609	43.4697				SignalP: has predicted secretion signal; SSP: small secreted protein					Down	0.000976025	Yes	12.2619
Ophio1_1|g1083.t1	81.0048	6.73722	11.4462	PF08450.7|SGL;PF06985.6|HET		Metabolism|Overview|Carbon metabolism|K01053|E3.1.1.17, gnl, RGN. gluconolactonase [EC:3.1.1.17]:EC:3.1.1.17;Metabolism|Overview|Degradation of aromatic compounds|K01053|E3.1.1.17, gnl, RGN. gluconolactonase [EC:3.1.1.17]:EC:3.1.1.17;Metabolism|Carbohydrate metabolism|Pentose phosphate pathway|K01053|E3.1.1.17, gnl, RGN. gluconolactonase [EC:3.1.1.17]:EC:3.1.1.17;Metabolism|Carbohydrate metabolis…						Down	0.000275766	Yes	12.0235
Ophio1_1|g1024.t1	18.4014	1.55236	2.50196	PF08760.6|DUF1793			SignalP: has predicted secretion signal					Down	0.000275766	Yes	11.8538
Ophio1_1|g5132.t1	98.0603	8.32753	6.56793						1			Down	0.000275766	Yes	11.7754
Ophio1_1|g7317.t1	88.3709	7.6068	8.49665	PF01375.12|Enterotoxin_a	GO:0005576|extracellular region;GO:0009405|pathogenesis;GO:0003824|catalytic activity		SignalP: has predicted secretion signal					Down	0.000275766	Yes	11.6174
Ophio1_1|g4350.t1	4.97471	0.429976	0									Down	0.0369222	Yes	11.5697
Ophio1_1|g5428.t1	608.907	53.0525	266.622	PF00011.16|HSP20								Down	0.000275766	Yes	11.4774
Ophio1_1|g2916.t1	53.1701	4.65268	2.40403	PF07249.7|Cerato-platanin			SignalP: has predicted secretion signal; SSP: small secreted protein					Down	0.000275766	Yes	11.4278
Ophio1_1|g1675.t1	233.491	20.5664	19.8919	PF00122.15|E1-E2_ATPase;PF00702.21|Hydrolase;PF12710.2|HAD;PF00561.15|Abhydrolase_1;PF00690.21|Cation_ATPase_N;PF00689.16|Cation_ATPase_C;PF12697.2|Abhydrolase_6;PF13246.1|Hydrolase_like2	GO:0046872|metal ion binding;GO:0000166|nucleotide binding				7	S33		Down	0.000275766	Yes	11.353
Ophio1_1|g4826.t1	4.17285	0.367608	0.768744				SignalP: has predicted secretion signal					Down	0.0133975	Yes	11.3514
Ophio1_1|g1368.t1	5.79913	0.523369	1.52027	PF00172.13|Zn_clus;PF11951.3|Fungal_trans_2	GO:0000981|sequence-specific DNA binding RNA polymerase II transcription factor activity;GO:0008270|zinc ion binding;GO:0006355|regulation of transcription, DNA-templated;GO:0005634|nucleus			Zn2Cys6				Down	0.000752938	Yes	11.0804
Ophio1_1|g2246.t1	46.2398	4.21348	5.06672	PF13302.1|Acetyltransf_3	GO:0008080|N-acetyltransferase activity							Down	0.000275766	Yes	10.9743
Ophio1_1|g4291.t1	295.264	26.9785	69.9437									Down	0.000275766	Yes	10.9444
Ophio1_1|g2183.t1	176.18	16.2119	36.7102	PF01391.13|Collagen;PF01391.13|Collagen;PF01391.13|Collagen			SignalP: has predicted secretion signal					Down	0.000275766	Yes	10.8673
Ophio1_1|g7756.t1	20.9063	1.9329	2.43224				SignalP: has predicted secretion signal; SSP: small secreted protein					Down	0.0119726	Yes	10.816
Ophio1_1|g4631.t1	75.8615	7.0651	2.20523									Down	0.000275766	Yes	10.7375
Ophio1_1|g2959.t1	56.6328	5.33467	5.19204							M43B		Down	0.000275766	Yes	10.616
Ophio1_1|g7037.t1	216.451	20.4913	24.7819	PF00005.22|ABC_tran;PF00664.18|ABC_membrane	GO:0016887|ATPase activity;GO:0016021|integral component of membrane;GO:0055085|transmembrane transport;GO:0005524|ATP binding;GO:0042626|ATPase activity, coupled to transmembrane movement of substances;GO:0006810|transport				5			Down	0.000275766	Yes	10.5631
Ophio1_1|g6247.t1	19.5995	1.89976	10.8956									Down	0.000275766	Yes	10.3168
Ophio1_1|g6842.t1	27.5948	2.68368	1.54892				SignalP: has predicted secretion signal					Down	0.000275766	Yes	10.2824
Ophio1_1|g785.t1	28.2036	2.79896	2.31146									Down	0.00403333	Yes	10.0765
Ophio1_1|g5181.t1	20.5206	2.0776	3.23654	PF00067.17|p450	GO:0005506|iron ion binding;GO:0055114|oxidation-reduction process;GO:0016705|oxidoreductase activity, acting on paired donors, with incorporation or reduction of molecular oxygen;GO:0020037|heme binding							Down	0.00257548	Yes	9.87707
Ophio1_1|g4464.t1	98.5879	10.0338	21.6872	PF12796.2|Ank_2;PF00023.25|Ank;PF13637.1|Ank_4;PF13637.1|Ank_4;PF13857.1|Ank_5;PF13606.1|Ank_3	GO:0005515|protein binding						Part of secondary metabolism cluster 14	Down	0.000275766	Yes	9.82558
Ophio1_1|g7467.t1	91.3338	9.31431	17.0085	PF02223.12|Thymidylate_kin;PF02223.12|Thymidylate_kin		Metabolism|Nucleotide metabolism|Pyrimidine metabolism|K00943|tmk, DTYMK. dTMP kinase [EC:2.7.4.9]:EC:2.7.4.9						Down	0.000275766	Yes	9.80575
Ophio1_1|g3843.t1	19.5886	2.00568	1.31683									Down	0.000275766	Yes	9.76656
Ophio1_1|g2323.t1	151.565	15.5611	31.9182				SignalP: has predicted secretion signal					Down	0.000275766	Yes	9.73999
Ophio1_1|g7611.t1	32.9275	3.41969	6.09089									Down	0.000275766	Yes	9.6288
Ophio1_1|g7250.t1	74.7537	7.79934	10.7634	PF00884.18|Sulfatase;PF01663.17|Phosphodiest	GO:0003824|catalytic activity;GO:0008484|sulfuric ester hydrolase activity;GO:0008152|metabolic process				5			Down	0.000275766	Yes	9.58462
Ophio1_1|g1172.t1	151.442	15.9415	2.98875									Down	0.000275766	Yes	9.49986
Ophio1_1|g5068.t1	406.176	42.7954	60.1115						1			Down	0.000275766	Yes	9.49111
Ophio1_1|g7423.t1	4.59649	0.485897	1.24131	PF01375.12|Enterotoxin_a	GO:0005576|extracellular region;GO:0009405|pathogenesis;GO:0003824|catalytic activity		SignalP: has predicted secretion signal					Down	0.000275766	Yes	9.4598
Ophio1_1|g7513.t1	85.9618	9.33967	10.1126	PF04433.12|SWIRM	GO:0005515|protein binding							Down	0.000275766	Yes	9.20394
Ophio1_1|g6235.t1	89.8942	9.78171	12.0441									Down	0.000275766	Yes	9.19003
Ophio1_1|g4.t1	6.67677	0.727017	1.00631	PF01375.12|Enterotoxin_a;PF01375.12|Enterotoxin_a	GO:0005576|extracellular region;GO:0009405|pathogenesis;GO:0003824|catalytic activity		SignalP: has predicted secretion signal					Down	0.000976025	Yes	9.18379
Ophio1_1|g4595.t1	26.9532	2.94018	2.66422	PF13358.1|DDE_3								Down	0.000275766	Yes	9.16719
Ophio1_1|g6564.t1	564.243	61.9678	44.7819	PF00920.16|ILVD_EDD	GO:0003824|catalytic activity;GO:0008152|metabolic process	Metabolism|Overview|2-Oxocarboxylic acid metabolism|K01687|ilvD. dihydroxy-acid dehydratase [EC:4.2.1.9]:EC:4.2.1.9;Metabolism|Overview|Biosynthesis of amino acids|K01687|ilvD. dihydroxy-acid dehydratase [EC:4.2.1.9]:EC:4.2.1.9;Metabolism|Amino acid metabolism|Valine, leucine and isoleucine biosynthesis|K01687|ilvD. dihydroxy-acid dehydratase [EC:4.2.1.9]:EC:4.2.1.9;Metabolism|Metabolism of cofac…						Down	0.000275766	Yes	9.10542
Ophio1_1|g258.t1	185.865	20.4824	17.9609	PF00264.15|Tyrosinase;PF00899.16|ThiF;PF05237.8|MoeZ_MoeB;PF00581.15|Rhodanese	GO:0003824|catalytic activity;GO:0016491|oxidoreductase activity;GO:0008152|metabolic process	Genetic Information Processing|Folding, sorting and degradation|Sulfur relay system|K11996|MOCS3, UBA4, moeB. adenylyltransferase and sulfurtransferase:						Down	0.000275766	Yes	9.07438
Ophio1_1|g158.t1	175.159	19.4005	16.8612									Down	0.000275766	Yes	9.02858
Ophio1_1|g979.t1	16.0499	1.78537	1.73339									Down	0.043246	Yes	8.98968
Ophio1_1|g1755.t1	24.7905	2.76814	4.07102	PF00069.20|Pkinase;PF07714.12|Pkinase_Tyr;PF00498.21|FHA	GO:0005515|protein binding;GO:0005524|ATP binding;GO:0004672|protein kinase activity;GO:0006468|protein phosphorylation							Down	0.000275766	Yes	8.95565
Ophio1_1|g5257.t1	249.53	28.06	38.3894	PF02133.10|Transp_cyt_pur	GO:0016020|membrane;GO:0015205|nucleobase transmembrane transporter activity;GO:0015851|nucleobase transport				4			Down	0.000275766	Yes	8.89273
Ophio1_1|g7510.t1	90.5334	10.1984	3.61039	PF04516.10|CP2				Grainyhead/CP2				Down	0.000275766	Yes	8.87722
Ophio1_1|g3499.t1	93.9579	10.6671	13.2925	PF00505.14|HMG_box;PF09011.5|HMG_box_2;PF00536.25|SAM_1;PF07647.12|SAM_2	GO:0005515|protein binding			HMG				Down	0.000275766	Yes	8.8082
Ophio1_1|g349.t1	5.55172	0.632375	1.50056	PF07690.11|MFS_1;PF00083.19|Sugar_tr	GO:0016021|integral component of membrane;GO:0055085|transmembrane transport;GO:0022857|transmembrane transporter activity				9		Part of secondary metabolism cluster 33;Secondary metabolism. Type: Decorating	Down	0.000752938	Yes	8.77916
Ophio1_1|g6336.t1	15.2193	1.744	0.612	PF03330.13|DPBB_1			SignalP: has predicted secretion signal; SSP: small secreted protein					Down	0.01452	Yes	8.72666
Ophio1_1|g295.t1	1830.45	211.028	396.849	PF00578.16|AhpC-TSA;PF10417.4|1-cysPrx_C;PF08534.5|Redoxin	GO:0016209|antioxidant activity;GO:0016491|oxidoreductase activity;GO:0051920|peroxiredoxin activity;GO:0055114|oxidation-reduction process							Down	0.000275766	Yes	8.67397
Ophio1_1|g5098.t1	4.85007	0.560816	0.719978									Down	0.000275766	Yes	8.64824
Ophio1_1|g4892.t1	6.95967	0.809191	1.63334	PF00069.20|Pkinase	GO:0005524|ATP binding;GO:0004672|protein kinase activity;GO:0006468|protein phosphorylation							Down	0.000976025	Yes	8.60078
Ophio1_1|g3075.t1	6.11919	0.719403	0.943801									Down	0.0384945	Yes	8.50593
Ophio1_1|g3933.t1	1566.18	185.984	438.243	PF13278.1|DUF4066						C56		Down	0.000275766	Yes	8.42105
Ophio1_1|g2860.t1	302.273	35.9292	161.251									Down	0.000275766	Yes	8.41302
Ophio1_1|g3908.t1	139.853	16.8465	22.5938				SignalP: has predicted secretion signal		4			Down	0.000275766	Yes	8.30161
Ophio1_1|g2552.t1	343.683	41.5632	17.683				SignalP: has predicted secretion signal; SSP: small secreted protein					Down	0.000275766	Yes	8.26893
Ophio1_1|g5292.t1	225.959	27.4764	11.8323	PF07690.11|MFS_1;PF07690.11|MFS_1;PF06609.8|TRI12	GO:0016021|integral component of membrane;GO:0055085|transmembrane transport				14			Down	0.000275766	Yes	8.22375
Ophio1_1|g3690.t1	719.531	87.9976	81.0483	PF02714.10|DUF221;PF13967.1|RSN1_TM;PF12621.3|DUF3779;PF14703.1|DUF4463	GO:0016020|membrane				10			Down	0.000275766	Yes	8.17671
Ophio1_1|g3355.t1	29.9988	3.69669	3.51578									Down	0.000275766	Yes	8.11504
Ophio1_1|g2641.t1	220.496	27.2124	23.0035				SignalP: has predicted secretion signal; SSP: small secreted protein					Down	0.000275766	Yes	8.10278
Ophio1_1|g2463.t1	22.8316	2.83808	0.294246				SignalP: has predicted secretion signal; SSP: small secreted protein					Down	0.00385882	Yes	8.04473
Ophio1_1|g1439.t1	57.2731	7.12327	15.4057									Down	0.000275766	Yes	8.04028
Ophio1_1|g7665.t1	34.7568	4.33365	6.85482									Down	0.000275766	Yes	8.02021
Ophio1_1|g2486.t1	78.1086	9.86086	38.8822				SignalP: has predicted secretion signal; SSP: small secreted protein					Down	0.000275766	Yes	7.92107
Ophio1_1|g5137.t1	381.658	48.4627	54.4818	PF00763.18|THF_DHG_CYH;PF02882.14|THF_DHG_CYH_C	GO:0009396|folic acid-containing compound biosynthetic process;GO:0055114|oxidation-reduction process;GO:0004488|methylenetetrahydrofolate dehydrogenase (NADP+) activity;GO:0003824|catalytic activity	Metabolism|Metabolism of cofactors and vitamins|One carbon pool by folate|K00295|MTD1. methylenetetrahydrofolate dehydrogenase (NAD+) [EC:1.5.1.15]:EC:1.5.1.15						Down	0.000275766	Yes	7.87529
Ophio1_1|g112.t1	123.894	15.8336	27.115									Down	0.000275766	Yes	7.82475
Ophio1_1|g3010.t1	177.27	22.6842	31.9127									Down	0.000275766	Yes	7.81469
Ophio1_1|g5816.t1	14.3196	1.83351	1.43414									Down	0.00160518	Yes	7.80994
Ophio1_1|g6721.t1	112.585	14.4234	16.6576	PF04143.9|Sulf_transp;PF04143.9|Sulf_transp					9			Down	0.000275766	Yes	7.80572
Ophio1_1|g5937.t1	57.1878	7.35394	8.50429									Down	0.000275766	Yes	7.77648
Ophio1_1|g5256.t1	43.0143	5.53338	35.5494	PF02133.10|Transp_cyt_pur	GO:0016020|membrane;GO:0015205|nucleobase transmembrane transporter activity;GO:0015851|nucleobase transport				3			Down	0.000521802	Yes	7.7736
Ophio1_1|g905.t1	463.403	59.7493	84.8306	PF08592.6|DUF1772					3			Down	0.000275766	Yes	7.75579
Ophio1_1|g6728.t1	255.503	33.5419	51.6797	PF00498.21|FHA	GO:0005515|protein binding							Down	0.000275766	Yes	7.61743
Ophio1_1|g6348.t1	10.5822	1.38951	0.325139									Down	0.000275766	Yes	7.61578
Ophio1_1|g5813.t1	61.9447	8.17244	10.2631						1			Down	0.000275766	Yes	7.57971
Ophio1_1|g5814.t1	1473.4	194.985	278.102	PF11720.3|Inhibitor_I78								Down	0.000275766	Yes	7.55648
Ophio1_1|g1676.t1	9.72922	1.29349	1.00924									Down	0.000275766	Yes	7.52168
Ophio1_1|g6421.t1	92.0718	12.2564	13.8262	PF12681.2|Glyoxalase_2								Down	0.000275766	Yes	7.51214
Ophio1_1|g1604.t1	5091.92	677.964	4354.9				SignalP: has predicted secretion signal					Down	0.000275766	Yes	7.51061
Ophio1_1|g985.t1	19.7307	2.63829	2.70557	PF01328.12|Peroxidase_2	GO:0004601|peroxidase activity		SignalP: has predicted secretion signal		1			Down	0.000275766	Yes	7.47859
Ophio1_1|g6203.t1	20.5118	2.74733	6.02993	PF13415.1|Kelch_3;PF13854.1|Kelch_5								Down	0.000275766	Yes	7.46609
Ophio1_1|g6167.t1	25.2998	3.39873	3.55452						6			Down	0.000275766	Yes	7.4439
Ophio1_1|g6914.t1	174.613	23.5845	41.0562						4			Down	0.000275766	Yes	7.40372
Ophio1_1|g3689.t1	41.1646	5.56694	34.7304				SignalP: has predicted secretion signal		1			Down	0.000275766	Yes	7.39448
Ophio1_1|g7486.t1	82.0185	11.149	26.5697									Down	0.000275766	Yes	7.35658
Ophio1_1|g6898.t1	11.9235	1.62668	2.47855	PF03198.9|Glyco_hydro_72;PF02836.12|Glyco_hydro_2_C	GO:0005975|carbohydrate metabolic process;GO:0004553|hydrolase activity, hydrolyzing O-glycosyl compounds		SignalP: has predicted secretion signal					Down	0.000275766	Yes	7.32996
Ophio1_1|g5227.t1	4.75012	0.654926	0.687724						1			Down	0.009946	Yes	7.25291
Ophio1_1|g5708.t1	6231.42	870.067	645.291	PF11034.3|DUF2823								Down	0.000275766	Yes	7.162
Ophio1_1|g4603.t1	9.35822	1.31498	1.5748	PF04488.10|Gly_transf_sug					1			Down	0.00257548	Yes	7.11663
Ophio1_1|g5463.t1	286.511	40.2779	54.0016	PF01425.16|Amidase	GO:0016884|carbon-nitrogen ligase activity, with glutamine as amido-N-donor							Down	0.000275766	Yes	7.11335
Ophio1_1|g584.t1	284.528	40.0134	36.2599	PF00614.17|PLDc	GO:0003824|catalytic activity;GO:0008152|metabolic process	Metabolism|Lipid metabolism|Glycerophospholipid metabolism|K01115|PLD1_2. phospholipase D1/2 [EC:3.1.4.4]:EC:3.1.4.4;Metabolism|Lipid metabolism|Ether lipid metabolism|K01115|PLD1_2. phospholipase D1/2 [EC:3.1.4.4]:EC:3.1.4.4;Environmental Information Processing|Signal transduction|Ras signaling pathway|K01115|PLD1_2. phospholipase D1/2 [EC:3.1.4.4]:EC:3.1.4.4;Environmental Information Processing…						Down	0.000275766	Yes	7.11082
Ophio1_1|g4709.t1	2243.21	319.547	151.082	PF06687.7|SUR7					4			Down	0.000275766	Yes	7.01997
Ophio1_1|g907.t1	40.4544	5.76752	5.80077				SignalP: has predicted secretion signal; SSP: small secreted protein					Down	0.000275766	Yes	7.01418
Ophio1_1|g5996.t1	331.805	47.8309	21.1967				SignalP: has predicted secretion signal; SSP: small secreted protein					Down	0.000275766	Yes	6.93704
Ophio1_1|g4688.t1	39.5802	5.716	1.98415	PF01757.17|Acyl_transf_3	GO:0016747|transferase activity, transferring acyl groups other than amino-acyl groups				5			Down	0.000275766	Yes	6.92446
Ophio1_1|g6397.t1	128.228	18.6468	32.7228									Down	0.000275766	Yes	6.87668
Ophio1_1|g1176.t1	31.2177	4.54709	4.29492									Down	0.0328046	Yes	6.86542
Ophio1_1|g2452.t1	1478.33	215.444	200.237				SignalP: has predicted secretion signal					Down	0.000275766	Yes	6.86178
Ophio1_1|g5760.t1	309.427	45.3554	86.3754	PF00581.15|Rhodanese		Cellular Processes|Cell growth and death|Cell cycle - yeast|K02555|MIH1. M-phase inducer tyrosine phosphatase [EC:3.1.3.48]:EC:3.1.3.48						Down	0.000275766	Yes	6.82227
Ophio1_1|g7540.t1	18.5892	2.73483	1.31955									Down	0.000275766	Yes	6.7972
Ophio1_1|g3398.t1	40.3883	5.94216	35.6471									Down	0.000275766	Yes	6.79691
Ophio1_1|g1895.t1	5.76667	0.850225	5.36145	PF00135.23|COesterase;PF08240.7|ADH_N;PF00107.21|ADH_zinc_N	GO:0016491|oxidoreductase activity;GO:0008270|zinc ion binding;GO:0055114|oxidation-reduction process	Metabolism|Overview|Degradation of aromatic compounds|K00002|AKR1A1, adh. alcohol dehydrogenase (NADP+) [EC:1.1.1.2]:EC:1.1.1.2;Metabolism|Carbohydrate metabolism|Glycolysis / Gluconeogenesis|K00002|AKR1A1, adh. alcohol dehydrogenase (NADP+) [EC:1.1.1.2]:EC:1.1.1.2;Metabolism|Carbohydrate metabolism|Pentose and glucuronate interconversions|K00002|AKR1A1, adh. alcohol dehydrogenase (NADP+) [EC:1.1…	SignalP: has predicted secretion signal			S09X		Down	0.000275766	Yes	6.78252
Ophio1_1|g6700.t1	26.9432	3.97795	4.47748									Down	0.00573661	Yes	6.77314
Ophio1_1|g18.t1	181.428	26.8217	18.4633	PF00122.15|E1-E2_ATPase;PF00689.16|Cation_ATPase_C;PF00702.21|Hydrolase;PF12710.2|HAD;PF00690.21|Cation_ATPase_N;PF13246.1|Hydrolase_like2	GO:0046872|metal ion binding;GO:0000166|nucleotide binding				10			Down	0.000275766	Yes	6.76422
Ophio1_1|g4526.t1	48.5805	7.21129	5.29145									Down	0.000275766	Yes	6.73673
Ophio1_1|g6139.t1	147.163	22.1025	3.11797	PF04828.9|GFA	GO:0016846|carbon-sulfur lyase activity;GO:0008152|metabolic process							Down	0.000275766	Yes	6.65821
Ophio1_1|g6718.t1	21.6986	3.2704	3.84069						1			Down	0.000275766	Yes	6.63485
Ophio1_1|g146.t1	17.5689	2.64921	7.17276	PF03067.10|Chitin_bind_3	GO:0019028|viral capsid		SignalP: has predicted secretion signal; SSP: small secreted protein					Down	0.000752938	Yes	6.63175
Ophio1_1|g7533.t1	100.11	15.1577	18.9245	PF00324.16|AA_permease;PF13520.1|AA_permease_2	GO:0003333|amino acid transmembrane transport;GO:0006810|transport;GO:0016020|membrane;GO:0055085|transmembrane transport;GO:0015171|amino acid transmembrane transporter activity				10			Down	0.000275766	Yes	6.60456
Ophio1_1|g1767.t1	14.9628	2.29467	4.19321	PF13087.1|AAA_12;PF13086.1|AAA_11;PF13538.1|UvrD_C_2		Genetic Information Processing|Translation|RNA transport|K14326|UPF1, RENT1. regulator of nonsense transcripts 1 [EC:3.6.4.-]:EC:3.6.4.-;Genetic Information Processing|Translation|mRNA surveillance pathway|K14326|UPF1, RENT1. regulator of nonsense transcripts 1 [EC:3.6.4.-]:EC:3.6.4.-						Down	0.000275766	Yes	6.52068
Ophio1_1|g3749.t1	9.72044	1.49589	1.39625	PF01179.15|Cu_amine_oxid	GO:0005507|copper ion binding;GO:0048038|quinone binding;GO:0055114|oxidation-reduction process;GO:0009308|amine metabolic process;GO:0008131|primary amine oxidase activity	Metabolism|Amino acid metabolism|Glycine, serine and threonine metabolism|K00276|AOC3, AOC2, tynA. primary-amine oxidase [EC:1.4.3.21]:EC:1.4.3.21;Metabolism|Amino acid metabolism|Tyrosine metabolism|K00276|AOC3, AOC2, tynA. primary-amine oxidase [EC:1.4.3.21]:EC:1.4.3.21;Metabolism|Amino acid metabolism|Phenylalanine metabolism|K00276|AOC3, AOC2, tynA. primary-amine oxidase [EC:1.4.3.21]:EC:1.4.…						Down	0.000275766	Yes	6.4981
Ophio1_1|g7485.t1	31.848	4.92385	9.85667									Down	0.000275766	Yes	6.46811
Ophio1_1|g6486.t1	485.261	75.0787	47.5491						2			Down	0.000275766	Yes	6.46336
Ophio1_1|g2207.t1	155.317	24.1268	46.6933									Down	0.000275766	Yes	6.43753
Ophio1_1|g1665.t1	615.896	96.0864	116.426	PF04145.10|Ctr	GO:0005375|copper ion transmembrane transporter activity;GO:0016021|integral component of membrane;GO:0035434|copper ion transmembrane transport	Organismal Systems|Digestive system|Mineral absorption|K14686|SLC31A1, CTR1. solute carrier family 31 (copper transporter), member 1:			2			Down	0.000275766	Yes	6.40981
Ophio1_1|g917.t1	355.586	55.9201	60.917									Down	0.000275766	Yes	6.35882
Ophio1_1|g3517.t1	147.031	23.2095	10.5811									Down	0.000275766	Yes	6.33495
Ophio1_1|g6911.t1	869.082	137.445	47.4718	PF04145.10|Ctr	GO:0005375|copper ion transmembrane transporter activity;GO:0016021|integral component of membrane;GO:0035434|copper ion transmembrane transport				2			Down	0.000275766	Yes	6.32313
Ophio1_1|g3288.t1	56.4679	8.99916	4.77995									Down	0.000275766	Yes	6.2748
Ophio1_1|g6659.t1	375.352	59.9733	157.392	PF04080.8|Per1			SignalP: has predicted secretion signal		8			Down	0.000275766	Yes	6.25865
Ophio1_1|g3709.t1	232.048	37.3294	44.4762	PF03151.11|TPT					11			Down	0.000275766	Yes	6.21623
Ophio1_1|g1197.t1	45.1184	7.30684	12.8588									Down	0.0121131	Yes	6.17482
Ophio1_1|g5783.t1	16.5856	2.68905	10.9597	PF03055.10|RPE65;PF03055.10|RPE65		Metabolism|Metabolism of terpenoids and polyketides|Carotenoid biosynthesis|K17842|carT, CAO-2. torulene dioxygenase [EC:1.13.11.59]:EC:1.13.11.59						Down	0.000275766	Yes	6.16783
Ophio1_1|g916.t1	39.7927	6.45446	13.2431	PF03033.15|Glyco_transf_28;PF00201.13|UDPGT	GO:0005975|carbohydrate metabolic process;GO:0008152|metabolic process;GO:0030259|lipid glycosylation;GO:0016758|transferase activity, transferring hexosyl groups							Down	0.000275766	Yes	6.16515
Ophio1_1|g7200.t1	749.107	122.245	124.27	PF12273.3|RCR					1			Down	0.000275766	Yes	6.12792
Ophio1_1|g2854.t1	279	45.8564	52.5042	PF07217.6|Het-C			SignalP: has predicted secretion signal					Down	0.000275766	Yes	6.08421
Ophio1_1|g1038.t1	10.682	1.75702	2.50994	PF02668.11|TauD	GO:0016491|oxidoreductase activity;GO:0055114|oxidation-reduction process	Metabolism|Overview|Degradation of aromatic compounds|K06912|tfdA. alpha-ketoglutarate-dependent 2,4-dichlorophenoxyacetate dioxygenase [EC:1.14.11.-]:EC:1.14.11.-;Metabolism|Xenobiotics biodegradation and metabolism|Chlorocyclohexane and chlorobenzene degradation|K06912|tfdA. alpha-ketoglutarate-dependent 2,4-dichlorophenoxyacetate dioxygenase [EC:1.14.11.-]:EC:1.14.11.-					Part of secondary metabolism cluster 17	Down	0.000275766	Yes	6.07961
Ophio1_1|g199.t1	8.58956	1.41571	2.07888									Down	0.000752938	Yes	6.06732
Ophio1_1|g6695.t1	247.061	40.7326	48.1985	PF00551.14|Formyl_trans_N;PF01842.20|ACT;PF13740.1|ACT_6	GO:0009058|biosynthetic process;GO:0016597|amino acid binding;GO:0016742|hydroxymethyl-, formyl- and related transferase activity;GO:0008152|metabolic process	Metabolism|Carbohydrate metabolism|Glyoxylate and dicarboxylate metabolism|K01433|purU. formyltetrahydrofolate deformylase [EC:3.5.1.10]:EC:3.5.1.10;Metabolism|Metabolism of cofactors and vitamins|One carbon pool by folate|K01433|purU. formyltetrahydrofolate deformylase [EC:3.5.1.10]:EC:3.5.1.10						Down	0.000275766	Yes	6.06544
Ophio1_1|g151.t1	28.4166	4.6866	1.64512				SignalP: has predicted secretion signal; SSP: small secreted protein					Down	0.000275766	Yes	6.06337
Ophio1_1|g3614.t1	84.6054	14.0463	4.1001	PF00266.14|Aminotran_5	GO:0008152|metabolic process							Down	0.000275766	Yes	6.02332
Ophio1_1|g1254.t1	551.036	91.5794	157.832									Down	0.000275766	Yes	6.01703
Ophio1_1|g434.t1	87.7829	14.6244	22.164									Down	0.00257548	Yes	6.0025
Ophio1_1|g7700.t1	10.1108	1.6923	1.24284									Down	0.000521802	Yes	5.97459
Ophio1_1|g4369.t1	1065.6	178.642	194.699	PF14613.1|DUF4449								Down	0.000275766	Yes	5.965
Ophio1_1|g164.t1	60.9634	10.2244	6.86094						1			Down	0.000275766	Yes	5.96254
Ophio1_1|g3987.t1	193.121	32.3942	17.3505	PF04547.7|Anoctamin					9			Down	0.000275766	Yes	5.96159
Ophio1_1|g3870.t1	124.529	20.9228	22.1935									Down	0.000275766	Yes	5.95183
Ophio1_1|g7724.t1	39.3923	6.63797	11.002	PF01699.19|Na_Ca_ex	GO:0016021|integral component of membrane;GO:0055085|transmembrane transport				3			Down	0.000275766	Yes	5.93439
Ophio1_1|g274.t1	3713.67	625.871	388.776	PF00258.20|Flavodoxin_1;PF03358.10|FMN_red;PF02525.12|Flavodoxin_2	GO:0016491|oxidoreductase activity;GO:0010181|FMN binding							Down	0.000275766	Yes	5.9336
Ophio1_1|g3175.t1	11.4499	1.9359	2.61616	PF07690.11|MFS_1	GO:0016021|integral component of membrane;GO:0055085|transmembrane transport				10			Down	0.000275766	Yes	5.91451
Ophio1_1|g4778.t1	57.9609	9.83106	10.2091	PF02190.11|LON;PF00097.20|zf-C3HC4;PF13923.1|zf-C3HC4_2	GO:0004176|ATP-dependent peptidase activity;GO:0006508|proteolysis;GO:0046872|metal ion binding							Down	0.000275766	Yes	5.89569
Ophio1_1|g2391.t1	6.85625	1.16321	6.83412									Down	0.0452929	Yes	5.89425
Ophio1_1|g7386.t1	25.7506	4.39979	2.71631									Down	0.000275766	Yes	5.85269
Ophio1_1|g3289.t1	174.949	30.0035	24.2622									Down	0.000275766	Yes	5.83095
Ophio1_1|g456.t1	105.61	18.1253	18.6543	PF08740.6|BCS1_N;PF00004.24|AAA;PF00004.24|AAA	GO:0005524|ATP binding				2			Down	0.000275766	Yes	5.82666
Ophio1_1|g1170.t1	151.305	25.976	55.0735	PF02781.11|G6PD_C;PF00479.17|G6PD_N	GO:0006006|glucose metabolic process;GO:0055114|oxidation-reduction process;GO:0050661|NADP binding;GO:0004345|glucose-6-phosphate dehydrogenase activity	Metabolism|Overview|Carbon metabolism|K00036|G6PD, zwf. glucose-6-phosphate 1-dehydrogenase [EC:1.1.1.49]:EC:1.1.1.49;Metabolism|Carbohydrate metabolism|Pentose phosphate pathway|K00036|G6PD, zwf. glucose-6-phosphate 1-dehydrogenase [EC:1.1.1.49]:EC:1.1.1.49;Metabolism|Metabolism of other amino acids|Glutathione metabolism|K00036|G6PD, zwf. glucose-6-phosphate 1-dehydrogenase [EC:1.1.1.49]:EC:1.1…						Down	0.000275766	Yes	5.8248
Ophio1_1|g6292.t1	6.02427	1.0375	1.76228									Down	0.0344787	Yes	5.80653
Ophio1_1|g3764.t1	6.44112	1.11407	2.01146				SignalP: has predicted secretion signal					Down	0.000275766	Yes	5.78161
Ophio1_1|g2427.t1	104.726	18.1164	44.3206				SignalP: has predicted secretion signal; SSP: small secreted protein					Down	0.000275766	Yes	5.78073
Ophio1_1|g3089.t1	22.7423	3.94371	6.82606									Down	0.000275766	Yes	5.76673
Ophio1_1|g2645.t1	468.006	81.6892	55.1457									Down	0.000275766	Yes	5.7291
Ophio1_1|g710.t1	738.095	129.128	158.083									Down	0.000275766	Yes	5.71599
Ophio1_1|g7140.t1	75.9726	13.3471	19.6091									Down	0.000275766	Yes	5.69207
Ophio1_1|g5466.t1	19.0167	3.36828	3.55614									Down	0.000275766	Yes	5.64582
Ophio1_1|g5151.t1	374.926	66.5568	154.929	PF00083.19|Sugar_tr;PF07690.11|MFS_1	GO:0022857|transmembrane transporter activity;GO:0016021|integral component of membrane;GO:0055085|transmembrane transport				12			Down	0.000275766	Yes	5.63317
Ophio1_1|g5069.t1	77.6573	13.8275	16.775	PF07819.8|PGAP1;PF05057.9|DUF676	GO:0006886|intracellular protein transport;GO:0016788|hydrolase activity, acting on ester bonds;GO:0006505|GPI anchor metabolic process	Metabolism|Lipid metabolism|Glycerolipid metabolism|K01046|E3.1.1.3. triacylglycerol lipase [EC:3.1.1.3]:EC:3.1.1.3						Down	0.000275766	Yes	5.61615
Ophio1_1|g7781.t1	35.55	6.3415	10.1163	PF01699.19|Na_Ca_ex	GO:0016021|integral component of membrane;GO:0055085|transmembrane transport				4			Down	0.000275766	Yes	5.60593
Ophio1_1|g7468.t1	48.1874	8.65392	10.0798	PF01566.13|Nramp	GO:0006810|transport;GO:0005215|transporter activity;GO:0016020|membrane				9			Down	0.000275766	Yes	5.56827
Ophio1_1|g1882.t1	127.164	22.8723	17.0965	PF00324.16|AA_permease;PF13520.1|AA_permease_2	GO:0003333|amino acid transmembrane transport;GO:0006810|transport;GO:0016020|membrane;GO:0055085|transmembrane transport;GO:0015171|amino acid transmembrane transporter activity				4			Down	0.000275766	Yes	5.55974
Ophio1_1|g1388.t1	170.431	30.7181	36.0664	PF03727.11|Hexokinase_2;PF00349.16|Hexokinase_1	GO:0005975|carbohydrate metabolic process;GO:0005524|ATP binding;GO:0016773|phosphotransferase activity, alcohol group as acceptor	Metabolism|Overview|Carbon metabolism|K00844|HK. hexokinase [EC:2.7.1.1]:EC:2.7.1.1;Metabolism|Carbohydrate metabolism|Glycolysis / Gluconeogenesis|K00844|HK. hexokinase [EC:2.7.1.1]:EC:2.7.1.1;Metabolism|Carbohydrate metabolism|Fructose and mannose metabolism|K00844|HK. hexokinase [EC:2.7.1.1]:EC:2.7.1.1;Metabolism|Carbohydrate metabolism|Galactose metabolism|K00844|HK. hexokinase [EC:2.7.1.1]:E…						Down	0.000275766	Yes	5.54823
Ophio1_1|g5877.t1	94.0768	17.0976	29.8445	PF04791.11|LMBR1		Organismal Systems|Digestive system|Vitamin digestion and absorption|K14617|LMBRD1. LMBR1 domain-containing protein 1:			9			Down	0.000275766	Yes	5.50234
Ophio1_1|g2032.t1	467.425	85.1006	44.9556	PF00293.23|NUDIX	GO:0016787|hydrolase activity							Down	0.000275766	Yes	5.49262
Ophio1_1|g7113.t1	35.577	6.48059	12.0199	PF00078.22|RVT_1	GO:0003723|RNA binding;GO:0006278|RNA-dependent DNA replication;GO:0003964|RNA-directed DNA polymerase activity							Down	0.000275766	Yes	5.48978
Ophio1_1|g5353.t1	66.6224	12.1651	17.8314									Down	0.000275766	Yes	5.47652
Ophio1_1|g315.t1	91.3459	16.8133	26.6607									Down	0.000275766	Yes	5.43295
Ophio1_1|g3902.t1	45.272	8.35047	21.4778	PF01734.17|Patatin	GO:0006629|lipid metabolic process							Down	0.000275766	Yes	5.42149
Ophio1_1|g2199.t1	2529.83	467.6	229.368	PF03856.8|SUN								Down	0.000275766	Yes	5.41024
Ophio1_1|g4090.t1	152.364	28.1658	68.0658									Down	0.000275766	Yes	5.40954
Ophio1_1|g5026.t1	675.305	125.3	176.528	PF10281.4|Ish1;PF10281.4|Ish1;PF10281.4|Ish1;PF10281.4|Ish1			SignalP: has predicted secretion signal					Down	0.000275766	Yes	5.38951
Ophio1_1|g6720.t1	120.152	22.396	9.78317	PF00107.21|ADH_zinc_N;PF13602.1|ADH_zinc_N_2;PF08240.7|ADH_N	GO:0016491|oxidoreductase activity;GO:0008270|zinc ion binding;GO:0055114|oxidation-reduction process							Down	0.000275766	Yes	5.36489
Ophio1_1|g363.t1	4.72939	0.886374	0.194235									Down	0.0273962	Yes	5.33566
Ophio1_1|g1712.t1	13.7008	2.57655	3.61213	PF00153.22|Mito_carr;PF00153.22|Mito_carr;PF00153.22|Mito_carr					2			Down	0.000752938	Yes	5.3175
Ophio1_1|g7495.t1	40.9103	7.69544	5.39135				SignalP: has predicted secretion signal; SSP: small secreted protein					Down	0.000275766	Yes	5.31617
Ophio1_1|g3642.t1	15.8619	2.98787	2.44056	PF01370.16|Epimerase;PF04321.12|RmlD_sub_bind;PF02719.10|Polysacc_synt_2	GO:0045226|extracellular polysaccharide biosynthetic process;GO:0008831|dTDP-4-dehydrorhamnose reductase activity;GO:0044237|cellular metabolic process;GO:0050662|coenzyme binding;GO:0009058|biosynthetic process;GO:0003824|catalytic activity							Down	0.000275766	Yes	5.30877
Ophio1_1|g4345.t1	23.7522	4.48951	315.381	PF01375.12|Enterotoxin_a	GO:0005576|extracellular region;GO:0009405|pathogenesis;GO:0003824|catalytic activity		SignalP: has predicted secretion signal					Down	0.000521802	Yes	5.2906
Ophio1_1|g4527.t1	783.755	148.212	190.348	PF00121.13|TIM	GO:0004807|triose-phosphate isomerase activity;GO:0008152|metabolic process	Metabolism|Overview|Carbon metabolism|K01803|TPI, tpiA. triosephosphate isomerase (TIM) [EC:5.3.1.1]:EC:5.3.1.1;Metabolism|Overview|Biosynthesis of amino acids|K01803|TPI, tpiA. triosephosphate isomerase (TIM) [EC:5.3.1.1]:EC:5.3.1.1;Metabolism|Carbohydrate metabolism|Glycolysis / Gluconeogenesis|K01803|TPI, tpiA. triosephosphate isomerase (TIM) [EC:5.3.1.1]:EC:5.3.1.1;Metabolism|Carbohydrate met…						Down	0.000275766	Yes	5.28807
Ophio1_1|g2715.t1	38.2893	7.24157	5.11469	PF01019.16|G_glu_transpept	GO:0006749|glutathione metabolic process;GO:0003840|gamma-glutamyltransferase activity	Metabolism|Lipid metabolism|Arachidonic acid metabolism|K00681|ggt. gamma-glutamyltranspeptidase [EC:2.3.2.2]:EC:2.3.2.2;Metabolism|Metabolism of other amino acids|Taurine and hypotaurine metabolism|K00681|ggt. gamma-glutamyltranspeptidase [EC:2.3.2.2]:EC:2.3.2.2;Metabolism|Metabolism of other amino acids|Cyanoamino acid metabolism|K00681|ggt. gamma-glutamyltranspeptidase [EC:2.3.2.2]:EC:2.3.2.2;…	SignalP: has predicted secretion signal			T03		Down	0.000275766	Yes	5.28743
Ophio1_1|g5532.t1	77.5599	14.71	29.0901						3			Down	0.000275766	Yes	5.2726
Ophio1_1|g6781.t1	50.3923	9.56887	19.3629	PF08325.5|WLM								Down	0.000275766	Yes	5.26627
Ophio1_1|g3666.t1	25.5919	4.86464	7.33964	PF00307.26|CH	GO:0005515|protein binding							Down	0.000275766	Yes	5.2608
Ophio1_1|g2963.t1	174.807	33.2335	29.5504	PF12063.3|DUF3543;PF00069.20|Pkinase;PF07714.12|Pkinase_Tyr	GO:0005524|ATP binding;GO:0004672|protein kinase activity;GO:0004674|protein serine/threonine kinase activity;GO:0006468|protein phosphorylation	Environmental Information Processing|Signal transduction|mTOR signaling pathway|K08269|ULK1_2_3, ATG1. serine/threonine-protein kinase ULK/ATG1 [EC:2.7.11.1]:EC:2.7.11.1;Cellular Processes|Transport and catabolism|Regulation of autophagy|K08269|ULK1_2_3, ATG1. serine/threonine-protein kinase ULK/ATG1 [EC:2.7.11.1]:EC:2.7.11.1						Down	0.000275766	Yes	5.25996
Ophio1_1|g7620.t1	4.06241	0.772851	0.387922									Down	0.0218559	Yes	5.25639
Ophio1_1|g1800.t1	1156.11	220.197	416.054									Down	0.000275766	Yes	5.25034
Ophio1_1|g3901.t1	22.228	4.2368	11.2446									Down	0.000275766	Yes	5.24641
Ophio1_1|g5735.t1	96.291	18.4056	8.67875	PF14479.1|HeLo;PF07714.12|Pkinase_Tyr	GO:0004672|protein kinase activity;GO:0006468|protein phosphorylation		SignalP: has predicted secretion signal		1			Down	0.000275766	Yes	5.23161
Ophio1_1|g6790.t1	25.607	4.91994	14.0831	PF04488.10|Gly_transf_sug								Down	0.000275766	Yes	5.20474
Ophio1_1|g3041.t1	16.6913	3.23015	7.24007									Down	0.00313411	Yes	5.16735
Ophio1_1|g415.t1	53.8785	10.4316	13.4162									Down	0.000275766	Yes	5.16493
Ophio1_1|g4869.t1	88.2637	17.1058	14.4026	PF07690.11|MFS_1	GO:0016021|integral component of membrane;GO:0055085|transmembrane transport				12			Down	0.000275766	Yes	5.15987
Ophio1_1|g1951.t1	35.1782	6.83425	1.7089									Down	0.000275766	Yes	5.14734
Ophio1_1|g7268.t1	18.4739	3.60161	12.2644	PF01565.18|FAD_binding_4	GO:0055114|oxidation-reduction process;GO:0016491|oxidoreductase activity;GO:0050660|flavin adenine dinucleotide binding;GO:0008762|UDP-N-acetylmuramate dehydrogenase activity							Down	0.000275766	Yes	5.12934
Ophio1_1|g1494.t1	18.8011	3.66572	7.77867						4			Down	0.00119408	Yes	5.1289
Ophio1_1|g6082.t1	398.928	77.8637	38.2216	PF01293.15|PEPCK_ATP;PF01293.15|PEPCK_ATP;PF01293.15|PEPCK_ATP	GO:0006094|gluconeogenesis;GO:0004612|phosphoenolpyruvate carboxykinase (ATP) activity;GO:0005524|ATP binding	Metabolism|Overview|Carbon metabolism|K01610|E4.1.1.49, pckA. phosphoenolpyruvate carboxykinase (ATP) [EC:4.1.1.49]:EC:4.1.1.49;Metabolism|Carbohydrate metabolism|Glycolysis / Gluconeogenesis|K01610|E4.1.1.49, pckA. phosphoenolpyruvate carboxykinase (ATP) [EC:4.1.1.49]:EC:4.1.1.49;Metabolism|Carbohydrate metabolism|Citrate cycle (TCA cycle)|K01610|E4.1.1.49, pckA. phosphoenolpyruvate carboxykinas…						Down	0.000275766	Yes	5.12341
Ophio1_1|g6464.t1	125.682	24.546	58.9385	PF13405.1|EF-hand_6;PF13405.1|EF-hand_6	GO:0005509|calcium ion binding							Down	0.000275766	Yes	5.12026
Ophio1_1|g2332.t1	222.922	43.724	40.2823	PF13516.1|LRR_6								Down	0.000275766	Yes	5.09839
Ophio1_1|g4418.t1	61.5788	12.0795	7.50811	PF12921.2|ATP13								Down	0.000275766	Yes	5.09779
Ophio1_1|g5584.t1	442.524	86.8371	97.4344	PF01738.13|DLH	GO:0016787|hydrolase activity							Down	0.000275766	Yes	5.09602
Ophio1_1|g1756.t1	7.5564	1.48385	1.23463	PF06414.7|Zeta_toxin;PF13671.1|AAA_33	GO:0016301|kinase activity;GO:0005524|ATP binding							Down	0.00219689	Yes	5.09243
Ophio1_1|g4150.t1	40.8944	8.03494	10.0705									Down	0.000275766	Yes	5.08957
Ophio1_1|g6683.t1	14.833	2.9233	1.59834				SignalP: has predicted secretion signal		1			Down	0.000976025	Yes	5.07406
Ophio1_1|g7010.t1	57.7857	11.3982	35.8925				SignalP: has predicted secretion signal; SSP: small secreted protein					Down	0.000275766	Yes	5.06972
Ophio1_1|g582.t1	267.163	52.7022	54.6703	PF00152.15|tRNA-synt_2;PF09924.4|DUF2156;PF01336.20|tRNA_anti-codon	GO:0003676|nucleic acid binding;GO:0004812|aminoacyl-tRNA ligase activity;GO:0005524|ATP binding;GO:0000166|nucleotide binding;GO:0006418|tRNA aminoacylation for protein translation	Genetic Information Processing|Translation|Aminoacyl-tRNA biosynthesis|K01876|DARS, aspS. aspartyl-tRNA synthetase [EC:6.1.1.12]:EC:6.1.1.12						Down	0.000275766	Yes	5.0693
Ophio1_1|g4419.t1	52.9574	10.4525	3.84062									Down	0.000275766	Yes	5.06648
Ophio1_1|g3739.t1	11.8811	2.34697	1.7972				SignalP: has predicted secretion signal; SSP: small secreted protein					Down	0.0200609	Yes	5.06231
Ophio1_1|g5141.t1	50.4233	9.99776	5.56034	PF08240.7|ADH_N;PF00107.21|ADH_zinc_N	GO:0016491|oxidoreductase activity;GO:0008270|zinc ion binding;GO:0055114|oxidation-reduction process	Metabolism|Carbohydrate metabolism|Pentose and glucuronate interconversions|K00008|SORD, gutB. L-iditol 2-dehydrogenase [EC:1.1.1.14]:EC:1.1.1.14;Metabolism|Carbohydrate metabolism|Fructose and mannose metabolism|K00008|SORD, gutB. L-iditol 2-dehydrogenase [EC:1.1.1.14]:EC:1.1.1.14						Down	0.000275766	Yes	5.04346
Ophio1_1|g5717.t1	31.3122	6.21941	7.8427	PF03694.8|Erg28	GO:0016021|integral component of membrane				3			Down	0.00750656	Yes	5.03459
Ophio1_1|g3567.t1	110.436	22.0579	28.0399	PF01323.15|DSBA	GO:0015035|protein disulfide oxidoreductase activity							Down	0.000275766	Yes	5.00664
Ophio1_1|g7705.t1	46.2889	9.25249	10.8355									Down	0.00276774	Yes	5.00286
Ophio1_1|g3225.t1	361.453	72.6047	101.234	PF07724.9|AAA_2;PF00004.24|AAA;PF00004.24|AAA;PF10431.4|ClpB_D2-small;PF13191.1|AAA_16;PF07728.9|AAA_5;PF00158.21|Sigma54_activat;PF02861.15|Clp_N	GO:0006355|regulation of transcription, DNA-templated;GO:0019538|protein metabolic process;GO:0016887|ATPase activity;GO:0005524|ATP binding;GO:0008134|transcription factor binding							Down	0.000275766	Yes	4.97837
Ophio1_1|g6719.t1	17.9414	3.61511	0.926654	PF00083.19|Sugar_tr;PF07690.11|MFS_1	GO:0022857|transmembrane transporter activity;GO:0016021|integral component of membrane;GO:0055085|transmembrane transport				8			Down	0.000275766	Yes	4.96289
Ophio1_1|g4074.t1	160.655	32.5651	67.8351									Down	0.000976025	Yes	4.93335
Ophio1_1|g6265.t1	65.1494	13.2381	2.94818	PF02786.12|CPSase_L_D2;PF02785.14|Biotin_carb_C;PF00289.17|CPSase_L_chain;PF13535.1|ATP-grasp_4;PF00364.17|Biotin_lipoyl;PF07478.8|Dala_Dala_lig_C;PF02222.17|ATP-grasp	GO:0008152|metabolic process;GO:0008716|D-alanine-D-alanine ligase activity;GO:0005524|ATP binding;GO:0003824|catalytic activity;GO:0016874|ligase activity	Metabolism|Amino acid metabolism|Valine, leucine and isoleucine degradation|K01968|E6.4.1.4A. 3-methylcrotonyl-CoA carboxylase alpha subunit [EC:6.4.1.4]:EC:6.4.1.4						Down	0.000275766	Yes	4.92136
Ophio1_1|g1548.t1	101.372	20.6053	15.4623	PF00328.17|His_Phos_2	GO:0003993|acid phosphatase activity	Metabolism|Metabolism of cofactors and vitamins|Riboflavin metabolism|K01078|E3.1.3.2. acid phosphatase [EC:3.1.3.2]:EC:3.1.3.2;Metabolism|Xenobiotics biodegradation and metabolism|Aminobenzoate degradation|K01078|E3.1.3.2. acid phosphatase [EC:3.1.3.2]:EC:3.1.3.2;Human Diseases|Infectious diseases|Tuberculosis|K01078|E3.1.3.2. acid phosphatase [EC:3.1.3.2]:EC:3.1.3.2						Down	0.000275766	Yes	4.91971
Ophio1_1|g5049.t1	86.6106	17.6098	24.5356	PF02752.17|Arrestin_C								Down	0.000275766	Yes	4.91832
Ophio1_1|g5677.t1	23.5977	4.80915	4.16388									Down	0.00506602	Yes	4.90683
Ophio1_1|g5519.t1	1234.8	252.201	103.493	PF08570.5|DUF1761					3			Down	0.000275766	Yes	4.89609
Ophio1_1|g2758.t1	19.8473	4.06288	5.7024	PF00520.26|Ion_trans	GO:0016020|membrane;GO:0005216|ion channel activity;GO:0006811|ion transport;GO:0055085|transmembrane transport				5			Down	0.000275766	Yes	4.88503
Ophio1_1|g1644.t1	28.9798	5.95024	4.92843	PF04681.7|Bys1			SignalP: has predicted secretion signal; SSP: small secreted protein		1			Down	0.00523464	Yes	4.87036
Ophio1_1|g7566.t1	145.094	29.7913	16.5905	PF14616.1|DUF4451								Down	0.000275766	Yes	4.87035
Ophio1_1|g5660.t1	23.3747	4.81366	4.69895	PF13738.1|Pyr_redox_3;PF00743.14|FMO-like	GO:0004499|N,N-dimethylaniline monooxygenase activity;GO:0055114|oxidation-reduction process;GO:0050661|NADP binding;GO:0050660|flavin adenine dinucleotide binding							Down	0.000275766	Yes	4.85591
Ophio1_1|g3396.t1	80.94	16.724	15.4343	PF04082.13|Fungal_trans;PF00172.13|Zn_clus	GO:0000981|sequence-specific DNA binding RNA polymerase II transcription factor activity;GO:0006355|regulation of transcription, DNA-templated;GO:0003677|DNA binding;GO:0005634|nucleus;GO:0008270|zinc ion binding;GO:0006351|transcription, DNA-templated			Zn2Cys6				Down	0.000275766	Yes	4.83975
Ophio1_1|g5716.t1	4.81574	0.99639	0.162733	PF00067.17|p450	GO:0005506|iron ion binding;GO:0055114|oxidation-reduction process;GO:0016705|oxidoreductase activity, acting on paired donors, with incorporation or reduction of molecular oxygen;GO:0020037|heme binding				1		Part of secondary metabolism cluster 23;Secondary metabolism. Type: Decorating	Down	0.00199939	Yes	4.83319
Ophio1_1|g3149.t1	87.982	18.262	11.7878									Down	0.000275766	Yes	4.81776
Ophio1_1|g7617.t1	154.71	32.4624	54.4087									Down	0.000275766	Yes	4.76582
Ophio1_1|g583.t1	721.089	151.617	121.002	PF08718.6|GLTP	GO:0051861|glycolipid binding;GO:0046836|glycolipid transport;GO:0005737|cytoplasm;GO:0017089|glycolipid transporter activity							Down	0.000275766	Yes	4.75599
Ophio1_1|g3735.t1	13.6826	2.88934	2.05873	PF00248.16|Aldo_ket_red		Metabolism|Metabolism of cofactors and vitamins|Vitamin B6 metabolism|K05275|E1.1.1.65. pyridoxine 4-dehydrogenase [EC:1.1.1.65]:EC:1.1.1.65						Down	0.000275766	Yes	4.73555
Ophio1_1|g7015.t1	20.184	4.26638	0.749475									Down	0.000275766	Yes	4.73094
Ophio1_1|g943.t1	39.703	8.41202	17.7355						1			Down	0.0436449	Yes	4.71979
Ophio1_1|g5617.t1	12.6169	2.68221	5.54289									Down	0.0323187	Yes	4.70392
Ophio1_1|g2070.t1	45.4468	9.68768	16.5517	PF00590.15|TP_methylase;PF13241.1|NAD_binding_7;PF14823.1|Sirohm_synth_C	GO:0019354|siroheme biosynthetic process;GO:0008168|methyltransferase activity;GO:0043115|precorrin-2 dehydrogenase activity;GO:0055114|oxidation-reduction process;GO:0008152|metabolic process;GO:0006779|porphyrin-containing compound biosynthetic process	Metabolism|Metabolism of cofactors and vitamins|Porphyrin and chlorophyll metabolism|K00589|MET1. uroporphyrin-III C-methyltransferase [EC:2.1.1.107]:EC:2.1.1.107						Down	0.000275766	Yes	4.6912
Ophio1_1|g435.t1	48.8398	10.4128	4.86236	PF02826.14|2-Hacid_dh_C;PF00389.25|2-Hacid_dh	GO:0051287|NAD binding;GO:0048037|cofactor binding;GO:0055114|oxidation-reduction process;GO:0016616|oxidoreductase activity, acting on the CH-OH group of donors, NAD or NADP as acceptor;GO:0008152|metabolic process	Metabolism|Overview|Carbon metabolism|K00058|serA, PHGDH. D-3-phosphoglycerate dehydrogenase [EC:1.1.1.95]:EC:1.1.1.95;Metabolism|Overview|Biosynthesis of amino acids|K00058|serA, PHGDH. D-3-phosphoglycerate dehydrogenase [EC:1.1.1.95]:EC:1.1.1.95;Metabolism|Energy metabolism|Methane metabolism|K00058|serA, PHGDH. D-3-phosphoglycerate dehydrogenase [EC:1.1.1.95]:EC:1.1.1.95;Metabolism|Amino acid …						Down	0.000275766	Yes	4.69036
Ophio1_1|g7514.t1	20.5374	4.38673	3.06281									Down	0.00276774	Yes	4.68171
Ophio1_1|g3469.t1	173.072	37.1937	69.4515	PF07978.8|NIPSNAP;PF07978.8|NIPSNAP								Down	0.000275766	Yes	4.65326
Ophio1_1|g6959.t1	90.089	19.4585	13.4433	PF11951.3|Fungal_trans_2								Down	0.000275766	Yes	4.6298
Ophio1_1|g2694.t1	58.7488	12.6909	13.6433	PF10329.4|DUF2417;PF12697.2|Abhydrolase_6					5			Down	0.000275766	Yes	4.62921
Ophio1_1|g5747.t1	362.894	78.7772	68.919	PF04515.7|Choline_transpo					10			Down	0.000275766	Yes	4.60659
Ophio1_1|g4912.t1	431.951	93.7988	97.0691	PF07994.7|NAD_binding_5;PF01658.12|Inos-1-P_synth	GO:0004512|inositol-3-phosphate synthase activity;GO:0008654|phospholipid biosynthetic process;GO:0006021|inositol biosynthetic process	Metabolism|Carbohydrate metabolism|Inositol phosphate metabolism|K01858|E5.5.1.4, INO1. myo-inositol-1-phosphate synthase [EC:5.5.1.4]:EC:5.5.1.4;Metabolism|iosynthesis of other secondary metabolites|Streptomycin biosynthesis|K01858|E5.5.1.4, INO1. myo-inositol-1-phosphate synthase [EC:5.5.1.4]:EC:5.5.1.4						Down	0.000275766	Yes	4.60508
Ophio1_1|g1576.t1	67.3259	14.6391	21.4852	PF00226.26|DnaJ					1			Down	0.000275766	Yes	4.59905
Ophio1_1|g3160.t1	10.2847	2.24147	16.7427									Down	0.0128235	Yes	4.58837
Ophio1_1|g2742.t1	59.2643	12.924	14.0852	PF10000.4|ACT_3;PF13518.1|HTH_28;PF13551.1|HTH_29;PF13840.1|ACT_7;PF13384.1|HTH_23								Down	0.000275766	Yes	4.5856
Ophio1_1|g759.t1	98.0014	21.5156	13.6461	PF13489.1|Methyltransf_23								Down	0.000275766	Yes	4.5549
Ophio1_1|g827.t1	89.7782	19.7258	20.315	PF04366.7|DUF500								Down	0.000275766	Yes	4.55131
Ophio1_1|g7605.t1	199.153	43.8704	227.429	PF00722.16|Glyco_hydro_16	GO:0005975|carbohydrate metabolic process;GO:0004553|hydrolase activity, hydrolyzing O-glycosyl compounds		SignalP: has predicted secretion signal					Down	0.000275766	Yes	4.53958
Ophio1_1|g3166.t1	145.418	32.2784	55.2561	PF00172.13|Zn_clus;PF00172.13|Zn_clus;PF04082.13|Fungal_trans	GO:0000981|sequence-specific DNA binding RNA polymerase II transcription factor activity;GO:0008270|zinc ion binding;GO:0003677|DNA binding;GO:0006355|regulation of transcription, DNA-templated;GO:0005634|nucleus;GO:0006351|transcription, DNA-templated			Zn2Cys6				Down	0.000275766	Yes	4.50512
Ophio1_1|g4806.t1	48.5502	10.8322	3.05136	PF00775.16|Dioxygenase_C;PF04444.9|Dioxygenase_N	GO:0009712|catechol-containing compound metabolic process;GO:0008199|ferric iron binding;GO:0055114|oxidation-reduction process;GO:0006725|cellular aromatic compound metabolic process;GO:0018576|catechol 1,2-dioxygenase activity;GO:0005506|iron ion binding;GO:0003824|catalytic activity	Metabolism|Overview|Degradation of aromatic compounds|K03381|catA. catechol 1,2-dioxygenase [EC:1.13.11.1]:EC:1.13.11.1;Metabolism|Xenobiotics biodegradation and metabolism|Benzoate degradation|K03381|catA. catechol 1,2-dioxygenase [EC:1.13.11.1]:EC:1.13.11.1;Metabolism|Xenobiotics biodegradation and metabolism|Fluorobenzoate degradation|K03381|catA. catechol 1,2-dioxygenase [EC:1.13.11.1]:EC:1.1…						Down	0.000275766	Yes	4.48203
Ophio1_1|g5699.t1	16.3184	3.64365	3.13583	PF14273.1|DUF4360			SignalP: has predicted secretion signal; SSP: small secreted protein					Down	0.00313411	Yes	4.47859
Ophio1_1|g4791.t1	195.904	43.8304	218.864	PF05032.7|Spo12								Down	0.00119408	Yes	4.46959
Ophio1_1|g3498.t1	6.73034	1.50637	0.841507				SignalP: has predicted secretion signal					Down	0.0106613	Yes	4.46792
Ophio1_1|g3732.t1	138.253	30.9751	53.7689	PF00191.15|Annexin;PF00191.15|Annexin;PF00191.15|Annexin	GO:0005544|calcium-dependent phospholipid binding;GO:0005509|calcium ion binding							Down	0.000275766	Yes	4.46336
Ophio1_1|g6494.t1	32.4154	7.2717	2.68704						1			Down	0.000275766	Yes	4.45775
Ophio1_1|g2868.t1	74.8862	16.8027	21.6058	PF01485.16|IBR;PF01485.16|IBR	GO:0008270|zinc ion binding							Down	0.000275766	Yes	4.4568
Ophio1_1|g12.t1	15.618	3.52614	9.67346	PF11710.3|Git3;PF11970.3|Git3_C					7			Down	0.000275766	Yes	4.42921
Ophio1_1|g7556.t1	100.543	22.743	32.0387	PF05693.8|Glycogen_syn	GO:0005978|glycogen biosynthetic process;GO:0004373|glycogen (starch) synthase activity	Metabolism|Carbohydrate metabolism|Starch and sucrose metabolism|K00693|GYS. glycogen(starch) synthase [EC:2.4.1.11]:EC:2.4.1.11;Environmental Information Processing|Signal transduction|PI3K-Akt signaling pathway|K00693|GYS. glycogen(starch) synthase [EC:2.4.1.11]:EC:2.4.1.11;Environmental Information Processing|Signal transduction|AMPK signaling pathway|K00693|GYS. glycogen(starch) synthase [EC:…						Down	0.000275766	Yes	4.42083
Ophio1_1|g3377.t1	333.592	75.4773	48.3823	PF13232.1|Complex1_LYR_1;PF05347.10|Complex1_LYR								Down	0.000275766	Yes	4.41977
Ophio1_1|g2260.t1	128.433	29.0856	29.7223	PF00406.17|ADK;PF00406.17|ADK;PF05191.9|ADK_lid	GO:0004017|adenylate kinase activity	Metabolism|Nucleotide metabolism|Purine metabolism|K00939|adk, AK. adenylate kinase [EC:2.7.4.3]:EC:2.7.4.3						Down	0.000275766	Yes	4.41569
Ophio1_1|g7524.t1	431.726	98.3981	98.1382	PF02806.13|Alpha-amylase_C;PF00128.19|Alpha-amylase;PF02922.13|CBM_48	GO:0005975|carbohydrate metabolic process;GO:0004553|hydrolase activity, hydrolyzing O-glycosyl compounds;GO:0003824|catalytic activity;GO:0043169|cation binding	Metabolism|Carbohydrate metabolism|Starch and sucrose metabolism|K00700|glgB. 1,4-alpha-glucan branching enzyme [EC:2.4.1.18]:EC:2.4.1.18						Down	0.000275766	Yes	4.38754
Ophio1_1|g6264.t1	123.628	28.2924	29.8139	PF01243.15|Pyridox_oxidase	GO:0055114|oxidation-reduction process;GO:0004733|pyridoxamine-phosphate oxidase activity;GO:0010181|FMN binding							Down	0.000275766	Yes	4.36965
Ophio1_1|g7193.t1	47.0192	10.775	19.6725	PF09814.4|HECT_2								Down	0.000275766	Yes	4.36373
Ophio1_1|g5220.t1	90.6388	20.7863	7.4701	PF02535.17|Zip	GO:0030001|metal ion transport;GO:0046873|metal ion transmembrane transporter activity;GO:0016020|membrane;GO:0055085|transmembrane transport				7			Down	0.000275766	Yes	4.36051
Ophio1_1|g7497.t1	117.576	26.9901	18.6217	PF00916.15|Sulfate_transp;PF13792.1|Sulfate_tra_GLY;PF01740.16|STAS	GO:0016021|integral component of membrane;GO:0008272|sulfate transport;GO:0015116|sulfate transmembrane transporter activity				9			Down	0.000275766	Yes	4.35626
Ophio1_1|g1802.t1	230.134	52.9019	26.5105	PF04209.8|HgmA;PF04209.8|HgmA	GO:0004411|homogentisate 1,2-dioxygenase activity;GO:0006559|L-phenylalanine catabolic process;GO:0055114|oxidation-reduction process;GO:0006570|tyrosine metabolic process	Metabolism|Amino acid metabolism|Tyrosine metabolism|K00451|HGD, hmgA. homogentisate 1,2-dioxygenase [EC:1.13.11.5]:EC:1.13.11.5;Metabolism|Xenobiotics biodegradation and metabolism|Styrene degradation|K00451|HGD, hmgA. homogentisate 1,2-dioxygenase [EC:1.13.11.5]:EC:1.13.11.5						Down	0.000275766	Yes	4.3502
[truncated: 720 more rows]

## Sheet: Up_Control_vs_DeathAfterManip
Sheet 4: All up-regulated Ophiocordyceps unilateralis genes (2-fold and significant Q<0.05, minimum expression of 4) in dead Camponotus castaneus ant heads after manipulation (Death After Manipulation samples) compared to gene expression in culture (Fungal Baseline Expression samples)
[truncated: 1,051 more rows]

[truncated: 3 more sheets: Down_Control_vs_DeathAfterManip, Up_DeathAfterManip_vs_Manip, Down_DeathAfterManip_vs_Manip]
