# Supplementary material for: Gene expression during zombie ant biting behavior reflects the complexity underlying fungal parasitic behavioral manipulation
Source: BMC Genomics. 2015 Aug 19;16(1):620. doi: 10.1186/s12864-015-1812-x (PMC4545319; doi:10.1186/s12864-015-1812-x)
Supplement: Additional file 8: — O. unilateralis s.l. genes uniquely up- or down regulated during manipulated biting behavior. Tables displaying all O. unilateralis s.l. genes, including their expression levels and annotation that were found to be up-regulated during manipulated biting behavior followed by being down-regulated again after the biting event had taken place (sheet 2), and that were found to be down-regulated during manipulated biting behavior followed by being up-regulated again after the biting event had taken place (sheet 3). (XLSX 232 kb) [file 12864_2015_1812_MOESM8_ESM.xlsx]

## Sheet: Legend
SC16a	Baseline Ophiocordyceps gene expression in cultures grown in insect cell culture media
CcL	During Manipulated Biting Behavior
CcD	After Manipulated Biting Behavior
	Manual Annotation using Blast2Go, blastp, default settings
	Gene Subset selection based on these comparisons revealing differential expression

## Sheet: Up_Manip_Down_after
All Ophiocordyceps unilateralis genes that are up-regulated in live manipulated Camponotus castaneus ant heads (Manipulated Biting Behavior samples) compared to gene expression in culture (Fungal Baseline Expression samples) and down-regulated again after manipulation (Death After Manipulation samples) (2-fold and significant Q<0.05, minimum expression of 4)
ProteinId	SC16a	CcL	CcD	fold Up Sc16a -> CcL	fold Down CcL --> CcD	PFAM annotation	GO annotation (terminal nodes only)	KEGG annotation	SignalP/SmallSecretedProteins	Transcription factors	Transmembrane domains	MEROPS proteases	Secondary metabolism	Manual annotations with Blast2Go	#Hits Blast2Go (max. 20)	min. eValue Blast2Go	mean Similarity Blast2Go	SC16a -> CcL: Up/Down	SC16a -> CcL: q value	SC16a -> CcL: >=2-fold, at least 1 sample with >= 4 expression, and significant difference?	SC16a -> CcD: Up/Down	SC16a -> CcD: q value	SC16a -> CcD: >=2-fold, at least 1 sample with >= 4 expression, and significant difference?	CcL -> CcD: Up/Down	CcL -> CcD: q value	CcL -> CcD: >=2-fold, at least 1 sample with >= 4 expression, and significant difference?
Ophio1_1|g3484.t1	0	51.1072	0	Infinite	Infinite						1		Part of secondary metabolism cluster 7	p450 monooxygenase	18	6.97525e-16	0.5978	Up	0.000275766	Yes	Up	0.0063882	No	Down	0.000752938	Yes
Ophio1_1|g3494.t1	0	6.42373	0	Infinite	Infinite	PF10346.4|Con-6;PF10346.4|Con-6								conidiation protein 6	20	3.24439e-34	0.8825	Up	0.000275766	Yes	Down	1	No	Down	0.00119408	Yes
Ophio1_1|g353.t1	0	12.5185	0	Infinite	Infinite	PF00067.17|p450	GO:0005506|iron ion binding;GO:0055114|oxidation-reduction process;GO:0016705|oxidoreductase activity, acting on paired donors, with incorporation or reduction of molecular oxygen;GO:0020037|heme binding				2		Part of secondary metabolism cluster 33;Secondary metabolism. Type: Decorating	cytochrome p450	20	0	0.569	Up	0.000275766	Yes	Down	1	No	Down	0.00238816	Yes
Ophio1_1|g209.t1	0	351.844	2.81517	Infinite	124.981				SignalP: has predicted secretion signal; SSP: small secreted protein					hypothetical protein FG05_03035	8	6.57419e-08	0.5063	Up	0.000275766	Yes	Down	0.0115562	Yes	Down	0.000275766	Yes
Ophio1_1|g559.t1	0	29.032	0.365638	Infinite	79.4009	PF00067.17|p450	GO:0005506|iron ion binding;GO:0055114|oxidation-reduction process;GO:0016705|oxidoreductase activity, acting on paired donors, with incorporation or reduction of molecular oxygen;GO:0020037|heme binding				1			cytochrome p450	20	3.73948e-82	0.62	Up	0.000275766	Yes	Up	0.000275766	Yes	Down	0.00523464	Yes
Ophio1_1|g3776.t1	0	23.1413	0.30802	Infinite	75.1292	PF07690.11|MFS_1	GO:0016021|integral component of membrane;GO:0055085|transmembrane transport				10			major facilitator superfamily transporter	20	3.33962e-168	0.6955	Up	0.000275766	Yes	Up	0.000275766	Yes	Down	0.000275766	Yes
Ophio1_1|g2647.t1	0	84.6399	1.13701	Infinite	74.4408				SignalP: has predicted secretion signal; SSP: small secreted protein					domain-containing protein	20	6.63367e-14	0.4165	Up	0.000752938	Yes	Up	0.016587	Yes	Down	0.00573661	Yes
Ophio1_1|g767.t1	0	426.428	10.5401	Infinite	40.4577	PF11991.3|Trp_DMAT	GO:0050364|tryptophan dimethylallyltransferase activity;GO:0009820|alkaloid metabolic process					M77	Part of secondary metabolism cluster 9;Secondary metabolism. Type: DMAT	dimethylallyl tryptophan synthase 1	20	9.15489e-158	0.6075	Up	0.000275766	Yes	Up	0.0063882	No	Down	0.000275766	Yes
Ophio1_1|g2982.t1	0	33.0693	0.823681	Infinite	40.1482									hypothetical protein MAA_07607	20	5.00125e-126	0.5725	Up	0.000275766	Yes	Up	0.000275766	Yes	Down	0.000275766	Yes
Ophio1_1|g445.t1	0	198.651	8.77794	Infinite	22.6307	PF03492.10|Methyltransf_7;PF03492.10|Methyltransf_7	GO:0008168|methyltransferase activity						Part of secondary metabolism cluster 2	sam dependent carboxyl methyltransferase family protein	20	1.06104e-125	0.594	Up	0.000752938	Yes	Up	0.584189	No	Down	0.000275766	Yes
Ophio1_1|g1910.t1	0	143.384	6.8245	Infinite	21.0102									nad dependent epimerase dehydratase protein	20	1.7971e-23	0.5795	Up	0.000275766	Yes	Up	0.000521802	Yes	Down	0.00219689	Yes
Ophio1_1|g6760.t1	0	31.3059	1.80005	Infinite	17.3917	PF08212.7|Lipocalin_2			SignalP: has predicted secretion signal; SSP: small secreted protein					lipocalin-like domain-containing protein	20	1.70269e-43	0.6875	Up	0.000275766	Yes	Up	0.000275766	Yes	Down	0.000752938	Yes
Ophio1_1|g4555.t1	0	68.0229	4.14267	Infinite	16.4201	PF00348.12|polyprenyl_synt	GO:0008299|isoprenoid biosynthetic process							geranylgeranyl pyrophosphate synthase	20	7.99624e-148	0.5495	Up	0.000275766	Yes	Up	0.000275766	Yes	Down	0.00140305	Yes
Ophio1_1|g5101.t1	0	220.026	13.7674	Infinite	15.9817	PF13147.1|Amidohydro_4;PF01979.15|Amidohydro_1;PF07969.6|Amidohydro_3;PF13594.1|Amidohydro_5	GO:0016787|hydrolase activity					M38		hypothetical protein A1O3_09218	20	7.51776e-179	0.618	Up	0.000275766	Yes	Down	0.762185	No	Down	0.000275766	Yes
Ophio1_1|g7188.t1	0	100.701	6.55719	Infinite	15.3573						1			aerolysin-like beta complex domain protein	17	1.06201e-30	0.4318	Up	0.000275766	Yes	Up	0.00403333	No	Down	0.000275766	Yes
Ophio1_1|g124.t1	0	61.2106	4.19107	Infinite	14.605	PF07938.7|Fungal_lectin								fucose-specific lectin	20	6.61119e-108	0.619	Up	0.000275766	Yes	Up	0.000275766	Yes	Down	0.0228946	Yes
Ophio1_1|g2983.t1	0	364.382	37.3432	Infinite	9.75765									methionyl-trna formyltransferase	18	2.16086e-39	0.6144	Up	0.000275766	Yes	Up	0.000521802	Yes	Down	0.000275766	Yes
Ophio1_1|g3829.t1	0	119.955	13.1531	Infinite	9.1199				SignalP: has predicted secretion signal					---NA---	0			Up	0.000275766	Yes	Up	0.000275766	Yes	Down	0.000275766	Yes
Ophio1_1|g35.t1	0	18.3543	2.18983	Infinite	8.38161									hypothetical protein BBAD15_g6977	4	1.52406e-06	0.4725	Up	0.00331886	Yes	Up	0.661785	No	Down	0.01452	Yes
Ophio1_1|g6061.t1	0	21.3849	2.60825	Infinite	8.19895	PF00026.18|Asp	GO:0006508|proteolysis;GO:0004190|aspartic-type endopeptidase activity		SignalP: has predicted secretion signal		1	A01A		eukaryotic aspartyl protease	20	1.03347e-129	0.671	Up	0.000275766	Yes	Up	0.000275766	Yes	Down	0.000521802	Yes
Ophio1_1|g5854.t1	0	5.08697	0.675617	Infinite	7.52937	PF02522.9|Antibiotic_NAT;PF02522.9|Antibiotic_NAT	GO:0046677|response to antibiotic;GO:0046353|aminoglycoside 3-N-acetyltransferase activity							aminoglycoside phosphotransferase	20	6.17972e-99	0.6115	Up	0.000275766	Yes	Up	0.000275766	Yes	Down	0.00421393	Yes
Ophio1_1|g7230.t1	0	96.6587	15.8031	Infinite	6.11644	PF07732.10|Cu-oxidase_3	GO:0005507|copper ion binding							multicopper oxidase	20	1.1315e-17	0.668	Up	0.000275766	Yes	Up	0.00367216	Yes	Down	0.000275766	Yes
Ophio1_1|g139.t1	0	94.9524	16.5484	Infinite	5.73786	PF12417.3|DUF3669								exodeoxyribonuclease iii xth	20	8.40233e-91	0.5365	Up	0.000275766	Yes	Up	0.00523464	No	Down	0.000275766	Yes
Ophio1_1|g2964.t1	0	9.64346	2.87055	Infinite	3.35945									---NA---	0			Up	0.000275766	Yes	Up	0.000275766	Yes	Down	0.000275766	Yes
Ophio1_1|g2523.t1	0	6.80718	2.25128	Infinite	3.02369						1			hypothetical protein MAC_09211	12	2.54736e-09	0.4225	Up	0.000275766	Yes	Up	0.191671	No	Down	0.00828274	Yes
Ophio1_1|g337.t1	0	446.566	163.484	Infinite	2.73156				SignalP: has predicted secretion signal					---NA---	0			Up	0.00331886	Yes	Down	0.00472537	No	Down	0.000275766	Yes
Ophio1_1|g3493.t1	0.355235	5223.82	280.799	14705.3	18.6034	PF00348.12|polyprenyl_synt	GO:0008299|isoprenoid biosynthetic process	Metabolism|Metabolism of terpenoids and polyketides|Terpenoid backbone biosynthesis|K00804|GGPS1. geranylgeranyl diphosphate synthase, type III [EC:2.5.1.1 2.5.1.10 2.5.1.29]:EC:2.5.1.1 2.5.1.10 2.5.1.29						geranylgeranyl pyrophosphate synthase	20	2.06931e-163	0.8475	Up	0.0141088	Yes	Down	0.640807	No	Down	0.00843908	Yes
Ophio1_1|g6255.t1	4.10923	44499.1	4591.96	10829.1	9.69065	PF12296.3|HsbA			SignalP: has predicted secretion signal; SSP: small secreted protein					cell wall protein	20	5.78963e-33	0.563	Up	0.0111088	Yes	Down	0.864597	No	Down	0.00622501	Yes
Ophio1_1|g721.t1	0.175691	1042.12	175.462	5931.55	5.93929				SignalP: has predicted secretion signal					heat-labile enterotoxin a chain	20	1.29038e-14	0.506	Up	0.000275766	Yes	Up	0.000976025	Yes	Down	0.000275766	Yes
Ophio1_1|g3831.t1	0.0534058	230.381	47.5158	4313.78	4.84851	PF00109.21|ketoacyl-synt;PF02801.17|Ketoacyl-synt_C;PF00698.16|Acyl_transf_1;PF08242.7|Methyltransf_12;PF14765.1|PS-DH;PF13489.1|Methyltransf_23;PF13847.1|Methyltransf_31;PF00550.20|PP-binding;PF08241.7|Methyltransf_11;PF00108.18|Thiolase_N;PF10294.4|Methyltransf_16	GO:0008152|metabolic process;GO:0008168|methyltransferase activity;GO:0016747|transferase activity, transferring acyl groups other than amino-acyl groups						Part of secondary metabolism cluster 8;Secondary metabolism. Type: PKS	polyketide synthase	20	0	0.586	Up	0.000275766	Yes	Up	0.000275766	Yes	Down	0.000275766	Yes
Ophio1_1|g2296.t1	1.41345	4612.54	23.1288	3263.32	199.428	PF01375.12|Enterotoxin_a	GO:0005576|extracellular region;GO:0009405|pathogenesis;GO:0003824|catalytic activity		SignalP: has predicted secretion signal					cholera enterotoxin subunit a2	20	8.79174e-35	0.4545	Up	0.000275766	Yes	Up	0.000275766	Yes	Down	0.018061	Yes
Ophio1_1|g2292.t1	0.609476	1961.14	701.59	3217.75	2.79528						4			g-protein coupled receptor	20	2.0147e-161	0.655	Up	0.00257548	Yes	Up	0.846713	No	Down	0.00540255	Yes
Ophio1_1|g39.t1	2.69814	7175.8	450.836	2659.54	15.9167	PF02668.11|TauD	GO:0016491|oxidoreductase activity;GO:0055114|oxidation-reduction process							alpha-ketoglutarate-dependent taurine dioxygenase	20	0	0.828	Up	0.000275766	Yes	Up	0.995217	No	Down	0.000275766	Yes
Ophio1_1|g3485.t1	0.408943	938.045	32.9026	2293.83	28.5098	PF11991.3|Trp_DMAT	GO:0050364|tryptophan dimethylallyltransferase activity;GO:0009820|alkaloid metabolic process					M77	Part of secondary metabolism cluster 7;Secondary metabolism. Type: DMAT	aromatic prenyl transferase	20	0	0.679	Up	0.000275766	Yes	Up	0.597564	No	Down	0.000275766	Yes
Ophio1_1|g3876.t1	0.891764	1481.65	219.949	1661.48	6.73633	PF10017.4|Methyltransf_33								duf323 domain-containing protein	20	1.44417e-147	0.5515	Up	0.000275766	Yes	Up	0.000275766	Yes	Down	0.000275766	Yes
Ophio1_1|g7706.t1	1.31	1972.97	938.145	1506.08	2.10305	PF07690.11|MFS_1;PF05978.11|UNC-93	GO:0016021|integral component of membrane;GO:0055085|transmembrane transport				11			mfs transporter	20	0	0.802	Up	0.000275766	Yes	Up	0.000976025	Yes	Down	0.00257548	Yes
Ophio1_1|g4844.t1	2.80606	4225.94	598.858	1506	7.05666	PF00149.23|Metallophos	GO:0016787|hydrolase activity	Metabolism|Lipid metabolism|Sphingolipid metabolism|K12350|SMPD1, ASM. sphingomyelin phosphodiesterase [EC:3.1.4.12]:EC:3.1.4.12;Cellular Processes|Transport and catabolism|Lysosome|K12350|SMPD1, ASM. sphingomyelin phosphodiesterase [EC:3.1.4.12]:EC:3.1.4.12	SignalP: has predicted secretion signal					sphingomyelin phosphodiesterase	20	0	0.683	Up	0.0029558	Yes	Down	0.184873	No	Down	0.000275766	Yes
Ophio1_1|g5941.t1	0.375971	490.806	25.4971	1305.44	19.2495	PF05462.6|Dicty_CAR;PF00002.19|7tm_2;PF00001.16|7tm_1;PF11710.3|Git3	GO:0004930|G-protein coupled receptor activity;GO:0007186|G-protein coupled receptor signaling pathway;GO:0016021|integral component of membrane				7			g-protein coupled receptor	20	0	0.705	Up	0.000275766	Yes	Down	0.018061	No	Down	0.000275766	Yes
Ophio1_1|g478.t1	1.66702	1098.12	316.057	658.732	3.47444	PF00082.17|Peptidase_S8;PF05922.11|Inhibitor_I9	GO:0043086|negative regulation of catalytic activity;GO:0042802|identical protein binding;GO:0006508|proteolysis;GO:0004252|serine-type endopeptidase activity		SignalP: has predicted secretion signal			S08A		subtilisin	20	0	0.6935	Up	0.000275766	Yes	Up	0.517588	No	Down	0.000275766	Yes
Ophio1_1|g5104.t1	1.83547	1193.69	263.149	650.346	4.53618	PF00082.17|Peptidase_S8;PF05922.11|Inhibitor_I9	GO:0043086|negative regulation of catalytic activity;GO:0042802|identical protein binding;GO:0006508|proteolysis;GO:0004252|serine-type endopeptidase activity		SignalP: has predicted secretion signal			S08A		subtilisin-like protease pr1k	20	1.72023e-175	0.7795	Up	0.000275766	Yes	Up	0.000275766	Yes	Down	0.000275766	Yes
Ophio1_1|g5102.t1	0.167869	89.7625	6.5905	534.718	13.62	PF12796.2|Ank_2;PF00023.25|Ank;PF13857.1|Ank_5;PF13637.1|Ank_4;PF13606.1|Ank_3	GO:0005515|protein binding		SignalP: has predicted secretion signal		1			heat labile enterotoxin type iib	20	1.00733e-28	0.4355	Up	0.0029558	Yes	Down	0.421806	No	Down	0.00421393	Yes
Ophio1_1|g1596.t1	0.22159	112.927	1.84203	509.621	61.3057	PF00067.17|p450	GO:0005506|iron ion binding;GO:0055114|oxidation-reduction process;GO:0016705|oxidoreductase activity, acting on paired donors, with incorporation or reduction of molecular oxygen;GO:0020037|heme binding				1			benzoate 4-monooxygenase cytochrome p450	20	0	0.684	Up	0.000275766	Yes	Up	0.000275766	Yes	Down	0.00276774	Yes
Ophio1_1|g2573.t1	3.43832	1362.83	268.146	396.365	5.08242									hypothetical protein MVEG_00683	20	2.47141e-19	0.462	Up	0.000275766	Yes	Up	0.000275766	Yes	Down	0.000275766	Yes
Ophio1_1|g768.t1	0.904556	338.359	17.1397	374.061	19.7412	PF00501.23|AMP-binding;PF07993.7|NAD_binding_4;PF01370.16|Epimerase;PF13193.1|AMP-binding_C;PF01073.14|3Beta_HSD;PF00550.20|PP-binding	GO:0003854|3-beta-hydroxy-delta5-steroid dehydrogenase activity;GO:0055114|oxidation-reduction process;GO:0044237|cellular metabolic process;GO:0008152|metabolic process;GO:0050662|coenzyme binding;GO:0006694|steroid biosynthetic process;GO:0003824|catalytic activity;GO:0016616|oxidoreductase activity, acting on the CH-OH group of donors, NAD or NADP as acceptor						Part of secondary metabolism cluster 9;Secondary metabolism. Type: NRPS-like	nrps-like enzyme	20	0	0.641	Up	0.000521802	Yes	Up	0.668995	No	Down	0.000976025	Yes
Ophio1_1|g556.t1	0.50165	186.203	7.76396	371.181	23.983	PF13847.1|Methyltransf_31;PF02353.15|CMAS;PF08241.7|Methyltransf_11;PF13489.1|Methyltransf_23;PF08498.5|Sterol_MT_C;PF12847.2|Methyltransf_18;PF08242.7|Methyltransf_12;PF01209.13|Ubie_methyltran;PF13659.1|Methyltransf_26;PF13649.1|Methyltransf_25;PF01135.14|PCMT;PF01596.12|Methyltransf_3;PF09445.5|Methyltransf_15	GO:0009452|7-methylguanosine RNA capping;GO:0008168|methyltransferase activity;GO:0008610|lipid biosynthetic process;GO:0004719|protein-L-isoaspartate (D-aspartate) O-methyltransferase activity;GO:0006464|cellular protein modification process;GO:0008171|O-methyltransferase activity;GO:0008152|metabolic process;GO:0001510|RNA methylation;GO:0006694|steroid biosynthetic process							sterol 24-c-methyltransferase	20	2.10776e-119	0.6645	Up	0.000275766	Yes	Up	0.000275766	Yes	Down	0.00199939	Yes
Ophio1_1|g5065.t1	2.59746	950.858	404.34	366.072	2.35163	PF00005.22|ABC_tran;PF00005.22|ABC_tran;PF00664.18|ABC_membrane	GO:0016887|ATPase activity;GO:0016021|integral component of membrane;GO:0055085|transmembrane transport;GO:0005524|ATP binding;GO:0042626|ATPase activity, coupled to transmembrane movement of substances;GO:0006810|transport				12		Part of secondary metabolism cluster 19;Secondary metabolism. Type: Decorating	abc transporter	20	0	0.7665	Up	0.000275766	Yes	Up	0.00828274	Yes	Down	0.000275766	Yes
Ophio1_1|g5080.t1	1.2244	446.963	129.829	365.047	3.44271						1			exo-alpha-sialidase neuraminidase	20	5.85723e-18	0.4165	Up	0.000275766	Yes	Up	0.0709365	No	Down	0.00523464	Yes
Ophio1_1|g6387.t1	2.45771	817.039	130.77	332.439	6.24791	PF00069.20|Pkinase;PF07714.12|Pkinase_Tyr	GO:0005524|ATP binding;GO:0004672|protein kinase activity;GO:0006468|protein phosphorylation							calcium calmodulin-dependent protein kinase	20	2.51557e-71	0.5755	Up	0.000275766	Yes	Up	1	No	Down	0.00140305	Yes
Ophio1_1|g5103.t1	2.89264	914.923	282.181	316.293	3.24233	PF13637.1|Ank_4;PF13637.1|Ank_4;PF13637.1|Ank_4;PF13637.1|Ank_4;PF12796.2|Ank_2;PF12796.2|Ank_2;PF00023.25|Ank;PF00023.25|Ank;PF00023.25|Ank;PF13857.1|Ank_5	GO:0005515|protein binding		SignalP: has predicted secretion signal; SSP: small secreted protein					ankyrin repeat-containing	20	2.74325e-35	0.5755	Up	0.000976025	Yes	Up	0.0029558	No	Down	0.000275766	Yes
Ophio1_1|g1663.t1	3.16534	990.934	60.7631	313.058	16.3082	PF00128.19|Alpha-amylase	GO:0005975|carbohydrate metabolic process;GO:0003824|catalytic activity;GO:0043169|cation binding	Metabolism|Carbohydrate metabolism|Starch and sucrose metabolism|K01176|E3.2.1.1, amyA, malS. alpha-amylase [EC:3.2.1.1]:EC:3.2.1.1;Organismal Systems|Digestive system|Carbohydrate digestion and absorption|K01176|E3.2.1.1, amyA, malS. alpha-amylase [EC:3.2.1.1]:EC:3.2.1.1	SignalP: has predicted secretion signal					alpha-amylase	20	0	0.7345	Up	0.000275766	Yes	Up	0.000275766	Yes	Down	0.00367216	Yes
Ophio1_1|g6388.t1	2.23045	692.387	109.538	310.425	6.32098	PF00069.20|Pkinase	GO:0005524|ATP binding;GO:0004672|protein kinase activity;GO:0006468|protein phosphorylation							mitogen activated protein kinase kinase kinase 3	20	3.47233e-101	0.57	Up	0.000275766	Yes	Up	0.711256	No	Down	0.000275766	Yes
Ophio1_1|g3255.t1	1.45769	434.761	149.557	298.253	2.90699	PF06912.6|DUF1275					4			duf1275 domain protein	20	9.22733e-105	0.751	Up	0.000275766	Yes	Up	0.0493361	No	Down	0.000275766	Yes
Ophio1_1|g7095.t1	7.59076	1975.68	128.206	260.274	15.4102	PF00545.15|Ribonuclease	GO:0004521|endoribonuclease activity;GO:0003723|RNA binding		SignalP: has predicted secretion signal; SSP: small secreted protein		1			guanyl-specific ribonuclease th1	20	2.23521e-22	0.678	Up	0.000275766	Yes	Up	0.000275766	Yes	Down	0.000275766	Yes
Ophio1_1|g5824.t1	0.600134	142.9	6.91262	238.113	20.6723	PF03595.12|SLAC1	GO:0016021|integral component of membrane;GO:0055085|transmembrane transport				9			malic acid transport protein	20	0	0.7995	Up	0.0153631	Yes	Up	0.0816061	No	Down	0.000275766	Yes
Ophio1_1|g6511.t1	0.910556	216.795	83.6139	238.091	2.59281						1			hypothetical protein VDAG_00147	20	4.22461e-19	0.4355	Up	0.000275766	Yes	Up	0.0108111	Yes	Down	0.000275766	Yes
Ophio1_1|g362.t1	0.619311	143.314	32.033	231.409	4.47395	PF01370.16|Epimerase;PF01073.14|3Beta_HSD;PF13460.1|NAD_binding_10;PF07993.7|NAD_binding_4;PF05368.8|NmrA;PF02719.10|Polysacc_synt_2	GO:0003854|3-beta-hydroxy-delta5-steroid dehydrogenase activity;GO:0055114|oxidation-reduction process;GO:0044237|cellular metabolic process;GO:0050662|coenzyme binding;GO:0006694|steroid biosynthetic process;GO:0009058|biosynthetic process;GO:0003824|catalytic activity;GO:0016616|oxidoreductase activity, acting on the CH-OH group of donors, NAD or NADP as acceptor							aldehyde reductase ii	20	2.8862e-153	0.6585	Up	0.000752938	Yes	Up	0.532529	No	Down	0.00180298	Yes
Ophio1_1|g241.t1	0.332474	66.6383	0.391201	200.432	170.343				SignalP: has predicted secretion signal					hypothetical protein MAM_05184	2	9.9717e-09	0.39	Up	0.000275766	Yes	Up	0.0305739	Yes	Down	0.000275766	Yes
Ophio1_1|g1382.t1	4.24642	831.555	137.485	195.825	6.04833				SignalP: has predicted secretion signal					---NA---	0			Up	0.00119408	Yes	Up	0.858671	No	Down	0.00257548	Yes
Ophio1_1|g354.t1	0.899257	172.231	51.2681	191.526	3.35942	PF13460.1|NAD_binding_10;PF05368.8|NmrA;PF02254.13|TrkA_N	GO:0006813|potassium ion transport						Part of secondary metabolism cluster 33	f420-dependent nadp reductase	20	7.55934e-162	0.573	Up	0.00455317	Yes	Down	0.74612	No	Down	0.00238816	Yes
Ophio1_1|g547.t1	1.05092	195.03	4.73896	185.58	41.1546	PF01728.14|FtsJ	GO:0032259|methylation;GO:0008168|methyltransferase activity							like methyltransferase family protein	20	6.59113e-108	0.6895	Up	0.000275766	Yes	Up	0.000275766	Yes	Down	0.000275766	Yes
Ophio1_1|g2335.t1	0.292178	54.0056	7.82979	184.838	6.89745									conidial development protein fluffy	20	6.14577e-109	0.5125	Up	0.0106613	Yes	Up	0.993694	No	Down	0.0116915	Yes
Ophio1_1|g2311.t1	1.27896	234.524	86.9778	183.371	2.69637	PF04082.13|Fungal_trans	GO:0003677|DNA binding;GO:0005634|nucleus;GO:0008270|zinc ion binding;GO:0006351|transcription, DNA-templated			Zn2Cys6				fungal specific transcription factor domain protein	20	0	0.6215	Up	0.000275766	Yes	Up	0.774578	No	Down	0.000275766	Yes
Ophio1_1|g361.t1	1.13699	202.426	51.7856	178.037	3.90892	PF13561.1|adh_short_C2;PF00106.20|adh_short	GO:0016491|oxidoreductase activity;GO:0008152|metabolic process						Part of secondary metabolism cluster 33;Secondary metabolism. Type: Decorating	short chain dehydrogenase reductase	20	9.30181e-125	0.714	Up	0.000275766	Yes	Down	0.0043831	Yes	Down	0.000275766	Yes
Ophio1_1|g3254.t1	9.64621	1652.05	102.354	171.264	16.1406	PF13714.1|PEP_mutase;PF00463.16|ICL	GO:0004451|isocitrate lyase activity;GO:0019752|carboxylic acid metabolic process							oxaloacetate acetylhydrolase	20	0	0.9105	Up	0.000275766	Yes	Down	0.791007	No	Down	0.000275766	Yes
Ophio1_1|g7755.t1	5.27766	846.206	307.176	160.337	2.75479						1			hypothetical protein FOC4_g10007199	19	9.66693e-08	0.4237	Up	0.000976025	Yes	Down	0.2647	No	Down	0.000275766	Yes
Ophio1_1|g444.t1	0.181049	26.709	2.18001	147.524	12.2518	PF00171.17|Aldedh;PF00171.17|Aldedh;PF00067.17|p450	GO:0005506|iron ion binding;GO:0016491|oxidoreductase activity;GO:0055114|oxidation-reduction process;GO:0016705|oxidoreductase activity, acting on paired donors, with incorporation or reduction of molecular oxygen;GO:0008152|metabolic process;GO:0020037|heme binding						Part of secondary metabolism cluster 2;Secondary metabolism. Type: Decorating	cytochrome p450	20	0	0.739	Up	0.000275766	Yes	Up	0.00180298	Yes	Down	0.000275766	Yes
Ophio1_1|g2295.t1	2.89103	390.388	73.5435	135.034	5.30826	PF00561.15|Abhydrolase_1;PF08386.5|Abhydrolase_4;PF12697.2|Abhydrolase_6						S33		tripeptidyl aminopeptidase	20	0	0.584	Up	0.000275766	Yes	Down	0.947592	No	Down	0.000275766	Yes
Ophio1_1|g6680.t1	13.3394	1764.04	720.649	132.243	2.44785	PF00069.20|Pkinase;PF07714.12|Pkinase_Tyr	GO:0005524|ATP binding;GO:0004672|protein kinase activity;GO:0006468|protein phosphorylation				1			camk protein kinase	20	7.97882e-62	0.4905	Up	0.000275766	Yes	Up	0.0388347	No	Down	0.00160518	Yes
Ophio1_1|g3789.t1	5.49537	692.843	215.488	126.078	3.21523						1			hypothetical protein FOZG_07923	20	1.12319e-86	0.6815	Up	0.000976025	Yes	Up	0.163606	No	Down	0.000275766	Yes
Ophio1_1|g3980.t1	8.92362	1085.25	13.3152	121.615	81.5046	PF10528.4|PA14_2;PF07691.7|PA14			SignalP: has predicted secretion signal					hypothetical protein NECHADRAFT_88322	4	9.22102e-55	0.57	Up	0.000275766	Yes	Up	0.91575	No	Down	0.000275766	Yes
Ophio1_1|g5079.t1	4.84573	574.212	177.625	118.499	3.23272				SignalP: has predicted secretion signal; SSP: small secreted protein					hypothetical protein VHEMI01148	4	1.01313e-27	0.55	Up	0.000275766	Yes	Up	0.000275766	Yes	Down	0.000275766	Yes
Ophio1_1|g242.t1	0.571214	64.9443	4.37825	113.695	14.8334	PF01522.16|Polysacc_deac_1;PF03065.10|Glyco_hydro_57	GO:0016810|hydrolase activity, acting on carbon-nitrogen (but not peptide) bonds;GO:0005975|carbohydrate metabolic process;GO:0003824|catalytic activity		SignalP: has predicted secretion signal					polysaccharide deacetylase family protein	20	2.674e-95	0.6995	Up	0.00687829	Yes	Up	0.9245	No	Down	0.011413	Yes
Ophio1_1|g3495.t1	1.31289	149.012	51.1807	113.499	2.91149				SignalP: has predicted secretion signal; SSP: small secreted protein					---NA---	0			Up	0.000275766	Yes	Down	0.237341	No	Down	0.000275766	Yes
Ophio1_1|g4980.t1	3.70826	415.009	184.877	111.915	2.24478				SignalP: has predicted secretion signal		1			hypothetical protein M419DRAFT_74396	20	3.53482e-68	0.5235	Up	0.000275766	Yes	Up	0.000275766	Yes	Down	0.00119408	Yes
Ophio1_1|g364.t1	1.19675	133.172	24.688	111.278	5.3942	PF00782.15|DSPc	GO:0008138|protein tyrosine/serine/threonine phosphatase activity;GO:0006470|protein dephosphorylation		SignalP: has predicted secretion signal					protein-tyrosine phosphatase	20	1.81734e-46	0.618	Up	0.000275766	Yes	Up	0.90662	No	Down	0.000275766	Yes
Ophio1_1|g6536.t1	2.84581	302.919	69.3305	106.444	4.3692	PF07690.11|MFS_1	GO:0016021|integral component of membrane;GO:0055085|transmembrane transport				9			major facilitator superfamily transporter	20	7.50471e-125	0.5975	Up	0.000275766	Yes	Up	0.000275766	Yes	Down	0.000275766	Yes
Ophio1_1|g765.t1	0.142873	15.0967	4.81221	105.665	3.13717	PF04547.7|Anoctamin					8			plasma membrane channel protein	20	0	0.717	Up	0.000275766	Yes	Up	0.00797537	No	Down	0.000275766	Yes
Ophio1_1|g4465.t1	7.10505	725.957	115.924	102.175	6.26235	PF07859.8|Abhydrolase_3	GO:0016787|hydrolase activity;GO:0008152|metabolic process		SignalP: has predicted secretion signal; SSP: small secreted protein				Part of secondary metabolism cluster 14	kynurenine formamidase	20	1.10283e-71	0.5875	Up	0.000275766	Yes	Up	0.000275766	Yes	Down	0.000275766	Yes
Ophio1_1|g6583.t1	18.4786	1879.28	246.157	101.7	7.63448				SignalP: has predicted secretion signal					repetitive proline-rich cell wall protein	20	2.08763e-137	0.608	Up	0.000275766	Yes	Up	0.606795	No	Down	0.00119408	Yes
Ophio1_1|g7640.t1	2.35902	237.558	99.7302	100.702	2.38201	PF10846.3|DUF2722								hypothetical protein MAM_00901	20	1.10924e-66	0.5815	Up	0.000275766	Yes	Up	0.000275766	Yes	Down	0.000521802	Yes
Ophio1_1|g4315.t1	22.8592	2243.34	901.199	98.1373	2.48928	PF00082.17|Peptidase_S8;PF06280.7|DUF1034;PF02225.17|PA	GO:0016020|membrane;GO:0005618|cell wall;GO:0006508|proteolysis;GO:0004252|serine-type endopeptidase activity		SignalP: has predicted secretion signal			S08A		subtilisin-like serine protease pr1c	20	0	0.6895	Up	0.000275766	Yes	Up	0.000275766	Yes	Down	0.000275766	Yes
Ophio1_1|g2805.t1	1.47157	139.239	9.57194	94.6194	14.5466									---NA---	0			Up	0.000275766	Yes	Up	0.186114	No	Down	0.000752938	Yes
Ophio1_1|g1671.t1	2.32442	215.391	66.3642	92.6644	3.24559									hypothetical protein OCS_00328	20	1.91155e-24	0.4225	Up	0.000752938	Yes	Down	0.0195295	No	Down	0.000275766	Yes
Ophio1_1|g2556.t1	9.04918	812.776	310.508	89.8176	2.61757									hypothetical protein MAC_08142	20	4.60614e-80	0.7125	Up	0.000275766	Yes	Up	0.016587	Yes	Down	0.00180298	Yes
Ophio1_1|g5338.t1	15.0405	1329.41	13.809	88.3887	96.2713				SignalP: has predicted secretion signal					etx mtx2 toxin-like protein	20	1.64628e-20	0.4445	Up	0.000275766	Yes	Up	0.000275766	Yes	Down	0.000275766	Yes
Ophio1_1|g6063.t1	1.28194	111.838	3.95373	87.2412	28.2867	PF09286.6|Pro-kuma_activ;PF00082.17|Peptidase_S8	GO:0006508|proteolysis;GO:0008236|serine-type peptidase activity;GO:0004252|serine-type endopeptidase activity	Cellular Processes|Transport and catabolism|Lysosome|K01279|TPP1, CLN2. tripeptidyl-peptidase I [EC:3.4.14.9]:EC:3.4.14.9	SignalP: has predicted secretion signal			S53		tripeptidyl peptidase precursor	20	0	0.6825	Up	0.000275766	Yes	Up	0.000275766	Yes	Down	0.000752938	Yes
Ophio1_1|g554.t1	0.532046	45.8858	1.5996	86.244	28.6858	PF00067.17|p450	GO:0005506|iron ion binding;GO:0055114|oxidation-reduction process;GO:0016705|oxidoreductase activity, acting on paired donors, with incorporation or reduction of molecular oxygen;GO:0020037|heme binding		SignalP: has predicted secretion signal		1			cytochrome p450 52a12	20	0	0.7045	Up	0.000275766	Yes	Up	0.419868	No	Down	0.000275766	Yes
Ophio1_1|g734.t1	20.4226	1745.78	90.5595	85.4827	19.2777				SignalP: has predicted secretion signal; SSP: small secreted protein					---NA---	0			Up	0.000275766	Yes	Up	0.000275766	Yes	Down	0.000275766	Yes
Ophio1_1|g138.t1	5.51866	463.641	116.206	84.0133	3.98982									hypothetical protein ACRE_016210	20	2.17419e-98	0.5255	Up	0.0139615	Yes	Up	0.0139615	Yes	Down	0.000275766	Yes
Ophio1_1|g496.t1	3.66162	281.386	81.7316	76.8474	3.44281						12			mfs monocarboxylate	20	0	0.769	Up	0.000275766	Yes	Up	0.000275766	Yes	Down	0.0141088	Yes
Ophio1_1|g4442.t1	7.764	590.222	274.141	76.0204	2.15299	PF00144.19|Beta-lactamase						S12		beta-lactamase	20	1.23943e-166	0.743	Up	0.000275766	Yes	Up	0.000275766	Yes	Down	0.0029558	Yes
Ophio1_1|g6505.t1	0.246238	18.6684	5.34077	75.8145	3.49545	PF01301.14|Glyco_hydro_35;PF02449.10|Glyco_hydro_42;PF13364.1|BetaGal_dom4_5	GO:0009341|beta-galactosidase complex;GO:0005975|carbohydrate metabolic process;GO:0004553|hydrolase activity, hydrolyzing O-glycosyl compounds;GO:0004565|beta-galactosidase activity		SignalP: has predicted secretion signal					glycoside hydrolase family 35	20	0	0.6715	Up	0.00421393	Yes	Up	0.0857462	No	Down	0.0459588	Yes
Ophio1_1|g3109.t1	1.44945	105.53	35.9299	72.8069	2.93711									---NA---	0			Up	0.00140305	Yes	Up	0.904247	No	Down	0.00238816	Yes
Ophio1_1|g2430.t1	2.52956	171.43	9.88906	67.7707	17.3353	PF12296.3|HsbA			SignalP: has predicted secretion signal; SSP: small secreted protein					antigenic cell wall	20	4.33367e-27	0.589	Up	0.00812821	Yes	Down	0.000275766	Yes	Down	0.000275766	Yes
Ophio1_1|g2506.t1	69.7296	4291.29	1105.08	61.5419	3.88324									hypothetical protein OCS_04953	20	0	0.7015	Up	0.000275766	Yes	Up	0.000275766	Yes	Down	0.0192606	Yes
Ophio1_1|g4441.t1	2.15989	131.984	13.9481	61.1068	9.46251	PF13563.1|2_5_RNA_ligase2;PF04457.7|DUF504;PF04928.12|PAP_central;PF03372.18|Exo_endo_phos	GO:0043631|RNA polyadenylation;GO:0004652|polynucleotide adenylyltransferase activity							duf455 domain protein	20	0	0.5755	Up	0.00557279	Yes	Up	0.957466	No	Down	0.00750656	Yes
Ophio1_1|g6878.t1	19.4715	1160	303.955	59.5742	3.81635				SignalP: has predicted secretion signal; SSP: small secreted protein					cell wall protein	20	7.77119e-57	0.607	Up	0.000275766	Yes	Up	0.842809	No	Down	0.000275766	Yes
Ophio1_1|g3496.t1	4.49805	265.173	51.1447	58.9529	5.18476	PF00732.14|GMC_oxred_N;PF05199.8|GMC_oxred_C	GO:0016614|oxidoreductase activity, acting on CH-OH group of donors;GO:0055114|oxidation-reduction process;GO:0050660|flavin adenine dinucleotide binding							glucose-methanol-choline oxidoreductase	20	0	0.832	Up	0.000275766	Yes	Up	0.497536	No	Down	0.000275766	Yes
Ophio1_1|g3830.t1	24.3924	1297	322.904	53.1723	4.01667	PF00106.20|adh_short;PF13561.1|adh_short_C2;PF08659.5|KR;PF01370.16|Epimerase	GO:0016491|oxidoreductase activity;GO:0003824|catalytic activity;GO:0008152|metabolic process;GO:0050662|coenzyme binding;GO:0044237|cellular metabolic process				5			integral membrane protein	20	0	0.79	Up	0.000275766	Yes	=	1	No	Down	0.000275766	Yes
Ophio1_1|g1605.t1	1.34245	68.9742	5.98455	51.3793	11.5254				SignalP: has predicted secretion signal; SSP: small secreted protein					hypothetical protein OCS_04326	20	3.57802e-37	0.5755	Up	0.000275766	Yes	Up	0.00119408	No	Down	0.00331886	Yes
Ophio1_1|g5381.t1	0.705948	35.3967	7.41029	50.1407	4.7767						1			hypothetical protein OCS_00642	20	1.36197e-176	0.6175	Up	0.000275766	Yes	Up	0.000275766	Yes	Down	0.000275766	Yes
Ophio1_1|g45.t1	7.78836	383.052	22.2829	49.1826	17.1904	PF14388.1|DUF4419			SignalP: has predicted secretion signal					duf4419 domain protein	20	7.07238e-154	0.686	Up	0.000275766	Yes	Up	0.151698	No	Down	0.000275766	Yes
Ophio1_1|g1448.t1	1.28273	60.472	1.9067	47.1432	31.7155									hypothetical protein CH063_11856	20	3.15537e-19	0.5295	Up	0.000976025	Yes	Up	0.0723953	No	Down	0.00797537	Yes
Ophio1_1|g4516.t1	0.936744	44.0582	4.66279	47.0333	9.44889	PF13632.1|Glyco_trans_2_3					8			glycosyltransferase family 2 protein	20	0	0.8015	Up	0.0029558	Yes	Up	0.802013	No	Down	0.00750656	Yes
Ophio1_1|g1047.t1	27.0886	1203.82	363.442	44.4401	3.31228	PF13738.1|Pyr_redox_3;PF00743.14|FMO-like;PF13434.1|K_oxygenase	GO:0004499|N,N-dimethylaniline monooxygenase activity;GO:0055114|oxidation-reduction process;GO:0050661|NADP binding;GO:0050660|flavin adenine dinucleotide binding							steroid monooxygenase	20	0	0.7355	Up	0.000275766	Yes	Up	0.0306801	No	Down	0.00119408	Yes
Ophio1_1|g1886.t1	17.3061	747.825	337.46	43.2116	2.21604	PF07690.11|MFS_1	GO:0016021|integral component of membrane;GO:0055085|transmembrane transport				10			mfs	20	0	0.8015	Up	0.0278561	Yes	Up	0.657284	No	Down	0.0471778	Yes
Ophio1_1|g6029.t1	1.24629	53.1971	1.0096	42.6844	52.6913	PF00012.15|HSP70								phosphatidyl inositol 3-kinase	20	0	0.8395	Up	0.000275766	Yes	Up	0.000275766	Yes	Down	0.018061	Yes
Ophio1_1|g439.t1	16.4168	682.889	60.8825	41.597	11.2165	PF00172.13|Zn_clus	GO:0000981|sequence-specific DNA binding RNA polymerase II transcription factor activity;GO:0008270|zinc ion binding;GO:0006355|regulation of transcription, DNA-templated;GO:0005634|nucleus			Zn2Cys6			Part of secondary metabolism cluster 2;Secondary metabolism. Type: Decorating	transcription factor aceii	20	6.79672e-47	0.641	Up	0.000275766	Yes	Up	0.000275766	Yes	Down	0.000275766	Yes
Ophio1_1|g5449.t1	15.4993	633.449	24.8033	40.8695	25.5389	PF03372.18|Exo_endo_phos			SignalP: has predicted secretion signal		1			exonuclease iii	20	0	0.685	Up	0.000275766	Yes	Up	0.000275766	Yes	Down	0.000275766	Yes
Ophio1_1|g2575.t1	1.79782	73.3311	25.5272	40.7889	2.87267	PF08240.7|ADH_N;PF00107.21|ADH_zinc_N;PF13602.1|ADH_zinc_N_2	GO:0016491|oxidoreductase activity;GO:0008270|zinc ion binding;GO:0055114|oxidation-reduction process							zinc-binding alcohol	20	0	0.8135	Up	0.000275766	Yes	Up	0.000275766	Yes	Down	0.000275766	Yes
Ophio1_1|g764.t1	0.199612	7.67508	2.6317	38.45	2.9164				SignalP: has predicted secretion signal		1			---NA---	0			Up	0.000275766	Yes	Up	0.000275766	Yes	Down	0.000275766	Yes
Ophio1_1|g6981.t1	8.93342	338.945	45.2668	37.9412	7.48772	PF00026.18|Asp	GO:0006508|proteolysis;GO:0004190|aspartic-type endopeptidase activity		SignalP: has predicted secretion signal			A01A		secreted aspartic proteinase	20	0	0.7005	Up	0.000275766	Yes	Up	0.746847	No	Down	0.000275766	Yes
Ophio1_1|g7608.t1	28.9633	1098.03	439.27	37.9111	2.49967	PF07662.8|Nucleos_tra2_C;PF01773.15|Nucleos_tra2_N	GO:0006810|transport;GO:0016020|membrane;GO:0005415|nucleoside:sodium symporter activity				12			cnt family concentrative nucleoside transporter	20	0	0.817	Up	0.000275766	Yes	Up	0.106871	No	Down	0.00219689	Yes
Ophio1_1|g5374.t1	18.8448	694.684	324.959	36.8634	2.13776	PF03067.10|Chitin_bind_3	GO:0019028|viral capsid							chitin- domain 3	20	2.22083e-134	0.6255	Up	0.000275766	Yes	Down	0.92588	No	Down	0.000275766	Yes
Ophio1_1|g7660.t1	50.7855	1855.49	717.333	36.5358	2.58665						4			hypothetical protein UV8b_6182	20	2.93884e-89	0.6435	Up	0.000275766	Yes	Up	0.381783	No	Down	0.000275766	Yes
Ophio1_1|g5131.t1	9.31037	335.407	34.1802	36.0251	9.8129	PF00650.15|CRAL_TRIO								sec14 cytosolic factor	20	2.65143e-96	0.574	Up	0.000976025	Yes	Up	0.000976025	Yes	Down	0.000275766	Yes
Ophio1_1|g101.t1	0.828113	28.8434	0.736136	34.8303	39.1822	PF05721.8|PhyH								phytanoyl- dioxygenase	20	5.75187e-141	0.7265	Up	0.00238816	Yes	Up	0.987306	No	Down	0.00238816	Yes
Ophio1_1|g1909.t1	5.73789	197.179	13.6663	34.3644	14.4281									---NA---	0			Up	0.000275766	Yes	Up	0.0920203	No	Down	0.000275766	Yes
Ophio1_1|g2674.t1	2.91139	95.2052	19.9708	32.7009	4.76722									hypothetical protein OCS_06796	4	1.09001e-08	0.5325	Up	0.00540255	Yes	Up	0.82792	No	Down	0.00671531	Yes
Ophio1_1|g5093.t1	0.317106	10.2516	2.85721	32.3286	3.58798	PF00069.20|Pkinase;PF07714.12|Pkinase_Tyr	GO:0005524|ATP binding;GO:0004672|protein kinase activity;GO:0006468|protein phosphorylation				1			protein kinase-like domain	20	3.77244e-137	0.6535	Up	0.000275766	Yes	Up	0.000275766	Yes	Down	0.000275766	Yes
Ophio1_1|g6504.t1	1.62418	50.4366	4.80851	31.0536	10.489	PF02065.13|Melibiase;PF00652.17|Ricin_B_lectin	GO:0005975|carbohydrate metabolic process;GO:0004553|hydrolase activity, hydrolyzing O-glycosyl compounds	Metabolism|Carbohydrate metabolism|Galactose metabolism|K07407|E3.2.1.22B, galA, rafA. alpha-galactosidase [EC:3.2.1.22]:EC:3.2.1.22;Metabolism|Lipid metabolism|Glycerolipid metabolism|K07407|E3.2.1.22B, galA, rafA. alpha-galactosidase [EC:3.2.1.22]:EC:3.2.1.22;Metabolism|Lipid metabolism|Sphingolipid metabolism|K07407|E3.2.1.22B, galA, rafA. alpha-galactosidase [EC:3.2.1.22]:EC:3.2.1.22;Metaboli…						glycoside catalytic core	20	0	0.711	Up	0.000275766	Yes	Down	0.889769	No	Down	0.000275766	Yes
Ophio1_1|g3298.t1	32.0639	984.001	409.396	30.6887	2.40354	PF12505.3|DUF3712					1			duf3712 domain protein	20	2.96986e-153	0.664	Up	0.0435388	Yes	Down	0.0709365	No	Down	0.0112585	Yes
Ophio1_1|g5640.t1	29.9733	905.462	108.717	30.209	8.32861	PF00067.17|p450;PF07690.11|MFS_1;PF06609.8|TRI12	GO:0016705|oxidoreductase activity, acting on paired donors, with incorporation or reduction of molecular oxygen;GO:0020037|heme binding;GO:0016021|integral component of membrane;GO:0055114|oxidation-reduction process;GO:0005506|iron ion binding;GO:0055085|transmembrane transport				13			probable dityrosine transporter	20	0	0.7795	Up	0.000275766	Yes	Up	0.000275766	Yes	Down	0.00257548	Yes
Ophio1_1|g263.t1	3.16468	95.0514	37.3095	30.0351	2.54765	PF00069.20|Pkinase;PF07714.12|Pkinase_Tyr;PF00498.21|FHA	GO:0005515|protein binding;GO:0005524|ATP binding;GO:0004672|protein kinase activity;GO:0006468|protein phosphorylation	Cellular Processes|Cell growth and death|Cell cycle|K06641|CHK2. serine/threonine-protein kinase Chk2 [EC:2.7.11.1]:EC:2.7.11.1;Cellular Processes|Cell growth and death|Cell cycle - yeast|K06641|CHK2. serine/threonine-protein kinase Chk2 [EC:2.7.11.1]:EC:2.7.11.1;Cellular Processes|Cell growth and death|p53 signaling pathway|K06641|CHK2. serine/threonine-protein kinase Chk2 [EC:2.7.11.1]:EC:2.7.1…						camk protein kinase	20	1.09374e-167	0.569	Up	0.000275766	Yes	Up	1	No	Down	0.0310414	Yes
Ophio1_1|g3218.t1	12.1967	355.459	121.89	29.1439	2.91623				SignalP: has predicted secretion signal; SSP: small secreted protein					similar to An15g00620	20	1.32742e-29	0.5225	Up	0.000275766	Yes	Up	0.000275766	Yes	Down	0.00199939	Yes
Ophio1_1|g4446.t1	1.36052	38.7198	3.31735	28.4596	11.6719									---NA---	0			Up	0.000275766	Yes	Up	0.673891	No	Down	0.00119408	Yes
Ophio1_1|g7320.t1	2.1632	61.1135	19.8114	28.2514	3.08476	PF00933.16|Glyco_hydro_3;PF01915.17|Glyco_hydro_3_C;PF14310.1|Fn3-like	GO:0005975|carbohydrate metabolic process;GO:0004553|hydrolase activity, hydrolyzing O-glycosyl compounds	Metabolism|Carbohydrate metabolism|Starch and sucrose metabolism|K05349|bglX. beta-glucosidase [EC:3.2.1.21]:EC:3.2.1.21;Metabolism|Metabolism of other amino acids|Cyanoamino acid metabolism|K05349|bglX. beta-glucosidase [EC:3.2.1.21]:EC:3.2.1.21;Metabolism|iosynthesis of other secondary metabolites|Phenylpropanoid biosynthesis|K05349|bglX. beta-glucosidase [EC:3.2.1.21]:EC:3.2.1.21	SignalP: has predicted secretion signal					glycoside hydrolase family 3 protein	20	0	0.7335	Up	0.000275766	Yes	Up	0.000275766	Yes	Down	0.000275766	Yes
Ophio1_1|g2883.t1	1.09701	30.0722	2.65453	27.4129	11.3286	PF00150.13|Cellulase	GO:0005975|carbohydrate metabolic process;GO:0004553|hydrolase activity, hydrolyzing O-glycosyl compounds							cellulase family protein	20	0	0.7545	Up	0.000275766	Yes	Up	0.000275766	No	Down	0.000976025	Yes
Ophio1_1|g7453.t1	12.7444	341.929	69.8006	26.8297	4.89865	PF11204.3|DUF2985					5			integral membrane protein	20	0	0.615	Up	0.000275766	Yes	Down	0.0608613	No	Down	0.000275766	Yes
Ophio1_1|g1234.t1	24.2084	629.623	47.3787	26.0085	13.2892	PF00775.16|Dioxygenase_C	GO:0006725|cellular aromatic compound metabolic process;GO:0055114|oxidation-reduction process;GO:0003824|catalytic activity;GO:0008199|ferric iron binding		SignalP: has predicted secretion signal					intradiol ring-cleavage core	20	8.79458e-128	0.6175	Up	0.00889125	Yes	Up	0.684987	No	Down	0.0217374	Yes
Ophio1_1|g2289.t1	3.62184	92.9084	5.84427	25.6523	15.8973	PF00916.15|Sulfate_transp;PF13792.1|Sulfate_tra_GLY;PF01740.16|STAS	GO:0016021|integral component of membrane;GO:0008272|sulfate transport;GO:0015116|sulfate transmembrane transporter activity				12			sulfate permease	20	0	0.6985	Up	0.000275766	Yes	Up	0.46785	No	Down	0.000275766	Yes
Ophio1_1|g5037.t1	49.2343	1229.52	349.978	24.9728	3.51314	PF00722.16|Glyco_hydro_16	GO:0005975|carbohydrate metabolic process;GO:0004553|hydrolase activity, hydrolyzing O-glycosyl compounds				1			glucan -beta-glucosidase	20	0	0.8245	Up	0.000275766	Yes	Up	0.000275766	Yes	Down	0.00199939	Yes
Ophio1_1|g4807.t1	10.0129	249.769	18.8354	24.9447	13.2606	PF01494.14|FAD_binding_3;PF13450.1|NAD_binding_8;PF01266.19|DAO;PF07992.9|Pyr_redox_2;PF00890.19|FAD_binding_2	GO:0016491|oxidoreductase activity;GO:0055114|oxidation-reduction process	Metabolism|Overview|Degradation of aromatic compounds|K00480|E1.14.13.1. salicylate hydroxylase [EC:1.14.13.1]:EC:1.14.13.1;Metabolism|Xenobiotics biodegradation and metabolism|Dioxin degradation|K00480|E1.14.13.1. salicylate hydroxylase [EC:1.14.13.1]:EC:1.14.13.1;Metabolism|Xenobiotics biodegradation and metabolism|Naphthalene degradation|K00480|E1.14.13.1. salicylate hydroxylase [EC:1.14.13.1]…	SignalP: has predicted secretion signal					salicylate hydroxylase	20	0	0.845	Up	0.000275766	Yes	Up	0.114317	No	Down	0.000275766	Yes
Ophio1_1|g7770.t1	7.57169	188.788	37.1721	24.9334	5.07876									mfs quinate transporter	20	9.72793e-50	0.896	Up	0.000275766	Yes	Up	0.222153	No	Down	0.00140305	Yes
Ophio1_1|g1678.t1	6.43399	152.572	10.3435	23.7134	14.7505									transcription factor c2h2?	20	0	0.6215	Up	0.000275766	Yes	Up	0.000275766	Yes	Down	0.0320791	Yes
Ophio1_1|g7368.t1	0.874599	20.6805	4.01853	23.6457	5.14628	PF00067.17|p450	GO:0005506|iron ion binding;GO:0055114|oxidation-reduction process;GO:0016705|oxidoreductase activity, acting on paired donors, with incorporation or reduction of molecular oxygen;GO:0020037|heme binding				1			cytochrome p450	20	0	0.6015	Up	0.000275766	Yes	Up	0.0548526	No	Down	0.000275766	Yes
Ophio1_1|g3104.t1	22.9407	534.386	65.5131	23.2942	8.15693	PF02347.11|GDC-P;PF02347.11|GDC-P	GO:0004375|glycine dehydrogenase (decarboxylating) activity;GO:0055114|oxidation-reduction process;GO:0006546|glycine catabolic process	Metabolism|Overview|Carbon metabolism|K00281|GLDC, gcvP. glycine dehydrogenase [EC:1.4.4.2]:EC:1.4.4.2;Metabolism|Amino acid metabolism|Glycine, serine and threonine metabolism|K00281|GLDC, gcvP. glycine dehydrogenase [EC:1.4.4.2]:EC:1.4.4.2						glycine decarboxylase p subunit	20	0	0.7935	Up	0.000275766	Yes	Up	0.000275766	No	Down	0.00750656	Yes
Ophio1_1|g7025.t1	53.2478	1233.55	75.6823	23.1662	16.2991	PF00999.16|Na_H_Exchanger	GO:0015299|solute:hydrogen antiporter activity;GO:0016021|integral component of membrane;GO:0055085|transmembrane transport;GO:0006812|cation transport				9			na(+) h(+) antiporter 2	20	0	0.7855	Up	0.000275766	Yes	Up	0.000275766	Yes	Down	0.000275766	Yes
Ophio1_1|g6258.t1	25.6077	583.527	40.1292	22.7872	14.5412	PF00450.17|Peptidase_S10	GO:0006508|proteolysis;GO:0004185|serine-type carboxypeptidase activity					S10		serine-type carboxypeptidase	20	7.45628e-150	0.6395	Up	0.000275766	Yes	Up	0.00367216	No	Down	0.000275766	Yes
Ophio1_1|g283.t1	8.8772	202.193	67.2858	22.7767	3.00499									myb family transcription factor	20	5.62604e-83	0.6605	Up	0.0102327	Yes	Down	0.150262	No	Down	0.000275766	Yes
Ophio1_1|g2420.t1	5.9075	134.547	27.6031	22.7756	4.87434	PF00083.19|Sugar_tr	GO:0022857|transmembrane transporter activity;GO:0016021|integral component of membrane;GO:0055085|transmembrane transport		SignalP: has predicted secretion signal		3			mfs quinate transporter	20	0	0.854	Up	0.000275766	Yes	Down	0.192849	No	Down	0.000275766	Yes
Ophio1_1|g1849.t1	27.5819	621.515	204.36	22.5334	3.04128						7			family decarboxylase	20	0	0.7175	Up	0.000275766	Yes	Up	0.0157849	Yes	Down	0.000275766	Yes
Ophio1_1|g262.t1	35.7625	785.075	315.84	21.9525	2.48567									ankyrin partial	20	9.40535e-136	0.608	Up	0.000275766	Yes	Up	1	No	Down	0.0281126	Yes
Ophio1_1|g5828.t1	6.52283	140.798	36.7066	21.5854	3.83577	PF00067.17|p450	GO:0005506|iron ion binding;GO:0055114|oxidation-reduction process;GO:0016705|oxidoreductase activity, acting on paired donors, with incorporation or reduction of molecular oxygen;GO:0020037|heme binding							cytochrome p450	20	0	0.7865	Up	0.000275766	Yes	Up	0.000275766	Yes	Down	0.000275766	Yes
Ophio1_1|g2052.t1	4.14637	88.7568	23.0523	21.4059	3.85024									hypothetical protein TRIATDRAFT_39606, partial	1	0.000315597	0.51	Up	0.000521802	Yes	Up	0.000521802	Yes	Down	0.000275766	Yes
Ophio1_1|g4731.t1	13.3858	286.036	90.1336	21.3686	3.17347	PF02133.10|Transp_cyt_pur	GO:0016020|membrane;GO:0015205|nucleobase transmembrane transporter activity;GO:0015851|nucleobase transport				11			uracil permease	20	0	0.818	Up	0.000275766	Yes	Up	0.0739539	No	Down	0.000275766	Yes
Ophio1_1|g2434.t1	4.79917	101.401	40.1129	21.1289	2.52789	PF01753.13|zf-MYND								mynd finger	20	2.29653e-65	0.49	Up	0.000521802	Yes	Down	0.000275766	Yes	Down	0.000275766	Yes
Ophio1_1|g99.t1	1.28247	26.5669	1.64328	20.7154	16.167	PF13460.1|NAD_binding_10;PF05368.8|NmrA								f420-dependent nadp partial	20	2.1581e-137	0.736	Up	0.000275766	Yes	Up	0.000275766	Yes	Down	0.00812821	Yes
Ophio1_1|g3121.t1	60.6233	1214.41	427.179	20.0321	2.84286				SignalP: has predicted secretion signal; SSP: small secreted protein					hypothetical protein TRIATDRAFT_256835	4	4.16515e-14	0.6325	Up	0.000275766	Yes	Up	0.000275766	Yes	Down	0.000275766	Yes
Ophio1_1|g931.t1	45.9742	916.248	345.855	19.9296	2.64923						5			plasma membrane fusion protein prm1	20	0	0.7885	Up	0.000275766	Yes	Up	0.0842611	No	Down	0.000521802	Yes
Ophio1_1|g3338.t1	7.26932	142.519	37.2169	19.6055	3.82942									hypothetical protein UV8b_1220	20	9.85514e-49	0.4895	Up	0.0297494	Yes	Down	0.409249	No	Down	0.00489923	Yes
Ophio1_1|g6266.t1	1.58511	30.441	10.1085	19.2043	3.01143	PF12224.3|Amidoligase_2								swim zinc finger domain protein	20	5.58217e-168	0.814	Up	0.000275766	Yes	Up	0.000275766	Yes	Down	0.000275766	Yes
Ophio1_1|g7583.t1	14.9379	285.466	24.0675	19.1102	11.8611	PF07690.11|MFS_1;PF07690.11|MFS_1	GO:0016021|integral component of membrane;GO:0055085|transmembrane transport				13			major facilitator superfamily transporter	20	0	0.7105	Up	0.000275766	Yes	Up	0.0029558	Yes	Down	0.000275766	Yes
Ophio1_1|g6030.t1	3.15716	60.0266	6.08372	19.0128	9.86676									hypothetical protein OCS_00944	20	0	0.714	Up	0.000275766	Yes	Up	0.000275766	Yes	Down	0.00313411	Yes
Ophio1_1|g5601.t1	0.533234	9.9457	0.714775	18.6517	13.9144	PF11807.3|DUF3328					1			duf3328 domain protein	14	1.05884e-32	0.4821	Up	0.000275766	Yes	Up	0.000275766	Yes	Down	0.000275766	Yes
Ophio1_1|g4839.t1	24.3016	451.732	34.3336	18.5886	13.1571	PF00545.15|Ribonuclease	GO:0004521|endoribonuclease activity;GO:0003723|RNA binding		SignalP: has predicted secretion signal; SSP: small secreted protein					guanyl-specific ribonuclease f1	20	6.72315e-46	0.485	Up	0.000275766	Yes	Up	0.15995	No	Down	0.000752938	Yes
Ophio1_1|g7567.t1	1.61583	29.4352	12.431	18.2168	2.36789						1			hypothetical protein OCS_06032	20	4.72884e-52	0.6985	Up	0.000275766	Yes	Down	0.60127	No	Down	0.000275766	Yes
Ophio1_1|g1052.t1	59.2724	1075.85	473.366	18.1509	2.27277									gpi anchored protein	20	2.24499e-116	0.842	Up	0.000275766	Yes	Down	0.888359	No	Down	0.000275766	Yes
Ophio1_1|g6661.t1	1.44585	25.0314	3.29124	17.3126	7.60546				SignalP: has predicted secretion signal; SSP: small secreted protein					---NA---	0			Up	0.000275766	Yes	Up	0.0718581	No	Down	0.000275766	Yes
Ophio1_1|g1154.t1	5.50111	93.6508	37.0094	17.024	2.53046				SignalP: has predicted secretion signal; SSP: small secreted protein					mannose-6-phosphate class i protein	2	0.00011335	0.475	Up	0.000275766	Yes	Up	0.000275766	Yes	Down	0.00573661	Yes
Ophio1_1|g1973.t1	29.5361	502.387	196.29	17.0093	2.55941	PF08240.7|ADH_N;PF00107.21|ADH_zinc_N	GO:0016491|oxidoreductase activity;GO:0008270|zinc ion binding;GO:0055114|oxidation-reduction process	Metabolism|Carbohydrate metabolism|Pentose and glucuronate interconversions|K17818|ARD1. D-arabinitol dehydrogenase (NADP+) [EC:1.1.1.287]:EC:1.1.1.287						l-threonine 3-dehydrogenase	20	0	0.9145	Up	0.00313411	Yes	Up	0.00385882	Yes	Down	0.000275766	Yes
Ophio1_1|g6031.t1	2.92619	48.2347	17.2015	16.4838	2.8041	PF06094.7|AIG2								aig2 family protein	20	6.05371e-106	0.6955	Up	0.00903661	Yes	Down	0.326677	No	Down	0.000976025	Yes
Ophio1_1|g4177.t1	9.45071	154.08	24.2101	16.3035	6.36429				SignalP: has predicted secretion signal					qi74 protein	20	2.62661e-135	0.4845	Up	0.000275766	Yes	Down	0.000275766	Yes	Down	0.000275766	Yes
Ophio1_1|g2336.t1	4.20477	66.7089	15.4349	15.8651	4.32195						7			integral membrane protein	20	4.06862e-64	0.5055	Up	0.00828274	Yes	Up	0.551106	No	Down	0.0236381	Yes
Ophio1_1|g4371.t1	46.236	723.194	53.7858	15.6414	13.4458	PF06355.8|Aegerolysin	GO:0019836|hemolysis by symbiont of host erythrocytes							asp-hemolysin	20	1.25484e-33	0.5975	Up	0.00119408	Yes	Down	0.00472537	Yes	Down	0.000275766	Yes
Ophio1_1|g3794.t1	29.2152	451.084	173.567	15.44	2.5989									acetylserotonin methytransferase-like protein	20	9.46457e-129	0.6005	Up	0.000275766	Yes	Down	0.751512	No	Down	0.000275766	Yes
Ophio1_1|g4354.t1	74.8905	1152.09	289.719	15.3837	3.97658	PF02544.11|Steroid_dh	GO:0006629|lipid metabolic process;GO:0016627|oxidoreductase activity, acting on the CH-CH group of donors;GO:0005737|cytoplasm;GO:0016021|integral component of membrane	Metabolism|Lipid metabolism|Steroid hormone biosynthesis|K12345|SRD5A3. 3-oxo-5-alpha-steroid 4-dehydrogenase 3 [EC:1.3.1.22 1.3.1.94]:EC:1.3.1.22 1.3.1.94			3			3-oxo-5-alpha-steroid 4-dehydrogenase	20	6.43512e-105	0.638	Up	0.000275766	Yes	=	1	No	Down	0.000275766	Yes
Ophio1_1|g4178.t1	8.48772	129.669	11.955	15.2772	10.8464				SignalP: has predicted secretion signal					---NA---	0			Up	0.000275766	Yes	Up	0.000275766	Yes	Down	0.000275766	Yes
Ophio1_1|g1233.t1	28.9983	433.143	75.7263	14.9368	5.71985	PF13561.1|adh_short_C2;PF00106.20|adh_short;PF08659.5|KR	GO:0016491|oxidoreductase activity;GO:0008152|metabolic process							3-oxoacyl-	20	1.6369e-139	0.7995	Up	0.000275766	Yes	Up	0.000275766	Yes	Down	0.00782537	Yes
Ophio1_1|g1153.t1	1.01374	14.8393	4.56779	14.6382	3.24868									geranylgeranyl pyrophosphate synthetase	20	1.00623e-88	0.71	Up	0.000275766	Yes	Up	0.212989	No	Down	0.000275766	Yes
Ophio1_1|g3215.t1	2.66028	38.8274	0.888095	14.5952	43.7199	PF13847.1|Methyltransf_31;PF13489.1|Methyltransf_23;PF08241.7|Methyltransf_11	GO:0008152|metabolic process;GO:0008168|methyltransferase activity							umta methyltransferase family protein	20	1.35599e-83	0.5965	Up	0.000275766	Yes	Down	0.214107	No	Down	0.000275766	Yes
Ophio1_1|g4517.t1	41.0671	589.336	167.493	14.3506	3.51857	PF00722.16|Glyco_hydro_16	GO:0005975|carbohydrate metabolic process;GO:0004553|hydrolase activity, hydrolyzing O-glycosyl compounds				1			gram-negative bacteria-binding protein 1 precursor	20	0	0.767	Up	0.000275766	Yes	Up	0.195393	No	Down	0.000275766	Yes
Ophio1_1|g7104.t1	4.04891	57.8861	27.253	14.2967	2.12403	PF12697.2|Abhydrolase_6					2			transcription initiation protein spt5 protein	20	0	0.76	Up	0.000275766	Yes	Up	0.210754	No	Down	0.000275766	Yes
Ophio1_1|g441.t1	8.05461	113.057	11.8226	14.0363	9.56279	PF02798.15|GST_N;PF12697.2|Abhydrolase_6;PF12695.2|Abhydrolase_5;PF00043.20|GST_C;PF13410.1|GST_C_2;PF06500.6|DUF1100;PF13417.1|GST_N_3	GO:0005515|protein binding						Part of secondary metabolism cluster 2;Secondary metabolism. Type: Decorating	alpha beta hydrolase	20	0	0.729	Up	0.000275766	Yes	Up	0.351352	No	Down	0.00590399	Yes
Ophio1_1|g1757.t1	0.677891	9.47521	4.10004	13.9775	2.311									hypothetical protein MANI_112268	6	3.95818e-24	0.4533	Up	0.000275766	Yes	Up	0.000275766	Yes	Down	0.000976025	Yes
Ophio1_1|g1885.t1	23.2787	318.355	150.556	13.6758	2.11453						2			hypothetical protein OCS_00061	20	1.9055e-148	0.657	Up	0.000275766	Yes	Up	0.291076	No	Down	0.000275766	Yes
Ophio1_1|g2131.t1	30.3142	411.835	114.434	13.5855	3.59889									negative acting factor	20	0	0.632	Up	0.000275766	Yes	Up	0.000275766	Yes	Down	0.000275766	Yes
Ophio1_1|g405.t1	64.6524	872.086	267.132	13.4888	3.26463	PF00650.15|CRAL_TRIO;PF03765.10|CRAL_TRIO_N;PF13716.1|CRAL_TRIO_2								cral trio domain protein	20	0	0.745	Up	0.000275766	Yes	Down	0.984183	No	Down	0.000275766	Yes
Ophio1_1|g5349.t1	6.83439	92.1355	41.4677	13.4812	2.22186									hypothetical protein OCS_01517	20	8.1828e-63	0.532	Up	0.000275766	Yes	Down	0.571416	No	Down	0.000275766	Yes
Ophio1_1|g4304.t1	2.65673	35.2996	8.03159	13.2869	4.39509				SignalP: has predicted secretion signal					hypothetical protein MAC_00590	4	2.64796e-24	0.57	Up	0.000275766	Yes	Up	0.000275766	Yes	Down	0.000275766	Yes
Ophio1_1|g6389.t1	48.8417	632.942	112.238	12.959	5.63928									at hook-like protein	20	8.33521e-112	0.514	Up	0.000275766	Yes	Up	0.000275766	Yes	Down	0.00238816	Yes
Ophio1_1|g5380.t1	1.33625	17.2921	2.76804	12.9408	6.24706									hypothetical protein OCS_00643	20	3.93676e-54	0.556	Up	0.000275766	Yes	Up	0.556682	No	Down	0.000275766	Yes
Ophio1_1|g2746.t1	48.88	631.443	163.523	12.9182	3.86149	PF05730.6|CFEM			SignalP: has predicted secretion signal		7			cfem domain protein	20	2.26009e-160	0.675	Up	0.000275766	Yes	Up	0.000275766	Yes	Down	0.000275766	Yes
Ophio1_1|g3834.t1	29.8729	385.839	178.184	12.916	2.1654									protein kinase-like domain	20	1.09797e-142	0.773	Up	0.0305739	Yes	Up	0.0305739	Yes	Down	0.000275766	Yes
Ophio1_1|g7708.t1	21.1678	272.36	62.2581	12.8667	4.37469									predicted protein	20	3.23019e-85	0.709	Up	0.000275766	Yes	Up	0.000275766	Yes	Down	0.000752938	Yes
Ophio1_1|g6985.t1	0.585685	7.52154	0.730099	12.8423	10.3021						7			mhyt domain signaling	20	0	0.5685	Up	0.000275766	Yes	Up	0.148287	No	Down	0.000275766	Yes
Ophio1_1|g1750.t1	147.511	1893.98	443.737	12.8396	4.26825	PF00202.16|Aminotran_3	GO:0030170|pyridoxal phosphate binding;GO:0008483|transaminase activity	Metabolism|Carbohydrate metabolism|Propanoate metabolism|K13524|ABAT. 4-aminobutyrate aminotransferase / (S)-3-amino-2-methylpropionate transaminase [EC:2.6.1.19 2.6.1.22]:EC:2.6.1.19 2.6.1.22;Metabolism|Carbohydrate metabolism|Butanoate metabolism|K13524|ABAT. 4-aminobutyrate aminotransferase / (S)-3-amino-2-methylpropionate transaminase [EC:2.6.1.19 2.6.1.22]:EC:2.6.1.19 2.6.1.22;Metabolism|Ami…						4-aminobutyrate aminotransferase	20	0	0.8575	Up	0.000521802	Yes	Down	0.205827	No	Down	0.000275766	Yes
Ophio1_1|g1135.t1	5.51795	70.8155	34.9963	12.8337	2.02351	PF00106.20|adh_short;PF13561.1|adh_short_C2	GO:0016491|oxidoreductase activity;GO:0008152|metabolic process						Part of secondary metabolism cluster 20;Secondary metabolism. Type: Decorating	ibr finger domain protein	20	3.75839e-136	0.735	Up	0.000275766	Yes	Up	0.000275766	Yes	Down	0.020579	Yes
Ophio1_1|g5940.t1	35.1636	442.825	75.7223	12.5933	5.84801				SignalP: has predicted secretion signal		1			hypothetical protein VHEMI05732	20	1.12031e-54	0.494	Up	0.000275766	Yes	Up	0.222328	No	Down	0.000275766	Yes
Ophio1_1|g7314.t1	18.9811	238.481	62.8906	12.5641	3.792									dna mismatch repair protein msh-2	20	4.39885e-144	0.628	Up	0.00140305	Yes	Up	0.0604795	No	Down	0.0491598	Yes
Ophio1_1|g1383.t1	25.1937	313.882	71.407	12.4587	4.39568	PF01300.13|Sua5_yciO_yrdC;PF03481.8|SUA5	GO:0003725|double-stranded RNA binding					M22		trna threonylcarbamoyladenosine biosynthesis protein	20	0	0.7465	Up	0.00180298	Yes	Down	0.629546	No	Down	0.000752938	Yes
Ophio1_1|g941.t1	17.7258	220.452	64.3011	12.4368	3.42843	PF07690.11|MFS_1;PF05978.11|UNC-93	GO:0016021|integral component of membrane;GO:0055085|transmembrane transport				11			major facilitator superfamily transporter	20	0	0.808	Up	0.000275766	Yes	Up	0.000275766	Yes	Down	0.00918242	Yes
Ophio1_1|g2359.t1	1.02726	12.5187	3.51826	12.1865	3.55821				SignalP: has predicted secretion signal; SSP: small secreted protein					---NA---	0			Up	0.000275766	Yes	Up	0.000275766	Yes	Down	0.000275766	Yes
Ophio1_1|g5600.t1	1.33588	15.8851	0.756622	11.8911	20.9948						5			plasma membrane protein pth11-like protein	20	4.37802e-59	0.4455	Up	0.0175339	Yes	Up	0.0318635	No	Down	0.000275766	Yes
Ophio1_1|g719.t1	19.8273	235.058	91.1746	11.8553	2.57811	PF12847.2|Methyltransf_18;PF08242.7|Methyltransf_12;PF08241.7|Methyltransf_11;PF13489.1|Methyltransf_23;PF13649.1|Methyltransf_25;PF13847.1|Methyltransf_31;PF05175.9|MTS;PF06325.8|PrmA;PF01209.13|Ubie_methyltran	GO:0008276|protein methyltransferase activity;GO:0008152|metabolic process;GO:0006479|protein methylation;GO:0005737|cytoplasm;GO:0008168|methyltransferase activity							hypothetical protein FOCG_07701	20	3.49198e-64	0.5985	Up	0.00140305	Yes	Down	0.699202	No	Down	0.000275766	Yes
Ophio1_1|g6999.t1	28.3769	331.847	60.9763	11.6943	5.44223	PF00067.17|p450	GO:0005506|iron ion binding;GO:0055114|oxidation-reduction process;GO:0016705|oxidoreductase activity, acting on paired donors, with incorporation or reduction of molecular oxygen;GO:0020037|heme binding	Metabolism|Lipid metabolism|Steroid hormone biosynthesis|K07424|CYP3A. cytochrome P450, family 3, subfamily A [EC:1.14.14.1]:EC:1.14.14.1;Metabolism|Lipid metabolism|Linoleic acid metabolism|K07424|CYP3A. cytochrome P450, family 3, subfamily A [EC:1.14.14.1]:EC:1.14.14.1;Metabolism|Metabolism of cofactors and vitamins|Retinol metabolism|K07424|CYP3A. cytochrome P450, family 3, subfamily A [EC:1.1…						cytochrome p450	20	0	0.451	Up	0.000275766	Yes	Up	0.00219689	Yes	Down	0.000275766	Yes
Ophio1_1|g5661.t1	0.375212	4.37883	1.13633	11.6703	3.85348	PF00646.28|F-box	GO:0005515|protein binding							f-box domain-containing protein	20	0	0.576	Up	0.000521802	Yes	Up	0.000521802	Yes	Down	0.000275766	Yes
Ophio1_1|g1059.t1	2.55974	29.7396	5.50374	11.6182	5.40353	PF13738.1|Pyr_redox_3;PF00743.14|FMO-like;PF13434.1|K_oxygenase	GO:0004499|N,N-dimethylaniline monooxygenase activity;GO:0055114|oxidation-reduction process;GO:0050661|NADP binding;GO:0050660|flavin adenine dinucleotide binding						Part of secondary metabolism cluster 18	flavin-containing monooxygenase	20	0	0.719	Up	0.000275766	Yes	Up	0.000275766	Yes	Down	0.000275766	Yes
Ophio1_1|g3904.t1	7.44831	85.6689	29.8336	11.5018	2.87156	PF00067.17|p450	GO:0005506|iron ion binding;GO:0055114|oxidation-reduction process;GO:0016705|oxidoreductase activity, acting on paired donors, with incorporation or reduction of molecular oxygen;GO:0020037|heme binding				1			ent-kaurene oxidase	20	0	0.625	Up	0.024395	Yes	Up	0.0305739	No	Down	0.00119408	Yes
Ophio1_1|g7548.t1	25.9723	298.699	33.2988	11.5007	8.97026	PF00324.16|AA_permease;PF13520.1|AA_permease_2	GO:0003333|amino acid transmembrane transport;GO:0006810|transport;GO:0016020|membrane;GO:0055085|transmembrane transport;GO:0015171|amino acid transmembrane transporter activity				11			dicarboxylic amino acid permease	20	0	0.826	Up	0.000275766	Yes	Up	0.00734942	Yes	Down	0.000275766	Yes
Ophio1_1|g7262.t1	10.8798	125.041	61.9745	11.493	2.01762	PF03727.11|Hexokinase_2;PF00349.16|Hexokinase_1	GO:0005975|carbohydrate metabolic process;GO:0005524|ATP binding;GO:0016773|phosphotransferase activity, alcohol group as acceptor	Metabolism|Overview|Carbon metabolism|K00844|HK. hexokinase [EC:2.7.1.1]:EC:2.7.1.1;Metabolism|Carbohydrate metabolism|Glycolysis / Gluconeogenesis|K00844|HK. hexokinase [EC:2.7.1.1]:EC:2.7.1.1;Metabolism|Carbohydrate metabolism|Fructose and mannose metabolism|K00844|HK. hexokinase [EC:2.7.1.1]:EC:2.7.1.1;Metabolism|Carbohydrate metabolism|Galactose metabolism|K00844|HK. hexokinase [EC:2.7.1.1]:E…						hexokinase-1	20	0	0.784	Up	0.000275766	Yes	Up	0.000275766	Yes	Down	0.00506602	Yes
Ophio1_1|g4677.t1	1.46959	16.7102	4.10341	11.3707	4.07227	PF00076.17|RRM_1;PF00076.17|RRM_1;PF14259.1|RRM_6	GO:0003676|nucleic acid binding							rna binding protein mssp-2	20	0	0.781	Up	0.000275766	Yes	Up	0.000976025	Yes	Down	0.000275766	Yes
Ophio1_1|g2548.t1	20.3012	230.229	104.024	11.3407	2.21323	PF00232.13|Glyco_hydro_1	GO:0005975|carbohydrate metabolic process;GO:0004553|hydrolase activity, hydrolyzing O-glycosyl compounds	Metabolism|Carbohydrate metabolism|Starch and sucrose metabolism|K01188|E3.2.1.21. beta-glucosidase [EC:3.2.1.21]:EC:3.2.1.21;Metabolism|Metabolism of other amino acids|Cyanoamino acid metabolism|K01188|E3.2.1.21. beta-glucosidase [EC:3.2.1.21]:EC:3.2.1.21;Metabolism|iosynthesis of other secondary metabolites|Phenylpropanoid biosynthesis|K01188|E3.2.1.21. beta-glucosidase [EC:3.2.1.21]:EC:3.2.1.21						beta-glucosidase	20	0	0.81	Up	0.000275766	Yes	Up	0.0302262	No	Down	0.00720092	Yes
Ophio1_1|g1636.t1	17.6024	194.237	91.8527	11.0347	2.11466	PF00042.17|Globin;PF00175.16|NAD_binding_1;PF11563.3|Protoglobin	GO:0016491|oxidoreductase activity;GO:0005506|iron ion binding;GO:0055114|oxidation-reduction process;GO:0020037|heme binding	Human Diseases|Infectious diseases|Salmonella infection|K05916|hmp, YHB1. nitric oxide dioxygenase [EC:1.14.12.17]:EC:1.14.12.17						nitric oxide dioxygenase	20	4.62434e-167	0.6985	Up	0.000275766	Yes	Up	0.602112	No	Down	0.000275766	Yes
Ophio1_1|g2310.t1	99.3639	1076.04	54.0651	10.8293	19.9027				SignalP: has predicted secretion signal		1			related to wsc2 glucoamylase iii (alpha- -glucan-glucosidase)	20	1.90682e-84	0.6325	Up	0.000275766	Yes	Up	0.0483165	No	Down	0.000275766	Yes
Ophio1_1|g1445.t1	19.8007	210.987	51.4913	10.6555	4.09753	PF07690.11|MFS_1;PF00083.19|Sugar_tr	GO:0016021|integral component of membrane;GO:0055085|transmembrane transport;GO:0022857|transmembrane transporter activity				12			major facilitator superfamily transporter	20	2.11808e-173	0.642	Up	0.000275766	Yes	Up	0.000275766	Yes	Down	0.000275766	Yes
Ophio1_1|g1166.t1	13.9537	146.046	9.65861	10.4665	15.1208	PF00728.17|Glyco_hydro_20;PF14845.1|Glycohydro_20b2;PF02838.10|Glyco_hydro_20b	GO:0005975|carbohydrate metabolic process;GO:0004553|hydrolase activity, hydrolyzing O-glycosyl compounds	Metabolism|Carbohydrate metabolism|Amino sugar and nucleotide sugar metabolism|K12373|HEXA_B. hexosaminidase [EC:3.2.1.52]:EC:3.2.1.52;Metabolism|Glycan biosynthesis and metabolism|Glycosaminoglycan degradation|K12373|HEXA_B. hexosaminidase [EC:3.2.1.52]:EC:3.2.1.52;Metabolism|Glycan biosynthesis and metabolism|Glycosphingolipid biosynthesis - globo series|K12373|HEXA_B. hexosaminidase [EC:3.2.1.…	SignalP: has predicted secretion signal					beta-n-acetylhexosaminidase	20	0	0.8025	Up	0.000275766	Yes	Up	0.000275766	Yes	Down	0.00140305	Yes
Ophio1_1|g756.t1	149.089	1553.1	481.301	10.4173	3.22688	PF00173.23|Cyt-b5	GO:0020037|heme binding							acyl- dehydrogenase	20	6.51914e-38	0.833	Up	0.000275766	Yes	Up	0.000275766	Yes	Down	0.0241371	Yes
Ophio1_1|g749.t1	23.7106	246.443	38.7294	10.3938	6.3632	PF00067.17|p450	GO:0005506|iron ion binding;GO:0055114|oxidation-reduction process;GO:0016705|oxidoreductase activity, acting on paired donors, with incorporation or reduction of molecular oxygen;GO:0020037|heme binding	Metabolism|Lipid metabolism|Arachidonic acid metabolism|K01832|TBXAS1, CYP5A. thromboxane-A synthase [EC:5.3.99.5]:EC:5.3.99.5;Organismal Systems|Immune system|Platelet activation|K01832|TBXAS1, CYP5A. thromboxane-A synthase [EC:5.3.99.5]:EC:5.3.99.5	SignalP: has predicted secretion signal		2			cytochrome p450	20	4.18411e-180	0.675	Up	0.000275766	Yes	Up	0.000275766	Yes	Down	0.00889125	Yes
Ophio1_1|g338.t1	8.48572	87.7007	42.9421	10.3351	2.0423	PF02770.14|Acyl-CoA_dh_M	GO:0055114|oxidation-reduction process;GO:0003995|acyl-CoA dehydrogenase activity							acyl- dehydrogenase oxidase	20	0	0.6455	Up	0.000275766	Yes	Up	0.0106613	No	Down	0.000752938	Yes
Ophio1_1|g7028.t1	59.358	602.598	119.78	10.1519	5.03087	PF08772.6|NOB1_Zn_bind		Genetic Information Processing|Translation|Ribosome biogenesis in eukaryotes|K11883|NOB1. RNA-binding protein NOB1:						upf0271 protein	20	0	0.694	Up	0.000275766	Yes	Up	1	No	Down	0.000275766	Yes
Ophio1_1|g6806.t1	1.82096	18.361	4.97992	10.0831	3.68701	PF01425.16|Amidase	GO:0016884|carbon-nitrogen ligase activity, with glutamine as amido-N-donor	Metabolism|Amino acid metabolism|Arginine and proline metabolism|K01426|E3.5.1.4, amiE. amidase [EC:3.5.1.4]:EC:3.5.1.4;Metabolism|Amino acid metabolism|Phenylalanine metabolism|K01426|E3.5.1.4, amiE. amidase [EC:3.5.1.4]:EC:3.5.1.4;Metabolism|Amino acid metabolism|Tryptophan metabolism|K01426|E3.5.1.4, amiE. amidase [EC:3.5.1.4]:EC:3.5.1.4;Metabolism|Xenobiotics biodegradation and metabolism|Ami…						acetamidase	20	0	0.7065	Up	0.000752938	Yes	Up	0.398058	No	Down	0.0121131	Yes
Ophio1_1|g4386.t1	14.0049	140.254	13.9101	10.0146	10.0829	PF01565.18|FAD_binding_4;PF00717.18|Peptidase_S24	GO:0055114|oxidation-reduction process;GO:0016491|oxidoreductase activity;GO:0050660|flavin adenine dinucleotide binding;GO:0008762|UDP-N-acetylmuramate dehydrogenase activity				1	S26A		fad linked n-terminal	20	9.29451e-169	0.5995	Up	0.000275766	Yes	Up	0.000275766	Yes	Down	0.000275766	Yes
Ophio1_1|g812.t1	39.4076	390.26	190.505	9.90317	2.04856	PF14602.1|Hexapep_2;PF14602.1|Hexapep_2;PF00132.19|Hexapep;PF12464.3|Mac;PF00172.13|Zn_clus	GO:0000981|sequence-specific DNA binding RNA polymerase II transcription factor activity;GO:0008270|zinc ion binding;GO:0006355|regulation of transcription, DNA-templated;GO:0005634|nucleus;GO:0016407|acetyltransferase activity			Zn2Cys6				nodulation protein l	20	0	0.711	Up	0.000275766	Yes	Up	0.265838	No	Down	0.00160518	Yes
Ophio1_1|g1089.t1	9.504	93.5047	30.3827	9.83846	3.07756	PF11719.3|Drc1-Sld2								dna replication regulator sld2	20	1.9017e-151	0.641	Up	0.000275766	Yes	Up	0.000275766	Yes	Down	0.000275766	Yes
Ophio1_1|g7576.t1	5.91743	57.485	10.3451	9.71452	5.55674									hypothetical protein OCS_06492	20	4.12738e-95	0.43	Up	0.000275766	Yes	Up	0.000521802	Yes	Down	0.00313411	Yes
Ophio1_1|g3267.t1	38.4399	371.841	131.258	9.67331	2.8329	PF00732.14|GMC_oxred_N;PF05199.8|GMC_oxred_C	GO:0016614|oxidoreductase activity, acting on CH-OH group of donors;GO:0055114|oxidation-reduction process;GO:0050660|flavin adenine dinucleotide binding							gmc oxidoreductase	20	0	0.758	Up	0.000275766	Yes	Up	0.000275766	Yes	Down	0.000275766	Yes
Ophio1_1|g4208.t1	25.2001	243.633	113.702	9.66794	2.14273	PF00145.12|DNA_methylase	GO:0008168|methyltransferase activity;GO:0003677|DNA binding;GO:0006306|DNA methylation	Metabolism|Amino acid metabolism|Cysteine and methionine metabolism|K00558|DNMT1, dcm. DNA (cytosine-5)-methyltransferase 1 [EC:2.1.1.37]:EC:2.1.1.37;Human Diseases|Cancers|MicroRNAs in cancer|K00558|DNMT1, dcm. DNA (cytosine-5)-methyltransferase 1 [EC:2.1.1.37]:EC:2.1.1.37						dna (cytosine-5-)-methyltransferase	20	0	0.7045	Up	0.000275766	Yes	Up	0.000275766	Yes	Down	0.000275766	Yes
Ophio1_1|g2673.t1	11.8123	113.619	20.2995	9.6187	5.59713									---NA---	0			Up	0.000275766	Yes	Up	0.000521802	Yes	Down	0.00140305	Yes
Ophio1_1|g1831.t1	2.06656	19.7747	7.67321	9.5689	2.57711	PF07690.11|MFS_1	GO:0016021|integral component of membrane;GO:0055085|transmembrane transport				9			major facilitator superfamily transporter	20	0	0.791	Up	0.000752938	Yes	Up	0.0605683	No	Down	0.0450956	Yes
Ophio1_1|g7760.t1	5.88915	55.1883	3.33485	9.37118	16.549						6			integral membrane protein	20	8.31481e-55	0.514	Up	0.000275766	Yes	Up	0.0043831	No	Down	0.0125384	Yes
Ophio1_1|g5155.t1	4.44324	41.5553	18.1776	9.35248	2.28607	PF08490.7|DUF1744;PF03104.14|DNA_pol_B_exo1;PF00136.16|DNA_pol_B;PF10108.4|DNA_pol_B_exo2	GO:0008270|zinc ion binding;GO:0003677|DNA binding;GO:0005634|nucleus;GO:0003887|DNA-directed DNA polymerase activity;GO:0000166|nucleotide binding;GO:0006260|DNA replication	Metabolism|Nucleotide metabolism|Purine metabolism|K02324|POLE1. DNA polymerase epsilon subunit 1 [EC:2.7.7.7]:EC:2.7.7.7;Metabolism|Nucleotide metabolism|Pyrimidine metabolism|K02324|POLE1. DNA polymerase epsilon subunit 1 [EC:2.7.7.7]:EC:2.7.7.7;Genetic Information Processing|Replication and repair|DNA replication|K02324|POLE1. DNA polymerase epsilon subunit 1 [EC:2.7.7.7]:EC:2.7.7.7;Genetic In…						dna polymerase epsilon	20	0	0.868	Up	0.00238816	Yes	Up	0.913531	No	Down	0.0100962	Yes
Ophio1_1|g6734.t1	11.1001	103.212	29.6469	9.29829	3.48138									---NA---	0			Up	0.000275766	Yes	Up	0.000275766	Yes	Down	0.000275766	Yes
Ophio1_1|g5314.t1	9.06044	83.5036	13.5924	9.21629	6.1434	PF08030.7|NAD_binding_6;PF08022.7|FAD_binding_8;PF01794.14|Ferric_reduct	GO:0016491|oxidoreductase activity;GO:0055114|oxidation-reduction process	Environmental Information Processing|Signal transduction|HIF-1 signaling pathway|K08008|NOX, GP91. NADPH oxidase:;Cellular Processes|Transport and catabolism|Phagosome|K08008|NOX, GP91. NADPH oxidase:;Organismal Systems|Immune system|Leukocyte transendothelial migration|K08008|NOX, GP91. NADPH oxidase:;Organismal Systems|Development|Osteoclast differentiation|K08008|NOX, GP91. NADPH oxidase:			7			nadph oxidase	20	0	0.903	Up	0.00219689	Yes	Down	0.791208	No	Down	0.000521802	Yes
Ophio1_1|g3539.t1	66.8897	616.274	260.101	9.21329	2.36936	PF07690.11|MFS_1;PF00083.19|Sugar_tr	GO:0016021|integral component of membrane;GO:0055085|transmembrane transport;GO:0022857|transmembrane transporter activity				12			mfs monocarboxylate	20	0	0.7875	Up	0.000275766	Yes	Up	0.0917407	No	Down	0.00160518	Yes
Ophio1_1|g1655.t1	57.3193	520.592	33.1055	9.08232	15.7252	PF00394.17|Cu-oxidase;PF07732.10|Cu-oxidase_3;PF07731.9|Cu-oxidase_2	GO:0005507|copper ion binding;GO:0016491|oxidoreductase activity;GO:0055114|oxidation-reduction process		SignalP: has predicted secretion signal					l-ascorbate oxidase	20	0	0.746	Up	0.000275766	Yes	Up	0.00119408	Yes	Down	0.00180298	Yes
Ophio1_1|g2033.t1	12.5959	114.204	29.1572	9.06676	3.91684	PF08740.6|BCS1_N;PF00004.24|AAA;PF00004.24|AAA	GO:0005524|ATP binding							mitochondrial chaperone bcs1	20	0	0.6445	Up	0.000275766	Yes	Up	0.000275766	No	Down	0.000752938	Yes
Ophio1_1|g6335.t1	129.583	1166.75	515.935	9.00388	2.26143									hypothetical protein FOXB_12899	20	3.70624e-25	0.7475	Up	0.000275766	Yes	Up	0.000275766	Yes	Down	0.000752938	Yes
Ophio1_1|g4329.t1	54.8824	486.944	158.535	8.8725	3.07152									hypothetical protein OCS_05855	20	4.86108e-69	0.4735	Up	0.000275766	Yes	Down	0.727803	No	Down	0.000275766	Yes
Ophio1_1|g284.t1	20.3229	178.472	21.1285	8.78182	8.44698	PF13520.1|AA_permease_2;PF00324.16|AA_permease	GO:0003333|amino acid transmembrane transport;GO:0006810|transport;GO:0055085|transmembrane transport;GO:0016020|membrane;GO:0015171|amino acid transmembrane transporter activity				12			amino acid permease family	20	0	0.771	Up	0.000275766	Yes	Up	0.00180298	Yes	Down	0.000275766	Yes
Ophio1_1|g103.t1	1.24181	10.8015	0.49352	8.69819	21.8867	PF00264.15|Tyrosinase	GO:0016491|oxidoreductase activity;GO:0008152|metabolic process		SignalP: has predicted secretion signal					tyrosinase 2	20	3.24462e-127	0.647	Up	0.000275766	Yes	Up	0.691315	No	Down	0.000275766	Yes
Ophio1_1|g3194.t1	19.3406	166.825	22.9775	8.62564	7.26036									hypothetical protein NECHADRAFT_74716	20	9.53696e-145	0.6835	Up	0.000275766	Yes	Up	0.000275766	Yes	Down	0.000521802	Yes
Ophio1_1|g932.t1	101.932	877.04	415.581	8.60417	2.11039	PF00290.15|Trp_syntA;PF00291.20|PALP	GO:0004834|tryptophan synthase activity;GO:0006568|tryptophan metabolic process	Metabolism|Overview|Biosynthesis of amino acids|K01694|TRP. tryptophan synthase [EC:4.2.1.20]:EC:4.2.1.20;Metabolism|Amino acid metabolism|Glycine, serine and threonine metabolism|K01694|TRP. tryptophan synthase [EC:4.2.1.20]:EC:4.2.1.20;Metabolism|Amino acid metabolism|Phenylalanine, tyrosine and tryptophan biosynthesis|K01694|TRP. tryptophan synthase [EC:4.2.1.20]:EC:4.2.1.20						tryptophan synthase	20	0	0.9125	Up	0.000275766	Yes	Up	0.0157849	No	Down	0.000275766	Yes
Ophio1_1|g5076.t1	16.4395	140.83	69.1568	8.56656	2.03639	PF08542.6|Rep_fac_C;PF13177.1|DNA_pol3_delta2;PF00004.24|AAA;PF13173.1|AAA_14;PF05496.7|RuvB_N;PF01443.13|Viral_helicase1	GO:0006281|DNA repair;GO:0005524|ATP binding;GO:0009378|four-way junction helicase activity;GO:0006310|DNA recombination	Genetic Information Processing|Replication and repair|DNA replication|K10755|RFC2_4. replication factor C subunit 2/4:;Genetic Information Processing|Replication and repair|Nucleotide excision repair|K10755|RFC2_4. replication factor C subunit 2/4:;Genetic Information Processing|Replication and repair|Mismatch repair|K10755|RFC2_4. replication factor C subunit 2/4:						replication factor c subunit 4	20	0	0.9515	Up	0.000275766	Yes	Up	0.0715419	No	Down	0.0063882	Yes
Ophio1_1|g1743.t1	8.34455	71.3421	31.4024	8.54954	2.27187	PF00493.18|MCM;PF14551.1|MCM_N;PF01078.16|Mg_chelatase;PF07728.9|AAA_5	GO:0016887|ATPase activity;GO:0016851|magnesium chelatase activity;GO:0006260|DNA replication;GO:0005524|ATP binding;GO:0015995|chlorophyll biosynthetic process;GO:0015979|photosynthesis;GO:0003677|DNA binding	Genetic Information Processing|Replication and repair|DNA replication|K02210|MCM7, CDC47. DNA replication licensing factor MCM7 [EC:3.6.4.12]:EC:3.6.4.12;Cellular Processes|Cell growth and death|Cell cycle|K02210|MCM7, CDC47. DNA replication licensing factor MCM7 [EC:3.6.4.12]:EC:3.6.4.12;Cellular Processes|Cell growth and death|Cell cycle - yeast|K02210|MCM7, CDC47. DNA replication licensing fac…						dna replication licensing factor mcm7	20	0	0.8795	Up	0.000275766	Yes	Up	0.000275766	Yes	Down	0.00889125	Yes
Ophio1_1|g3847.t1	27.4386	234.563	92.6821	8.54865	2.53083									hypothetical protein NECHADRAFT_78308	20	1.52854e-98	0.5045	Up	0.0305739	Yes	Up	1	No	Down	0.0125384	Yes
Ophio1_1|g6662.t1	42.1077	358.719	150.739	8.51908	2.37974									hypothetical protein ACRE_010450	20	2.28095e-83	0.6665	Up	0.000275766	Yes	Down	0.228201	No	Down	0.000275766	Yes
Ophio1_1|g5042.t1	56.3111	479.133	86.9139	8.50868	5.51273	PF01494.14|FAD_binding_3;PF01266.19|DAO	GO:0016491|oxidoreductase activity;GO:0055114|oxidation-reduction process							related to 2-polyprenyl-6-methoxyphenol hydroxylase and related fad-dependent oxidoreductases	20	0	0.664	Up	0.000275766	Yes	Up	0.000275766	Yes	Down	0.00720092	Yes
Ophio1_1|g5999.t1	44.5976	378.194	111.797	8.48014	3.38286	PF00755.15|Carn_acyltransf;PF00755.15|Carn_acyltransf	GO:0016746|transferase activity, transferring acyl groups	Cellular Processes|Transport and catabolism|Peroxisome|K00624|E2.3.1.7. carnitine O-acetyltransferase [EC:2.3.1.7]:EC:2.3.1.7						carnitine acetyl transferase	20	0	0.8325	Up	0.000275766	Yes	Up	0.251183	No	Down	0.00385882	Yes
Ophio1_1|g2857.t1	98.7935	836.555	201.8	8.46771	4.14547	PF03239.9|FTR1	GO:0016020|membrane;GO:0055085|transmembrane transport				7			high-affinity iron transporter	20	0	0.8075	Up	0.000275766	Yes	Up	0.000275766	Yes	Down	0.00540255	Yes
Ophio1_1|g7417.t1	93.2166	788.134	324.794	8.45487	2.42657				SignalP: has predicted secretion signal; SSP: small secreted protein					hypothetical protein ACRE_056930	5	3.31849e-12	0.528	Up	0.000275766	Yes	Up	0.000275766	Yes	Down	0.000976025	Yes
Ophio1_1|g1252.t1	16.2956	136.042	42.4038	8.34839	3.20825									hypothetical protein UV8b_4221	4	1.22119e-05	0.6025	Up	0.000275766	Yes	Up	0.000275766	Yes	Down	0.000275766	Yes
Ophio1_1|g1158.t1	33.3992	278.161	138.76	8.32837	2.00462	PF04082.13|Fungal_trans;PF00172.13|Zn_clus	GO:0000981|sequence-specific DNA binding RNA polymerase II transcription factor activity;GO:0006355|regulation of transcription, DNA-templated;GO:0003677|DNA binding;GO:0005634|nucleus;GO:0008270|zinc ion binding;GO:0006351|transcription, DNA-templated			Zn2Cys6				binuclear zinc transcription factor	20	0	0.7775	Up	0.0112585	Yes	Down	0.000275766	Yes	Down	0.000275766	Yes
Ophio1_1|g4664.t1	18.9982	154.348	52.5575	8.12435	2.93675	PF00493.18|MCM;PF14551.1|MCM_N;PF07728.9|AAA_5	GO:0016887|ATPase activity;GO:0006260|DNA replication;GO:0005524|ATP binding;GO:0003677|DNA binding	Genetic Information Processing|Replication and repair|DNA replication|K02209|MCM5, CDC46. DNA replication licensing factor MCM5 [EC:3.6.4.12]:EC:3.6.4.12;Cellular Processes|Cell growth and death|Cell cycle|K02209|MCM5, CDC46. DNA replication licensing factor MCM5 [EC:3.6.4.12]:EC:3.6.4.12;Cellular Processes|Cell growth and death|Cell cycle - yeast|K02209|MCM5, CDC46. DNA replication licensing fac…						dna replication licensing factor mcm5	20	0	0.937	Up	0.000275766	Yes	Up	0.000275766	Yes	Down	0.000521802	Yes
Ophio1_1|g7521.t1	33.6608	272.782	122.163	8.10385	2.23293									hypothetical protein OCS_00532	20	2.49591e-48	0.8265	Up	0.000275766	Yes	Up	0.000275766	Yes	Down	0.000275766	Yes
Ophio1_1|g3022.t1	8.62955	69.6246	4.12903	8.06816	16.8622	PF01636.18|APH;PF01633.15|Choline_kinase								aminoglycoside 3 -phosphotransferase choline kinase domain protein	20	6.09731e-102	0.529	Up	0.000275766	Yes	Down	0.00140305	Yes	Down	0.000275766	Yes
Ophio1_1|g7190.t1	22.4447	181.022	19.4836	8.06524	9.29099	PF00916.15|Sulfate_transp;PF13792.1|Sulfate_tra_GLY;PF01740.16|STAS	GO:0016021|integral component of membrane;GO:0008272|sulfate transport;GO:0015116|sulfate transmembrane transporter activity				9			family sulfate permease	20	0	0.759	Up	0.0189824	Yes	Up	1	No	Down	0.0108111	Yes
Ophio1_1|g5183.t1	22.7439	179.016	6.66884	7.87095	26.8436									sesquiterpene cyclase protein	20	2.32554e-78	0.643	Up	0.000275766	Yes	Up	0.000275766	Yes	Down	0.000275766	Yes
Ophio1_1|g7094.t1	7.15027	55.6417	3.15303	7.78176	17.6471	PF01554.13|MatE;PF01554.13|MatE	GO:0006855|drug transmembrane transport;GO:0015297|antiporter activity;GO:0015238|drug transmembrane transporter activity;GO:0016020|membrane;GO:0055085|transmembrane transport				10			mate efflux family protein	20	0	0.7485	Up	0.000275766	Yes	Up	0.000275766	Yes	Down	0.000275766	Yes
Ophio1_1|g3150.t1	23.4007	177.851	71.2874	7.60024	2.49484									transcription factor tos4	20	1.16482e-160	0.615	Up	0.000275766	Yes	Up	0.016587	No	Down	0.000752938	Yes
Ophio1_1|g2747.t1	69.7643	523.577	178.874	7.50494	2.92707	PF07690.11|MFS_1;PF07690.11|MFS_1	GO:0016021|integral component of membrane;GO:0055085|transmembrane transport				12			major facilitator superfamily transporter	20	0	0.823	Up	0.0176637	Yes	Up	0.625617	No	Down	0.0433473	Yes
Ophio1_1|g5298.t1	0.876048	6.45929	0.703352	7.37321	9.18358	PF00188.21|CAP			SignalP: has predicted secretion signal; SSP: small secreted protein					scp-like extracellular protein	20	6.59302e-39	0.6475	Up	0.000976025	Yes	Up	0.00797537	Yes	Down	0.000275766	Yes
Ophio1_1|g1874.t1	28.2072	206.528	84.8833	7.32182	2.43308								Part of secondary metabolism cluster 29	hypothetical protein OCS_02040	20	1.84931e-126	0.59	Up	0.000275766	Yes	Up	0.246894	No	Down	0.00160518	Yes
Ophio1_1|g6823.t1	83.8391	611.353	251.784	7.29198	2.42809	PF00069.20|Pkinase;PF07714.12|Pkinase_Tyr	GO:0005524|ATP binding;GO:0004672|protein kinase activity;GO:0006468|protein phosphorylation							hal protein kinase	20	0	0.7205	Up	0.00160518	Yes	Up	0.00160518	Yes	Down	0.000275766	Yes
Ophio1_1|g6114.t1	97.1654	708.049	323.886	7.28705	2.18611	PF13921.1|Myb_DNA-bind_6								myb dna-binding domain-containing protein	20	3.02539e-119	0.7105	Up	0.000275766	Yes	Up	0.574795	No	Down	0.000752938	Yes
Ophio1_1|g6094.t1	13.1636	95.9111	41.9818	7.28608	2.28459	PF00617.14|RasGEF;PF00618.15|RasGEF_N	GO:0051056|regulation of small GTPase mediated signal transduction;GO:0005622|intracellular;GO:0005085|guanyl-nucleotide exchange factor activity;GO:0007264|small GTPase mediated signal transduction							lte1 protein	20	0	0.6325	Up	0.00119408	Yes	Down	0.319627	No	Down	0.000275766	Yes
Ophio1_1|g4496.t1	19.6953	141.461	36.4259	7.18248	3.88353	PF10637.4|Ofd1_CTDD;PF13640.1|2OG-FeII_Oxy_3	GO:0031418|L-ascorbic acid binding;GO:0016491|oxidoreductase activity;GO:0016706|oxidoreductase activity, acting on paired donors, with incorporation or reduction of molecular oxygen, 2-oxoglutarate as one donor, and incorporation of one atom each of oxygen into both donors;GO:0005506|iron ion binding;GO:0055114|oxidation-reduction process							2-oxoglutarate and fe dioxygenase domain containing protein 1	20	0	0.8	Up	0.0124055	Yes	Down	0.0290669	No	Down	0.000275766	Yes
Ophio1_1|g2691.t1	227.455	1622.74	307.51	7.13433	5.27703	PF00709.16|Adenylsucc_synt	GO:0006164|purine nucleotide biosynthetic process;GO:0004019|adenylosuccinate synthase activity;GO:0005525|GTP binding	Metabolism|Nucleotide metabolism|Purine metabolism|K01939|purA, ADSS. adenylosuccinate synthase [EC:6.3.4.4]:EC:6.3.4.4;Metabolism|Amino acid metabolism|Alanine, aspartate and glutamate metabolism|K01939|purA, ADSS. adenylosuccinate synthase [EC:6.3.4.4]:EC:6.3.4.4						adenylosuccinate synthetase	20	0	0.8525	Up	0.000275766	Yes	Up	0.000521802	Yes	Down	0.000275766	Yes
Ophio1_1|g5055.t1	1.7502	12.4331	3.30837	7.10382	3.75807	PF07510.6|DUF1524								secreted protein	20	1.14559e-68	0.621	Up	0.000275766	Yes	Up	0.000275766	Yes	Down	0.000275766	Yes
Ophio1_1|g2690.t1	40.1263	282.44	88.6212	7.03878	3.18705	PF00004.24|AAA;PF08542.6|Rep_fac_C;PF13177.1|DNA_pol3_delta2;PF03215.10|Rad17;PF05496.7|RuvB_N	GO:0006281|DNA repair;GO:0005524|ATP binding;GO:0009378|four-way junction helicase activity;GO:0006310|DNA recombination	Genetic Information Processing|Replication and repair|DNA replication|K10755|RFC2_4. replication factor C subunit 2/4:;Genetic Information Processing|Replication and repair|Nucleotide excision repair|K10755|RFC2_4. replication factor C subunit 2/4:;Genetic Information Processing|Replication and repair|Mismatch repair|K10755|RFC2_4. replication factor C subunit 2/4:						replication factor c subunit 2	20	0	0.88	Up	0.000275766	Yes	Up	0.000275766	Yes	Down	0.000275766	Yes
Ophio1_1|g914.t1	70.418	494.449	233.376	7.02163	2.11868	PF06472.10|ABC_membrane_2;PF00005.22|ABC_tran	GO:0016887|ATPase activity;GO:0006810|transport;GO:0016020|membrane;GO:0005524|ATP binding	Environmental Information Processing|Membrane transport|ABC transporters|K15628|PXA. ATP-binding cassette, subfamily D (ALD), peroxisomal long-chain fatty acid import protein:;Cellular Processes|Transport and catabolism|Peroxisome|K15628|PXA. ATP-binding cassette, subfamily D (ALD), peroxisomal long-chain fatty acid import protein:						peroxisomal abc transporter	20	0	0.9305	Up	0.000275766	Yes	Up	0.000275766	Yes	Down	0.000275766	Yes
Ophio1_1|g2797.t1	132.662	930.612	373.366	7.01491	2.49249	PF00160.16|Pro_isomerase	GO:0003755|peptidyl-prolyl cis-trans isomerase activity;GO:0006457|protein folding	Genetic Information Processing|Transcription|Spliceosome|K09567|PPIH, CYPH. peptidyl-prolyl isomerase H (cyclophilin H) [EC:5.2.1.8]:EC:5.2.1.8						peptidyl-prolyl cis-trans isomerase h	20	6.61995e-116	0.923	Up	0.000275766	Yes	Up	0.569122	No	Down	0.000275766	Yes
Ophio1_1|g5605.t1	17.2304	120.787	58.4958	7.01011	2.06488	PF00004.24|AAA	GO:0005524|ATP binding							aaa family	20	0	0.747	Up	0.000275766	Yes	Up	0.000275766	Yes	Down	0.000275766	Yes
Ophio1_1|g2460.t1	12.7159	88.7515	29.6733	6.97957	2.99095	PF08418.5|Pol_alpha_B_N;PF04042.11|DNA_pol_E_B	GO:0003677|DNA binding;GO:0006260|DNA replication;GO:0003887|DNA-directed DNA polymerase activity	Metabolism|Nucleotide metabolism|Purine metabolism|K02321|POLA2. DNA polymerase alpha subunit B:;Metabolism|Nucleotide metabolism|Pyrimidine metabolism|K02321|POLA2. DNA polymerase alpha subunit B:;Genetic Information Processing|Replication and repair|DNA replication|K02321|POLA2. DNA polymerase alpha subunit B:						dna polymerase alpha subunit b	20	0	0.7685	Up	0.000275766	Yes	Up	0.000275766	Yes	Down	0.0378106	Yes
Ophio1_1|g3227.t1	3.42999	23.6731	7.04674	6.9018	3.35944				SignalP: has predicted secretion signal; SSP: small secreted protein					---NA---	0			Up	0.00385882	Yes	Up	0.258185	No	Down	0.0450956	Yes
Ophio1_1|g4096.t1	9.03427	62.3297	22.5241	6.89925	2.76724	PF00652.17|Ricin_B_lectin;PF00652.17|Ricin_B_lectin			SignalP: has predicted secretion signal; SSP: small secreted protein					ricin-type beta-trefoil lectin domain-containing protein	20	3.61137e-52	0.6335	Up	0.000275766	Yes	Down	0.000521802	Yes	Down	0.000275766	Yes
Ophio1_1|g3771.t1	1.84113	12.7017	5.0562	6.89886	2.5121									hypothetical protein OCS_05563	20	3.34442e-09	0.759	Up	0.000275766	Yes	Up	0.000275766	Yes	Down	0.000275766	Yes
Ophio1_1|g4913.t1	11.0154	75.9335	26.1345	6.89339	2.90549	PF09444.5|MRC1		Cellular Processes|Cell growth and death|Cell cycle - yeast|K11272|MRC1. mediator of replication checkpoint protein 1:						mediator of replication checkpoint protein 1	20	0	0.572	Up	0.000275766	Yes	Up	0.200608	No	Down	0.000275766	Yes
Ophio1_1|g5377.t1	84.0936	579.378	235.951	6.88968	2.4555	PF05739.14|SNARE;PF00804.20|Syntaxin	GO:0016020|membrane;GO:0005515|protein binding	Genetic Information Processing|Folding, sorting and degradation|SNARE interactions in vesicular transport|K08486|STX1B_2_3. syntaxin 1B/2/3:;Organismal Systems|Nervous system|Synaptic vesicle cycle|K08486|STX1B_2_3. syntaxin 1B/2/3:			1			syntaxin 1b 2 3	20	1.1812e-158	0.824	Up	0.000275766	Yes	Up	0.000275766	Yes	Down	0.032677	Yes
Ophio1_1|g6600.t1	22.1185	151.379	66.1874	6.844	2.28713									hypothetical protein OCS_00280	20	0	0.697	Up	0.000275766	Yes	Up	0.0565082	No	Down	0.00119408	Yes
Ophio1_1|g2947.t1	14.4351	98.7055	37.9007	6.83788	2.60432	PF00933.16|Glyco_hydro_3	GO:0005975|carbohydrate metabolic process;GO:0004553|hydrolase activity, hydrolyzing O-glycosyl compounds	Metabolism|Carbohydrate metabolism|Amino sugar and nucleotide sugar metabolism|K01207|E3.2.1.52, nagZ. beta-N-acetylhexosaminidase [EC:3.2.1.52]:EC:3.2.1.52;Human Diseases|Drug resistance|beta-Lactam resistance|K01207|E3.2.1.52, nagZ. beta-N-acetylhexosaminidase [EC:3.2.1.52]:EC:3.2.1.52						glycoside hydrolase family 3	20	0	0.8925	Up	0.000275766	Yes	Up	0.07979	No	Down	0.000275766	Yes
Ophio1_1|g4132.t1	0.933384	6.36516	2.57277	6.81944	2.47405	PF01988.14|VIT1;PF01988.14|VIT1					5			vacuolar iron transporter ccc1	20	9.87766e-84	0.6525	Up	0.000275766	Yes	Up	0.0063882	No	Down	0.000275766	Yes
Ophio1_1|g2110.t1	150.772	1010.8	358.864	6.70416	2.81667	PF05648.9|PEX11	GO:0016559|peroxisome fission;GO:0005779|integral component of peroxisomal membrane	Cellular Processes|Transport and catabolism|Peroxisome|K13352|PEX11B. peroxin-11B:						peroxisomal biogenesis factor 11	20	8.32024e-107	0.7145	Up	0.000275766	Yes	Up	0.000275766	Yes	Down	0.000275766	Yes
Ophio1_1|g3271.t1	10.1272	66.8097	26.7899	6.59706	2.49384	PF04042.11|DNA_pol_E_B	GO:0003677|DNA binding;GO:0006260|DNA replication;GO:0003887|DNA-directed DNA polymerase activity	Metabolism|Nucleotide metabolism|Purine metabolism|K02325|POLE2. DNA polymerase epsilon subunit 2 [EC:2.7.7.7]:EC:2.7.7.7;Metabolism|Nucleotide metabolism|Pyrimidine metabolism|K02325|POLE2. DNA polymerase epsilon subunit 2 [EC:2.7.7.7]:EC:2.7.7.7;Genetic Information Processing|Replication and repair|DNA replication|K02325|POLE2. DNA polymerase epsilon subunit 2 [EC:2.7.7.7]:EC:2.7.7.7;Genetic In…						dna polymerase epsilon subunit 2	20	0	0.831	Up	0.000275766	Yes	Down	0.607511	No	Down	0.000275766	Yes
Ophio1_1|g3023.t1	13.6276	89.0957	8.2634	6.53789	10.782	PF01035.15|DNA_binding_1	GO:0006281|DNA repair;GO:0003824|catalytic activity		SignalP: has predicted secretion signal; SSP: small secreted protein					methylated-dna-protein-cysteine methyltransferase like protein	20	4.24862e-66	0.8295	Up	0.000275766	Yes	Up	0.99142	No	Down	0.000275766	Yes
Ophio1_1|g3379.t1	31.742	206.587	67.03	6.50832	3.08201	PF01569.16|PAP2	GO:0016020|membrane;GO:0003824|catalytic activity				6			pap2 domain protein	20	0	0.8235	Up	0.00140305	Yes	Up	0.256911	No	Down	0.0356325	Yes
Ophio1_1|g7691.t1	2.18749	14.2214	3.75255	6.50124	3.7898									hypothetical protein X797_002354	20	1.68328e-45	0.5	Up	0.000275766	Yes	Up	1	No	Down	0.0121131	Yes
Ophio1_1|g517.t1	146.763	950.297	147.065	6.47504	6.46175	PF02729.16|OTCace_N;PF00185.19|OTCace	GO:0006520|cellular amino acid metabolic process;GO:0016597|amino acid binding;GO:0016743|carboxyl- or carbamoyltransferase activity	Metabolism|Overview|Biosynthesis of amino acids|K00611|OTC, argF, argI. ornithine carbamoyltransferase [EC:2.1.3.3]:EC:2.1.3.3;Metabolism|Amino acid metabolism|Arginine and proline metabolism|K00611|OTC, argF, argI. ornithine carbamoyltransferase [EC:2.1.3.3]:EC:2.1.3.3						ornithine mitochondrial	20	0	0.8635	Up	0.000275766	Yes	Up	0.000275766	Yes	Down	0.000275766	Yes
Ophio1_1|g6946.t1	489.043	3105.3	320.815	6.34975	9.67941									pol-like protein	20	1.27722e-21	0.4305	Up	0.000521802	Yes	Up	0.0277517	No	Down	0.00160518	Yes
Ophio1_1|g2525.t1	20.268	128.327	44.0662	6.33151	2.91214	PF01896.14|DNA_primase_S	GO:0003896|DNA primase activity;GO:0006269|DNA replication, synthesis of RNA primer	Metabolism|Nucleotide metabolism|Purine metabolism|K02684|PRI1. DNA primase small subunit [EC:2.7.7.-]:EC:2.7.7.-;Metabolism|Nucleotide metabolism|Pyrimidine metabolism|K02684|PRI1. DNA primase small subunit [EC:2.7.7.-]:EC:2.7.7.-;Genetic Information Processing|Replication and repair|DNA replication|K02684|PRI1. DNA primase small subunit [EC:2.7.7.-]:EC:2.7.7.-						dna primase small subunit	20	0	0.792	Up	0.000275766	Yes	Up	0.0203235	No	Down	0.000976025	Yes
Ophio1_1|g6922.t1	21.6691	135.744	47.3062	6.2644	2.86948	PF00566.13|RabGAP-TBC	GO:0032313|regulation of Rab GTPase activity;GO:0005097|Rab GTPase activator activity	Cellular Processes|Cell growth and death|Cell cycle - yeast|K02179|BUB2. cell cycle arrest protein BUB2:						mitotic check point protein	20	0	0.8205	Up	0.000976025	Yes	Down	1	No	Down	0.000275766	Yes
Ophio1_1|g5147.t1	15.2147	94.6093	23.2282	6.21828	4.07304	PF00067.17|p450;PF13489.1|Methyltransf_23	GO:0005506|iron ion binding;GO:0055114|oxidation-reduction process;GO:0016705|oxidoreductase activity, acting on paired donors, with incorporation or reduction of molecular oxygen;GO:0020037|heme binding				1			benzoate 4-monooxygenase cytochrome p450	20	0	0.6955	Up	0.000275766	Yes	Up	0.000275766	Yes	Down	0.00199939	Yes
Ophio1_1|g5441.t1	19.8804	122.931	50.9414	6.18353	2.41318									protein	20	3.83689e-30	0.6135	Up	0.000275766	Yes	Up	0.000275766	No	Down	0.000275766	Yes
Ophio1_1|g7400.t1	16.865	104.027	50.7458	6.16822	2.04996	PF08639.5|SLD3								dna replication regulator sld3	20	0	0.666	Up	0.000275766	Yes	Up	0.000275766	Yes	Down	0.000275766	Yes
Ophio1_1|g4784.t1	13.5177	82.9894	9.38709	6.13931	8.8408	PF00501.23|AMP-binding;PF00501.23|AMP-binding;PF00501.23|AMP-binding;PF00668.15|Condensation;PF00668.15|Condensation;PF00668.15|Condensation;PF00550.20|PP-binding;PF00550.20|PP-binding;PF00550.20|PP-binding;PF13193.1|AMP-binding_C	GO:0003824|catalytic activity;GO:0008152|metabolic process						Part of secondary metabolism cluster 16;Secondary metabolism. Type: NRPS	non-ribosomal peptide synthetase	20	0	0.6665	Up	0.000275766	Yes	Up	0.000275766	Yes	Down	0.000275766	Yes
Ophio1_1|g3331.t1	96.4562	589.31	258.611	6.10961	2.27875	PF04729.8|ASF1_hist_chap	GO:0005634|nucleus;GO:0006333|chromatin assembly or disassembly							histone chaperone asf1	20	8.64931e-136	0.85	Up	0.000275766	Yes	Up	0.00671531	No	Down	0.01467	Yes
Ophio1_1|g6998.t1	30.0661	183.236	88.6915	6.09444	2.06599	PF11951.3|Fungal_trans_2;PF00172.13|Zn_clus	GO:0000981|sequence-specific DNA binding RNA polymerase II transcription factor activity;GO:0008270|zinc ion binding;GO:0006355|regulation of transcription, DNA-templated;GO:0005634|nucleus			Zn2Cys6				acriflavine sensitivity control protein acr-2	20	4.96183e-173	0.6105	Up	0.000275766	Yes	Up	0.000275766	No	Down	0.00257548	Yes
Ophio1_1|g4678.t1	83.3757	507.962	235.122	6.09245	2.16042	PF00667.15|FAD_binding_1;PF00258.20|Flavodoxin_1;PF00175.16|NAD_binding_1	GO:0016491|oxidoreductase activity;GO:0010181|FMN binding;GO:0055114|oxidation-reduction process				1			nadph-cytochrome p450 reductase	20	0	0.9005	Up	0.000275766	Yes	Up	0.000275766	Yes	Down	0.000275766	Yes
Ophio1_1|g5382.t1	7.45569	45.2135	17.773	6.06429	2.54394									hypothetical protein OCS_03690	1	3.24312e-18	0.44	Up	0.000275766	Yes	Down	1	No	Down	0.00160518	Yes
Ophio1_1|g2285.t1	7.26663	44.0547	17.2076	6.0626	2.56019	PF14629.1|ORC4_C;PF13191.1|AAA_16;PF00628.24|PHD;PF13831.1|PHD_2;PF13401.1|AAA_22;PF00004.24|AAA	GO:0005515|protein binding;GO:0005524|ATP binding	Cellular Processes|Cell growth and death|Cell cycle|K02606|ORC4. origin recognition complex subunit 4:;Cellular Processes|Cell growth and death|Cell cycle - yeast|K02606|ORC4. origin recognition complex subunit 4:;Cellular Processes|Cell growth and death|Meiosis - yeast|K02606|ORC4. origin recognition complex subunit 4:						origin recognition complex subunit 4	20	0	0.706	Up	0.000275766	Yes	Up	0.0573877	No	Down	0.000275766	Yes
Ophio1_1|g6945.t1	81.869	496.11	158.894	6.0598	3.12227	PF00078.22|RVT_1;PF00665.21|rve	GO:0015074|DNA integration;GO:0003723|RNA binding;GO:0006278|RNA-dependent DNA replication;GO:0003964|RNA-directed DNA polymerase activity		SignalP: has predicted secretion signal					reverse transcriptase domain protein	20	0	0.5695	Up	0.000275766	Yes	Up	0.253033	No	Down	0.000275766	Yes
Ophio1_1|g3877.t1	20.349	122.71	32.5152	6.03027	3.77393	PF00501.23|AMP-binding;PF00501.23|AMP-binding;PF00501.23|AMP-binding;PF00501.23|AMP-binding;PF00501.23|AMP-binding;PF00501.23|AMP-binding;PF00668.15|Condensation;PF00668.15|Condensation;PF00668.15|Condensation;PF00668.15|Condensation;PF00668.15|Condensation;PF00668.15|Condensation;PF00668.15|Condensation;PF00668.15|Condensation;PF00668.15|Condensation;PF00550.20|PP-binding;PF00550.20|PP-binding;P…	GO:0003824|catalytic activity;GO:0008152|metabolic process						Part of secondary metabolism cluster 10;Secondary metabolism. Type: NRPS	nonribosomal peptide	20	0	0.5275	Up	0.000275766	Yes	Up	0.000275766	Yes	Down	0.000275766	Yes
Ophio1_1|g1385.t1	19.0262	114.54	45.5691	6.02012	2.51355	PF00493.18|MCM;PF14551.1|MCM_N	GO:0006260|DNA replication;GO:0005524|ATP binding;GO:0003677|DNA binding	Genetic Information Processing|Replication and repair|DNA replication|K02212|MCM4, CDC54. DNA replication licensing factor MCM4 [EC:3.6.4.12]:EC:3.6.4.12;Cellular Processes|Cell growth and death|Cell cycle|K02212|MCM4, CDC54. DNA replication licensing factor MCM4 [EC:3.6.4.12]:EC:3.6.4.12;Cellular Processes|Cell growth and death|Cell cycle - yeast|K02212|MCM4, CDC54. DNA replication licensing fac…						cell division control protein 54	20	0	0.8525	Up	0.000275766	Yes	Up	0.346661	No	Down	0.000275766	Yes
Ophio1_1|g1911.t1	1.44105	8.51977	0.819125	5.9122	10.4011									oxoglutarate iron-dependent oxygenase	20	3.23575e-20	0.574	Up	0.000275766	Yes	Down	0.906884	No	Down	0.000275766	Yes
Ophio1_1|g516.t1	34.0252	199.622	67.3072	5.86689	2.96583									---NA---	0			Up	0.000275766	Yes	Up	0.288762	No	Down	0.000275766	Yes
Ophio1_1|g6944.t1	84.0002	491.311	234.573	5.84893	2.09449									---NA---	0			Up	0.000275766	Yes	Up	0.000275766	Yes	Down	0.000275766	Yes
Ophio1_1|g3203.t1	18.4781	107.832	48.7114	5.83566	2.21369	PF00400.27|WD40;PF00400.27|WD40;PF00400.27|WD40	GO:0005515|protein binding							wd repeat containing protein	20	0	0.822	Up	0.000275766	Yes	Up	0.000752938	Yes	Down	0.000275766	Yes
Ophio1_1|g2521.t1	19.149	111.392	41.0441	5.81712	2.71396	PF00488.16|MutS_V;PF05192.13|MutS_III;PF05188.12|MutS_II;PF01624.15|MutS_I;PF05190.13|MutS_IV	GO:0006298|mismatch repair;GO:0005524|ATP binding;GO:0030983|mismatched DNA binding	Genetic Information Processing|Replication and repair|Mismatch repair|K08735|MSH2. DNA mismatch repair protein MSH2:;Human Diseases|Cancers|Pathways in cancer|K08735|MSH2. DNA mismatch repair protein MSH2:;Human Diseases|Cancers|Colorectal cancer|K08735|MSH2. DNA mismatch repair protein MSH2:						dna mismatch repair protein msh-2	20	0	0.8995	Up	0.000275766	Yes	Up	0.176769	No	Down	0.000275766	Yes
Ophio1_1|g4471.t1	33.6001	192.625	50.2558	5.73287	3.83289	PF00245.15|Alk_phosphatase;PF01663.17|Phosphodiest	GO:0016791|phosphatase activity;GO:0003824|catalytic activity;GO:0008152|metabolic process		SignalP: has predicted secretion signal					protein tyrosine phosphatase	20	0	0.8255	Up	0.000752938	Yes	Up	0.986636	No	Down	0.000275766	Yes
Ophio1_1|g4372.t1	46.5017	265.012	25.5321	5.69897	10.3796				SignalP: has predicted secretion signal					hypothetical protein TRIVIDRAFT_226129	20	3.58589e-146	0.536	Up	0.000275766	Yes	Up	0.000521802	Yes	Down	0.000275766	Yes
Ophio1_1|g747.t1	205.825	1153.13	246.853	5.60248	4.67132	PF01428.11|zf-AN1	GO:0008270|zinc ion binding							an1-type zinc finger protein	20	8.55071e-41	0.9165	Up	0.000275766	Yes	Up	0.581559	No	Down	0.000275766	Yes
Ophio1_1|g745.t1	289.555	1621.71	388.08	5.6007	4.1788	PF10224.4|DUF2205								bzip transcription	20	2.99974e-82	0.8535	Up	0.000275766	Yes	Up	0.000275766	Yes	Down	0.00140305	Yes
Ophio1_1|g748.t1	29.7012	164.211	53.9998	5.52877	3.04096	PF00730.20|HhH-GPD;PF00633.18|HHH	GO:0003677|DNA binding;GO:0006284|base-excision repair	Genetic Information Processing|Replication and repair|Base excision repair|K10773|NTH. endonuclease III [EC:4.2.99.18]:EC:4.2.99.18						endonuclease iii	20	9.55153e-143	0.7105	Up	0.000275766	Yes	Up	0.000275766	Yes	Down	0.0128235	Yes
Ophio1_1|g7578.t1	15.5882	85.683	37.7028	5.49666	2.27259	PF14027.1|DUF4243								protein	20	1.49192e-78	0.6195	Up	0.000275766	Yes	Up	0.000275766	Yes	Down	0.014949	Yes
Ophio1_1|g6601.t1	24.6992	133.474	56.5989	5.40398	2.35824									hypothetical protein OCS_00280	20	2.78844e-84	0.717	Up	0.000275766	Yes	Up	0.000275766	Yes	Down	0.000275766	Yes
Ophio1_1|g7204.t1	16.0773	86.4799	31.1773	5.37901	2.77381	PF04821.9|TIMELESS;PF05029.8|TIMELESS_C								replication fork protection complex subunit tof1 swi1	20	0	0.756	Up	0.000275766	Yes	Up	0.9942	No	Down	0.000275766	Yes
Ophio1_1|g588.t1	12.7771	68.1764	28.8968	5.33583	2.35931	PF00004.24|AAA;PF07728.9|AAA_5;PF05496.7|RuvB_N	GO:0006281|DNA repair;GO:0016887|ATPase activity;GO:0005524|ATP binding;GO:0009378|four-way junction helicase activity;GO:0006310|DNA recombination							chromosome transmission fidelity protein 18	20	0	0.731	Up	0.000275766	Yes	Up	0.000275766	Yes	Down	0.000275766	Yes
Ophio1_1|g115.t1	33.0173	175.505	73.8044	5.31555	2.37797	PF01490.13|Aa_trans					10			amino acid transmembrane	20	0	0.834	Up	0.000275766	Yes	Up	0.000275766	Yes	Down	0.00349896	Yes
Ophio1_1|g6983.t1	141.221	742.377	244.639	5.25685	3.03458						1			hypothetical protein OCS_02091	20	2.36572e-63	0.6675	Up	0.0106613	Yes	Down	0.0252637	No	Down	0.000275766	Yes
Ophio1_1|g1737.t1	9.6599	50.698	24.3897	5.24829	2.07866	PF00488.16|MutS_V;PF05192.13|MutS_III;PF01624.15|MutS_I;PF05188.12|MutS_II;PF05190.13|MutS_IV	GO:0006298|mismatch repair;GO:0005524|ATP binding;GO:0030983|mismatched DNA binding	Genetic Information Processing|Replication and repair|Mismatch repair|K08736|MSH3. DNA mismatch repair protein MSH3:;Human Diseases|Cancers|Pathways in cancer|K08736|MSH3. DNA mismatch repair protein MSH3:;Human Diseases|Cancers|Colorectal cancer|K08736|MSH3. DNA mismatch repair protein MSH3:						dna mismatch repair protein msh3	20	0	0.827	Up	0.000275766	Yes	Up	0.0767475	No	Down	0.000275766	Yes
Ophio1_1|g2765.t1	89.8179	466.194	192.505	5.19044	2.42172	PF00587.20|tRNA-synt_2b;PF09180.6|ProRS-C_1;PF03129.15|HGTP_anticodon	GO:0004827|proline-tRNA ligase activity;GO:0005737|cytoplasm;GO:0004812|aminoacyl-tRNA ligase activity;GO:0005524|ATP binding;GO:0000166|nucleotide binding;GO:0006418|tRNA aminoacylation for protein translation;GO:0006433|prolyl-tRNA aminoacylation	Genetic Information Processing|Translation|Aminoacyl-tRNA biosynthesis|K01881|PARS, proS. prolyl-tRNA synthetase [EC:6.1.1.15]:EC:6.1.1.15						prolyl-trna synthetase	20	0	0.92	Up	0.000275766	Yes	Up	0.613095	No	Down	0.000275766	Yes
Ophio1_1|g6910.t1	141.274	732.637	312.334	5.18593	2.34568	PF00319.13|SRF-TF	GO:0003677|DNA binding;GO:0046983|protein dimerization activity			MADS-box				mads-box transcription other eukaryote	20	7.93899e-140	0.9105	Up	0.000275766	Yes	Up	0.000275766	Yes	Down	0.000275766	Yes
Ophio1_1|g5166.t1	16.1894	83.6655	40.2626	5.16792	2.078	PF01068.16|DNA_ligase_A_M;PF04675.9|DNA_ligase_A_N	GO:0006281|DNA repair;GO:0005524|ATP binding;GO:0006310|DNA recombination;GO:0003677|DNA binding;GO:0003910|DNA ligase (ATP) activity							atp dependent dna ligase domain protein	20	0	0.61	Up	0.000275766	Yes	Up	0.000275766	Yes	Down	0.00421393	Yes
Ophio1_1|g4237.t1	30.6285	157.067	71.6188	5.12813	2.1931	PF00493.18|MCM;PF14551.1|MCM_N;PF01078.16|Mg_chelatase	GO:0016851|magnesium chelatase activity;GO:0006260|DNA replication;GO:0005524|ATP binding;GO:0015995|chlorophyll biosynthetic process;GO:0015979|photosynthesis;GO:0003677|DNA binding	Genetic Information Processing|Replication and repair|DNA replication|K02542|MCM6. DNA replication licensing factor MCM6 [EC:3.6.4.12]:EC:3.6.4.12;Cellular Processes|Cell growth and death|Cell cycle|K02542|MCM6. DNA replication licensing factor MCM6 [EC:3.6.4.12]:EC:3.6.4.12;Cellular Processes|Cell growth and death|Cell cycle - yeast|K02542|MCM6. DNA replication licensing factor MCM6 [EC:3.6.4.12…						minichromosome maintenance protein 6	20	0	0.826	Up	0.000275766	Yes	Up	0.000275766	Yes	Down	0.00119408	Yes
Ophio1_1|g5530.t1	6.83884	34.6897	15.8805	5.07245	2.18442									---NA---	0			Up	0.000275766	Yes	Up	0.020579	No	Down	0.000521802	Yes
Ophio1_1|g5889.t1	66.528	331.391	162.931	4.98123	2.03393	PF02867.10|Ribonuc_red_lgC;PF00317.16|Ribonuc_red_lgN;PF03477.11|ATP-cone	GO:0004748|ribonucleoside-diphosphate reductase activity, thioredoxin disulfide as acceptor;GO:0005524|ATP binding;GO:0055114|oxidation-reduction process;GO:0006260|DNA replication	Metabolism|Nucleotide metabolism|Purine metabolism|K10807|RRM1. ribonucleoside-diphosphate reductase subunit M1 [EC:1.17.4.1]:EC:1.17.4.1;Metabolism|Nucleotide metabolism|Pyrimidine metabolism|K10807|RRM1. ribonucleoside-diphosphate reductase subunit M1 [EC:1.17.4.1]:EC:1.17.4.1;Metabolism|Metabolism of other amino acids|Glutathione metabolism|K10807|RRM1. ribonucleoside-diphosphate reductase sub…						ribonucleoside-diphosphate reductase large chain	20	0	0.922	Up	0.00276774	Yes	Up	0.786938	No	Down	0.00523464	Yes
Ophio1_1|g2138.t1	47.0655	233.845	45.1798	4.9685	5.17588									hypothetical protein M419DRAFT_96001	20	0	0.7535	Up	0.000275766	Yes	Up	0.00119408	No	Down	0.0029558	Yes
Ophio1_1|g4211.t1	6.7707	33.6014	13.8972	4.96277	2.41785									---NA---	0			Up	0.000275766	Yes	Up	0.08006	No	Down	0.000275766	Yes
Ophio1_1|g6.t1	12.0106	59.1314	27.1014	4.92327	2.18186	PF00176.18|SNF2_N;PF00271.26|Helicase_C;PF04851.10|ResIII;PF00270.24|DEAD	GO:0003676|nucleic acid binding;GO:0004386|helicase activity;GO:0005524|ATP binding;GO:0016787|hydrolase activity;GO:0003677|DNA binding							iswi chromatin-remodeling complex atpase isw2	20	0	0.787	Up	0.000275766	Yes	Up	0.000275766	Yes	Down	0.000275766	Yes
Ophio1_1|g3527.t1	49.3014	236.539	23.8577	4.79782	9.91458	PF00170.16|bZIP_1	GO:0006355|regulation of transcription, DNA-templated;GO:0043565|sequence-specific DNA binding;GO:0003700|sequence-specific DNA binding transcription factor activity			bZIP				meab protein	20	4.18349e-165	0.7425	Up	0.000275766	Yes	Down	0.00828274	No	Down	0.000275766	Yes
Ophio1_1|g6576.t1	2.8484	13.6552	2.83698	4.79399	4.81329						7			integral membrane protein	20	0	0.7735	Up	0.000275766	Yes	Up	0.000275766	Yes	Down	0.000275766	Yes
Ophio1_1|g1581.t1	30.3345	145.196	72.1259	4.7865	2.01309									hypothetical protein ACRE_044370	20	1.39305e-60	0.656	Up	0.000275766	Yes	Up	0.000275766	Yes	Down	0.0344787	Yes
Ophio1_1|g6506.t1	82.711	394.515	68.9513	4.7698	5.72165	PF01490.13|Aa_trans;PF07690.11|MFS_1;PF12697.2|Abhydrolase_6	GO:0016021|integral component of membrane;GO:0055085|transmembrane transport				22			major facilitator superfamily transporter	20	0	0.801	Up	0.000275766	Yes	Down	0.286192	No	Down	0.000275766	Yes
Ophio1_1|g4277.t1	32.7995	154.906	45.5988	4.72282	3.39715									hypothetical protein MAC_04820	20	1.63569e-128	0.5445	Up	0.000275766	Yes	Up	0.000275766	Yes	Down	0.0196593	Yes
Ophio1_1|g2707.t1	13.7993	64.8765	26.8184	4.70143	2.4191	PF00400.27|WD40;PF00400.27|WD40	GO:0005515|protein binding							chromosome transmission fidelity protein 4	20	0	0.823	Up	0.000275766	Yes	Down	1	No	Down	0.000275766	Yes
Ophio1_1|g2858.t1	163.308	766.813	194.239	4.6955	3.94778	PF07732.10|Cu-oxidase_3;PF00394.17|Cu-oxidase;PF07731.9|Cu-oxidase_2	GO:0005507|copper ion binding;GO:0016491|oxidoreductase activity;GO:0055114|oxidation-reduction process		SignalP: has predicted secretion signal		1			multicopper oxidase	20	0	0.815	Up	0.000275766	Yes	Up	0.000275766	Yes	Down	0.000275766	Yes
Ophio1_1|g2876.t1	15.9085	74.6498	31.7944	4.69245	2.34789	PF00136.16|DNA_pol_B;PF08996.5|zf-DNA_Pol;PF03104.14|DNA_pol_B_exo1;PF12254.3|DNA_pol_alpha_N	GO:0003677|DNA binding;GO:0006260|DNA replication;GO:0003887|DNA-directed DNA polymerase activity;GO:0000166|nucleotide binding;GO:0001882|nucleoside binding	Metabolism|Nucleotide metabolism|Purine metabolism|K02320|POLA1. DNA polymerase alpha subunit A [EC:2.7.7.7]:EC:2.7.7.7;Metabolism|Nucleotide metabolism|Pyrimidine metabolism|K02320|POLA1. DNA polymerase alpha subunit A [EC:2.7.7.7]:EC:2.7.7.7;Genetic Information Processing|Replication and repair|DNA replication|K02320|POLA1. DNA polymerase alpha subunit A [EC:2.7.7.7]:EC:2.7.7.7						dna polymerase alpha catalytic	20	0	0.8185	Up	0.000275766	Yes	Down	0.500232	No	Down	0.000275766	Yes
Ophio1_1|g5581.t1	190.646	883.692	51.1675	4.63525	17.2706				SignalP: has predicted secretion signal; SSP: small secreted protein					---NA---	0			Up	0.000275766	Yes	Up	0.0391736	No	Down	0.000275766	Yes
Ophio1_1|g5375.t1	4.67289	21.6097	7.88569	4.62448	2.74037						1			protein	20	3.30473e-72	0.5365	Up	0.00874341	Yes	Down	1	No	Down	0.00918242	Yes
Ophio1_1|g1898.t1	35.8812	165.357	68.8874	4.60846	2.4004	PF08618.5|Opi1;PF08618.5|Opi1;PF08618.5|Opi1								clock controlled protein	20	6.2363e-180	0.706	Up	0.000275766	Yes	Up	0.000275766	Yes	Down	0.0414563	Yes
Ophio1_1|g420.t1	26.8935	122.591	32.1869	4.55839	3.80872	PF13378.1|MR_MLE_C;PF01188.16|MR_MLE;PF02746.11|MR_MLE_N		Metabolism|Carbohydrate metabolism|Fructose and mannose metabolism|K12661|LRA3, yfaW. L-rhamnonate dehydratase [EC:4.2.1.90]:EC:4.2.1.90						mandelate racemase muconate lactonizing enzyme domain-containing protein	20	0	0.889	Up	0.000275766	Yes	Up	0.0552219	No	Down	0.000275766	Yes
Ophio1_1|g7474.t1	59.5385	270.926	75.9155	4.55043	3.56878	PF01545.16|Cation_efflux	GO:0008324|cation transmembrane transporter activity;GO:0006812|cation transport;GO:0016021|integral component of membrane;GO:0055085|transmembrane transport	Organismal Systems|Digestive system|Mineral absorption|K14688|SLC30A1, ZNT1. solute carrier family 30 (zinc transporter), member 1:			6			zinc homeostasis factor 1	20	0	0.753	Up	0.0029558	Yes	Down	0.753242	No	Down	0.00160518	Yes
Ophio1_1|g3228.t1	3.6682	16.6365	4.95665	4.53533	3.3564									ty3b-ty3b protein	12	1.88466e-14	0.5533	Up	0.000275766	Yes	Down	0.0119726	No	Down	0.000275766	Yes
Ophio1_1|g3314.t1	24.0107	108.013	45.4201	4.49854	2.37809									orf21 protein	20	1.26107e-39	0.55	Up	0.000275766	Yes	Up	0.000521802	Yes	Down	0.000752938	Yes
Ophio1_1|g7181.t1	32.0718	141.908	54.0673	4.4247	2.62465	PF07690.11|MFS_1	GO:0016021|integral component of membrane;GO:0055085|transmembrane transport				11			mfs transporter	20	0	0.814	Up	0.000275766	Yes	Up	0.000275766	Yes	Down	0.000976025	Yes
Ophio1_1|g5470.t1	56.4614	249.351	71.7338	4.41631	3.47606	PF00069.20|Pkinase;PF07714.12|Pkinase_Tyr	GO:0005524|ATP binding;GO:0004672|protein kinase activity;GO:0006468|protein phosphorylation							ankyrin repeat protein	20	9.36693e-176	0.5245	Up	0.000275766	Yes	Up	0.334527	No	Down	0.000275766	Yes
Ophio1_1|g852.t1	131.697	578.923	220.724	4.39587	2.62284									related to myosin heavy chain	20	0	0.6145	Up	0.000275766	Yes	Up	0.123293	No	Down	0.000275766	Yes
Ophio1_1|g5863.t1	21.563	94.7554	41.4024	4.39435	2.28865									hypothetical protein X797_011331	20	8.87855e-133	0.578	Up	0.000275766	Yes	Up	0.000275766	Yes	Down	0.00160518	Yes
Ophio1_1|g277.t1	16.5088	71.7222	33.2613	4.34448	2.15633	PF00488.16|MutS_V;PF05192.13|MutS_III;PF01624.15|MutS_I;PF05188.12|MutS_II;PF05190.13|MutS_IV	GO:0006298|mismatch repair;GO:0005524|ATP binding;GO:0030983|mismatched DNA binding	Genetic Information Processing|Replication and repair|Mismatch repair|K08737|MSH6. DNA mismatch repair protein MSH6:;Human Diseases|Cancers|Pathways in cancer|K08737|MSH6. DNA mismatch repair protein MSH6:;Human Diseases|Cancers|Colorectal cancer|K08737|MSH6. DNA mismatch repair protein MSH6:						dna mismatch repair protein msh6	20	0	0.8225	Up	0.000275766	Yes	Up	0.00331886	No	Down	0.00313411	Yes
Ophio1_1|g5971.t1	28.5118	123.063	36.2611	4.31621	3.3938									serine-threonine rich	20	3.83702e-45	0.6045	Up	0.000275766	Yes	Up	0.000275766	Yes	Down	0.0029558	Yes
Ophio1_1|g1884.t1	22.6581	97.1731	28.43	4.28867	3.41798				SignalP: has predicted secretion signal					glucanase b	20	0	0.681	Up	0.000275766	Yes	Up	0.173711	No	Down	0.000275766	Yes
Ophio1_1|g514.t1	3.68336	15.7202	4.13342	4.2679	3.80319									---NA---	0			Up	0.0266324	Yes	Down	0.793053	No	Down	0.0122624	Yes
Ophio1_1|g1859.t1	69.7512	296.893	129.741	4.25646	2.28835	PF00149.23|Metallophos	GO:0016787|hydrolase activity	Genetic Information Processing|Translation|mRNA surveillance pathway|K04382|PPP2C. serine/threonine-protein phosphatase 2A catalytic subunit [EC:3.1.3.16]:EC:3.1.3.16;Environmental Information Processing|Signal transduction|TGF-beta signaling pathway|K04382|PPP2C. serine/threonine-protein phosphatase 2A catalytic subunit [EC:3.1.3.16]:EC:3.1.3.16;Environmental Information Processing|Signal transd…						serine threonine-protein phosphatase pp2a catalytic subunit	20	0	0.983	Up	0.000275766	Yes	Up	0.000275766	Yes	Down	0.0150912	Yes
Ophio1_1|g5612.t1	49.6617	210.793	59.2758	4.24458	3.55614	PF02269.11|TFIID-18kDa	GO:0006366|transcription from RNA polymerase II promoter	Genetic Information Processing|Transcription|Basal transcription factors|K03127|TAF13. transcription initiation factor TFIID subunit 13:;Human Diseases|Infectious diseases|Herpes simplex infection|K03127|TAF13. transcription initiation factor TFIID subunit 13:						transcription initiation factor tfiid subunit 13	20	1.33126e-91	0.9095	Up	0.000275766	Yes	Up	0.000275766	Yes	Down	0.000275766	Yes
Ophio1_1|g7761.t1	62.6372	263.743	109.76	4.21064	2.40291	PF01182.15|Glucosamine_iso	GO:0005975|carbohydrate metabolic process	Metabolism|Carbohydrate metabolism|Amino sugar and nucleotide sugar metabolism|K02564|nagB, GNPDA. glucosamine-6-phosphate deaminase [EC:3.5.99.6]:EC:3.5.99.6						glucosamine-6-phosphate deaminase	20	0	0.9245	Up	0.000275766	Yes	Up	0.000275766	Yes	Down	0.00489923	Yes
Ophio1_1|g7023.t1	37.6468	157.911	60.2385	4.19454	2.62143	PF00551.14|Formyl_trans_N	GO:0009058|biosynthetic process;GO:0016742|hydroxymethyl-, formyl- and related transferase activity	Metabolism|Metabolism of cofactors and vitamins|One carbon pool by folate|K00604|MTFMT, fmt. methionyl-tRNA formyltransferase [EC:2.1.2.9]:EC:2.1.2.9;Genetic Information Processing|Translation|Aminoacyl-tRNA biosynthesis|K00604|MTFMT, fmt. methionyl-tRNA formyltransferase [EC:2.1.2.9]:EC:2.1.2.9						methionyl-trna formyltransferase	20	2.99036e-137	0.677	Up	0.000275766	Yes	Up	0.000752938	Yes	Down	0.000275766	Yes
Ophio1_1|g984.t1	24.0369	100.745	24.2497	4.19126	4.15448	PF01185.13|Hydrophobin	GO:0009277|fungal-type cell wall;GO:0005199|structural constituent of cell wall		SignalP: has predicted secretion signal; SSP: small secreted protein					---NA---	0			Up	0.000275766	Yes	Up	0.0430535	No	Down	0.000976025	Yes
Ophio1_1|g4367.t1	1.47236	6.16753	2.57895	4.18887	2.39149									hypothetical protein NECHADRAFT_81808	20	8.10721e-32	0.498	Up	0.00766387	Yes	Down	0.000275766	Yes	Down	0.000275766	Yes
Ophio1_1|g1897.t1	79.1844	331.417	124.644	4.18538	2.65891									---NA---	0			Up	0.00403333	Yes	Up	0.873245	No	Down	0.0103665	Yes
Ophio1_1|g1006.t1	25.724	107.539	47.0978	4.18049	2.28331	PF12253.3|CAF1A;PF11600.3|CAF-1_p150								chromatin assembly subunit p90	20	4.79881e-165	0.6295	Up	0.000275766	Yes	Up	0.00160518	Yes	Down	0.000275766	Yes
Ophio1_1|g1736.t1	57.8961	241.96	113.692	4.17921	2.12821	PF00397.21|WW	GO:0005515|protein binding							fso1-like protein	20	0	0.7985	Up	0.000275766	Yes	Up	0.000275766	Yes	Down	0.00704135	Yes
Ophio1_1|g479.t1	40.0571	166.441	0	4.15509	Infinite									hypothetical protein OCS_01884	20	5.27849e-51	0.6895	Up	0.000275766	Yes	Up	0.000275766	Yes	Down	0.000275766	Yes
Ophio1_1|g6986.t1	1.49301	6.14927	2.05115	4.11871	2.99796	PF13538.1|UvrD_C_2;PF02689.9|Herpes_Helicase	GO:0004386|helicase activity;GO:0005524|ATP binding		SignalP: has predicted secretion signal; SSP: small secreted protein					atp-dependent dna helicase pif1	20	1.97223e-79	0.691	Up	0.000752938	Yes	Up	0.645292	No	Down	0.00199939	Yes
Ophio1_1|g2071.t1	66.6698	273.544	130.113	4.10297	2.10236	PF01794.14|Ferric_reduct;PF08030.7|NAD_binding_6;PF08022.7|FAD_binding_8	GO:0016491|oxidoreductase activity;GO:0055114|oxidation-reduction process				6			ferric reductase	20	0	0.819	Up	0.000275766	Yes	Up	0.311902	No	Down	0.000275766	Yes
Ophio1_1|g7261.t1	21.8429	89.5977	40.5761	4.10191	2.20814	PF12738.2|PTCB-BRCT;PF00533.21|BRCT;PF00533.21|BRCT								brct domain-containing protein	20	0	0.8085	Up	0.000275766	Yes	Up	0.000275766	Yes	Down	0.000275766	Yes
Ophio1_1|g1610.t1	16.5724	67.1666	26.6383	4.05292	2.52143	PF00023.25|Ank;PF00023.25|Ank;PF04383.8|KilA-N	GO:0005515|protein binding							ank-repeat protein mbp1	20	0	0.832	Up	0.000275766	Yes	Up	0.589912	No	Down	0.000275766	Yes
Ophio1_1|g465.t1	4.90829	19.6829	4.1939	4.01013	4.69322	PF00082.17|Peptidase_S8;PF05922.11|Inhibitor_I9	GO:0043086|negative regulation of catalytic activity;GO:0042802|identical protein binding;GO:0006508|proteolysis;GO:0004252|serine-type endopeptidase activity		SignalP: has predicted secretion signal			S08A		subtilisin-like protease pr1a	20	1.00244e-161	0.7215	Up	0.000275766	Yes	Up	0.000275766	Yes	Down	0.000275766	Yes
Ophio1_1|g792.t1	99.3701	397.329	186.885	3.99848	2.12606	PF00180.15|Iso_dh	GO:0055114|oxidation-reduction process;GO:0016616|oxidoreductase activity, acting on the CH-OH group of donors, NAD or NADP as acceptor	Metabolism|Overview|Carbon metabolism|K00030|IDH3. isocitrate dehydrogenase (NAD+) [EC:1.1.1.41]:EC:1.1.1.41;Metabolism|Overview|2-Oxocarboxylic acid metabolism|K00030|IDH3. isocitrate dehydrogenase (NAD+) [EC:1.1.1.41]:EC:1.1.1.41;Metabolism|Overview|Biosynthesis of amino acids|K00030|IDH3. isocitrate dehydrogenase (NAD+) [EC:1.1.1.41]:EC:1.1.1.41;Metabolism|Carbohydrate metabolism|Citrate cycle…						isocitrate dehydrogenase	20	0	0.928	Up	0.000275766	Yes	Up	0.000275766	Yes	Down	0.00782537	Yes
Ophio1_1|g6143.t1	17.557	69.8555	32.0116	3.97878	2.18219	PF00106.20|adh_short;PF13561.1|adh_short_C2;PF08659.5|KR;PF01370.16|Epimerase	GO:0016491|oxidoreductase activity;GO:0003824|catalytic activity;GO:0008152|metabolic process;GO:0050662|coenzyme binding;GO:0044237|cellular metabolic process							3-ketoacyl-(acyl-carrier-protein) reductase	20	5.17513e-122	0.7115	Up	0.000275766	Yes	Up	0.000275766	Yes	Down	0.000275766	Yes
Ophio1_1|g5683.t1	122.945	488.654	175.939	3.97457	2.77741	PF00268.16|Ribonuc_red_sm	GO:0009186|deoxyribonucleoside diphosphate metabolic process;GO:0055114|oxidation-reduction process	Metabolism|Nucleotide metabolism|Purine metabolism|K10808|RRM2. ribonucleoside-diphosphate reductase subunit M2 [EC:1.17.4.1]:EC:1.17.4.1;Metabolism|Nucleotide metabolism|Pyrimidine metabolism|K10808|RRM2. ribonucleoside-diphosphate reductase subunit M2 [EC:1.17.4.1]:EC:1.17.4.1;Metabolism|Metabolism of other amino acids|Glutathione metabolism|K10808|RRM2. ribonucleoside-diphosphate reductase sub…			1			ribonucleoside-diphosphate reductase subunit m2	20	0	0.8895	Up	0.000275766	Yes	Up	0.000275766	Yes	Down	0.00980608	Yes
Ophio1_1|g2003.t1	31.734	125.345	45.6925	3.94986	2.74323	PF00378.15|ECH	GO:0003824|catalytic activity;GO:0008152|metabolic process		SignalP: has predicted secretion signal					enoyl- delta isomerase mitochondrial	20	1.55656e-119	0.732	Up	0.000275766	Yes	Down	0.000275766	Yes	Down	0.000275766	Yes
Ophio1_1|g3729.t1	22.822	89.4388	36.1868	3.91897	2.47159									large tegument protein ul36	20	2.2073e-67	0.471	Up	0.000275766	Yes	Up	0.000275766	Yes	Down	0.00119408	Yes
Ophio1_1|g4480.t1	51.0771	199.102	88.9018	3.89807	2.23957	PF01408.17|GFO_IDH_MocA;PF02894.12|GFO_IDH_MocA_C	GO:0016491|oxidoreductase activity;GO:0055114|oxidation-reduction process;GO:0008152|metabolic process	Metabolism|Carbohydrate metabolism|Inositol phosphate metabolism|K00010|iolG. myo-inositol 2-dehydrogenase / D-chiro-inositol 1-dehydrogenase [EC:1.1.1.18 1.1.1.369]:EC:1.1.1.18 1.1.1.369;Metabolism|iosynthesis of other secondary metabolites|Streptomycin biosynthesis|K00010|iolG. myo-inositol 2-dehydrogenase / D-chiro-inositol 1-dehydrogenase [EC:1.1.1.18 1.1.1.369]:EC:1.1.1.18 1.1.1.369						myo-inositol 2-dehydrogenase	20	0	0.8645	Up	0.000275766	Yes	Down	0.111048	No	Down	0.000275766	Yes
Ophio1_1|g7134.t1	4.82676	18.8043	6.08326	3.89584	3.09116									hypothetical protein MANI_009770	19	2.61608e-20	0.4463	Up	0.000275766	Yes	Up	0.000275766	Yes	Down	0.000275766	Yes
Ophio1_1|g5367.t1	21.0935	82.1398	31.0721	3.89408	2.64352	PF13637.1|Ank_4;PF00023.25|Ank;PF04383.8|KilA-N	GO:0005515|protein binding							start control protein cdc10	20	0	0.865	Up	0.000275766	Yes	Up	0.000275766	Yes	Down	0.0345913	Yes
Ophio1_1|g912.t1	83.3192	322.581	124.478	3.87163	2.59147	PF12799.2|LRR_4;PF12799.2|LRR_4;PF12799.2|LRR_4;PF12799.2|LRR_4;PF13855.1|LRR_8;PF13855.1|LRR_8;PF13855.1|LRR_8;PF13855.1|LRR_8;PF00560.28|LRR_1;PF00560.28|LRR_1;PF00560.28|LRR_1;PF13504.1|LRR_7;PF13504.1|LRR_7;PF13504.1|LRR_7;PF13516.1|LRR_6;PF13516.1|LRR_6	GO:0005515|protein binding							protein phosphatases pp1 regulatory subunit sds22	20	0	0.8125	Up	0.000275766	Yes	Up	0.313722	No	Down	0.000275766	Yes
Ophio1_1|g4497.t1	21.3447	82.0389	29.3595	3.84353	2.79429	PF00266.14|Aminotran_5;PF00155.16|Aminotran_1_2;PF01053.15|Cys_Met_Meta_PP	GO:0009058|biosynthetic process;GO:0030170|pyridoxal phosphate binding;GO:0008152|metabolic process							aminotransferase class-v	20	7.75968e-169	0.717	Up	0.000275766	Yes	Up	0.073384	No	Down	0.000275766	Yes
Ophio1_1|g6716.t1	4.13008	15.822	4.42091	3.83092	3.5789									had-like protein	20	9.19007e-47	0.585	Up	0.000275766	Yes	Up	0.000275766	Yes	Down	0.00540255	Yes
Ophio1_1|g6590.t1	193.274	737.487	160.573	3.81576	4.59285	PF03727.11|Hexokinase_2;PF00349.16|Hexokinase_1;PF05631.9|DUF791	GO:0005975|carbohydrate metabolic process;GO:0005524|ATP binding;GO:0016773|phosphotransferase activity, alcohol group as acceptor	Metabolism|Overview|Carbon metabolism|K00844|HK. hexokinase [EC:2.7.1.1]:EC:2.7.1.1;Metabolism|Carbohydrate metabolism|Glycolysis / Gluconeogenesis|K00844|HK. hexokinase [EC:2.7.1.1]:EC:2.7.1.1;Metabolism|Carbohydrate metabolism|Fructose and mannose metabolism|K00844|HK. hexokinase [EC:2.7.1.1]:EC:2.7.1.1;Metabolism|Carbohydrate metabolism|Galactose metabolism|K00844|HK. hexokinase [EC:2.7.1.1]:E…			11			hexokinase	20	0	0.856	Up	0.000275766	Yes	Up	0.000275766	Yes	Down	0.00140305	Yes
Ophio1_1|g5639.t1	77.2668	291.843	97.8418	3.77708	2.9828	PF12352.3|V-SNARE_C		Genetic Information Processing|Folding, sorting and degradation|SNARE interactions in vesicular transport|K08496|GOSR2, BOS1. golgi SNAP receptor complex member 2:			1			isopenicillin-n n-acyltransferase	20	2.61777e-147	0.878	Up	0.000275766	Yes	Down	0.000275766	Yes	Down	0.000275766	Yes
Ophio1_1|g25.t1	2.67912	9.96236	3.35263	3.71852	2.97151				SignalP: has predicted secretion signal; SSP: small secreted protein					class v chitinase chi100	20	1.48364e-54	0.5355	Up	0.000275766	Yes	Up	0.0276285	No	Down	0.000275766	Yes
Ophio1_1|g2600.t1	12.3763	45.9134	1.93398	3.70978	23.7404	PF00732.14|GMC_oxred_N;PF05199.8|GMC_oxred_C	GO:0016614|oxidoreductase activity, acting on CH-OH group of donors;GO:0055114|oxidation-reduction process;GO:0050660|flavin adenine dinucleotide binding		SignalP: has predicted secretion signal					gmc oxidoreductase	20	0	0.589	Up	0.000275766	Yes	Up	0.000275766	Yes	Down	0.000275766	Yes
Ophio1_1|g1658.t1	4.37309	16.0008	3.22416	3.65892	4.96278	PF04828.9|GFA	GO:0016846|carbon-sulfur lyase activity;GO:0008152|metabolic process							duf636 domain protein	20	2.9763e-82	0.845	Up	0.000275766	Yes	Up	0.000275766	Yes	Down	0.000275766	Yes
Ophio1_1|g902.t1	17.4355	63.458	31.1009	3.63959	2.04039	PF12231.3|Rif1_N								rap1-interacting factor 1	20	0	0.6135	Up	0.000275766	Yes	Up	0.0043831	No	Down	0.00622501	Yes
Ophio1_1|g4820.t1	9.60029	34.8306	14.0643	3.62808	2.47653	PF10384.4|Scm3	GO:0005634|nucleus							myb-like dna-binding domain protein	20	6.73851e-67	0.5315	Up	0.000275766	Yes	Down	0.000521802	Yes	Down	0.000275766	Yes
Ophio1_1|g5038.t1	34.0101	122.902	55.8686	3.61369	2.19984	PF00067.17|p450;PF00067.17|p450;PF00076.17|RRM_1;PF14259.1|RRM_6;PF13893.1|RRM_5	GO:0005506|iron ion binding;GO:0055114|oxidation-reduction process;GO:0016705|oxidoreductase activity, acting on paired donors, with incorporation or reduction of molecular oxygen;GO:0003676|nucleic acid binding;GO:0020037|heme binding		SignalP: has predicted secretion signal		3			cytochrome p450 52e1	20	1.23719e-161	0.6195	Up	0.000275766	Yes	Down	0.0253805	Yes	Down	0.000275766	Yes
Ophio1_1|g5469.t1	12.0943	43.6862	10.788	3.61213	4.04952	PF01544.13|CorA	GO:0030001|metal ion transport;GO:0046873|metal ion transmembrane transporter activity;GO:0016020|membrane;GO:0055085|transmembrane transport				2			mg2+ transporter -like zinc transport protein	20	1.27315e-82	0.512	Up	0.000275766	Yes	Up	0.000275766	Yes	Down	0.03081	Yes
Ophio1_1|g5611.t1	15.3047	54.7795	3.56126	3.57926	15.3821	PF00892.15|EamA;PF00892.15|EamA	GO:0016020|membrane				10			integral membrane family protein	20	1.31654e-144	0.7075	Up	0.000275766	Yes	Down	0.585476	No	Down	0.000275766	Yes
Ophio1_1|g2547.t1	65.5047	232.367	99.852	3.54733	2.32711	PF10256.4|Erf4								golgin subfamily a member 7 erf4	20	1.43174e-99	0.7965	Up	0.000275766	Yes	Up	0.627713	No	Down	0.000275766	Yes
Ophio1_1|g5777.t1	12.1189	42.8963	14.7266	3.53962	2.91284	PF03069.10|FmdA_AmdA	GO:0016811|hydrolase activity, acting on carbon-nitrogen (but not peptide) bonds, in linear amides;GO:0008152|metabolic process	Metabolism|Overview|Carbon metabolism|K01455|E3.5.1.49. formamidase [EC:3.5.1.49]:EC:3.5.1.49;Metabolism|Carbohydrate metabolism|Glyoxylate and dicarboxylate metabolism|K01455|E3.5.1.49. formamidase [EC:3.5.1.49]:EC:3.5.1.49;Metabolism|Energy metabolism|Nitrogen metabolism|K01455|E3.5.1.49. formamidase [EC:3.5.1.49]:EC:3.5.1.49;Metabolism|Metabolism of other amino acids|Cyanoamino acid metabolism…						formamidase	20	0	0.8885	Up	0.000275766	Yes	Up	0.000275766	Yes	Down	0.000521802	Yes
Ophio1_1|g7739.t1	122.858	432.866	112.267	3.5233	3.85568	PF00153.22|Mito_carr;PF00153.22|Mito_carr;PF00153.22|Mito_carr					3			peroxisomal carrier protein	20	2.31299e-165	0.819	Up	0.000275766	Yes	Up	0.111772	No	Down	0.000275766	Yes
Ophio1_1|g1064.t1	6.53001	22.9578	1.7153	3.51574	13.3841	PF03959.8|FSH1							Part of secondary metabolism cluster 18	duf341 domain containing protein	20	6.46368e-132	0.7115	Up	0.000275766	Yes	Up	0.000275766	Yes	Down	0.00606474	Yes
Ophio1_1|g5696.t1	22.1947	77.3614	37.5337	3.48558	2.06112						1			c6 finger domain	20	0	0.7675	Up	0.0230261	Yes	Up	0.0230261	Yes	Down	0.000275766	Yes
Ophio1_1|g5099.t1	1.21361	4.2041	0.546604	3.46413	7.69131	PF00703.16|Glyco_hydro_2;PF02837.13|Glyco_hydro_2_N	GO:0005975|carbohydrate metabolic process;GO:0004553|hydrolase activity, hydrolyzing O-glycosyl compounds	Metabolism|Carbohydrate metabolism|Amino sugar and nucleotide sugar metabolism|K15855|csxA. exo-1,4-beta-D-glucosaminidase [EC:3.2.1.165]:EC:3.2.1.165	SignalP: has predicted secretion signal					exo-beta-d-glucosaminidase	20	0	0.6995	Up	0.000275766	Yes	Up	0.00119408	Yes	Down	0.000275766	Yes
Ophio1_1|g5913.t1	61.3148	212.334	95.8566	3.46301	2.21512	PF13639.1|zf-RING_2;PF00097.20|zf-C3HC4	GO:0046872|metal ion binding;GO:0008270|zinc ion binding;GO:0005515|protein binding				1			ring-8 protein	20	6.80956e-157	0.617	Up	0.000275766	Yes	Up	0.000275766	Yes	Down	0.0141088	Yes
Ophio1_1|g4411.t1	3.95108	13.632	1.33296	3.4502	10.2269	PF01753.13|zf-MYND								mynd finger	20	1.65522e-38	0.4375	Up	0.000275766	Yes	Up	0.000275766	Yes	Down	0.00797537	Yes
Ophio1_1|g195.t1	19.3602	66.1111	2.82137	3.41479	23.4323									double-stranded rna binding motif protein	20	8.38082e-65	0.931	Up	0.000275766	Yes	Up	0.000275766	Yes	Down	0.000275766	Yes
Ophio1_1|g511.t1	83.4683	284.973	136.343	3.41415	2.09012	PF02171.12|Piwi;PF02170.17|PAZ;PF08699.5|DUF1785	GO:0005515|protein binding							eukaryotic translation initiation factor 2c	20	0	0.7785	Up	0.000275766	Yes	Up	0.000521802	Yes	Down	0.00140305	Yes
Ophio1_1|g6698.t1	116.759	396.316	179.23	3.39431	2.21121	PF00551.14|Formyl_trans_N	GO:0009058|biosynthetic process;GO:0016742|hydroxymethyl-, formyl- and related transferase activity	Metabolism|Nucleotide metabolism|Purine metabolism|K00601|E2.1.2.2. phosphoribosylglycinamide formyltransferase [EC:2.1.2.2]:EC:2.1.2.2;Metabolism|Metabolism of cofactors and vitamins|One carbon pool by folate|K00601|E2.1.2.2. phosphoribosylglycinamide formyltransferase [EC:2.1.2.2]:EC:2.1.2.2						phosphoribosylglycinamide formyltransferase	20	1.58319e-102	0.7785	Up	0.000275766	Yes	Up	0.128963	No	Down	0.000275766	Yes
Ophio1_1|g6771.t1	46.732	158.533	79.0292	3.39239	2.00601	PF08646.5|Rep_fac-A_C;PF04057.7|Rep-A_N;PF01336.20|tRNA_anti-codon	GO:0003676|nucleic acid binding;GO:0003677|DNA binding;GO:0005634|nucleus;GO:0006260|DNA replication	Genetic Information Processing|Replication and repair|DNA replication|K07466|RFA1, RPA1, rpa. replication factor A1:;Genetic Information Processing|Replication and repair|Nucleotide excision repair|K07466|RFA1, RPA1, rpa. replication factor A1:;Genetic Information Processing|Replication and repair|Mismatch repair|K07466|RFA1, RPA1, rpa. replication factor A1:;Genetic Information Processing|Replic…						replication factor a1	20	0	0.8795	Up	0.000275766	Yes	Up	0.701357	No	Down	0.000275766	Yes
Ophio1_1|g4382.t1	24.8741	84.0014	41.0486	3.37706	2.04639									at hook domain-containing protein	20	3.47432e-31	0.403	Up	0.000275766	Yes	Up	0.000275766	Yes	Down	0.0235273	Yes
Ophio1_1|g5703.t1	42.1474	142.136	36.3686	3.37236	3.90821	PF08240.7|ADH_N;PF00107.21|ADH_zinc_N;PF13602.1|ADH_zinc_N_2	GO:0016491|oxidoreductase activity;GO:0008270|zinc ion binding;GO:0055114|oxidation-reduction process	Metabolism|Overview|Degradation of aromatic compounds|K13953|adhP. alcohol dehydrogenase, propanol-preferring [EC:1.1.1.1]:EC:1.1.1.1;Metabolism|Carbohydrate metabolism|Glycolysis / Gluconeogenesis|K13953|adhP. alcohol dehydrogenase, propanol-preferring [EC:1.1.1.1]:EC:1.1.1.1;Metabolism|Lipid metabolism|Fatty acid degradation|K13953|adhP. alcohol dehydrogenase, propanol-preferring [EC:1.1.1.1]:E…						alcohol dehydrogenase 1	20	1.07639e-172	0.79	Up	0.000275766	Yes	=	1	No	Down	0.000275766	Yes
Ophio1_1|g5880.t1	55.7228	187.717	46.8709	3.36876	4.00498									isoamyl alcohol	20	1.85487e-43	0.4665	Up	0.00219689	Yes	Up	0.00219689	Yes	Down	0.000275766	Yes
Ophio1_1|g3557.t1	27.403	92.2698	39.0421	3.36714	2.36334	PF02714.10|DUF221;PF13967.1|RSN1_TM;PF12621.3|DUF3779;PF14703.1|DUF4463	GO:0016020|membrane				10			related to phm7-similarity to hyp1 protein	20	0	0.722	Up	0.000275766	Yes	Up	0.000275766	Yes	Down	0.000275766	Yes
Ophio1_1|g7282.t1	7.03892	23.5241	11.4958	3.342	2.04632									hypothetical protein UCRPA7_490	1	0.000161139	0.52	Up	0.000275766	Yes	Up	0.000275766	Yes	Down	0.000275766	Yes
Ophio1_1|g170.t1	47.4807	157.576	65.4338	3.31874	2.40817	PF04108.7|APG17	GO:0006914|autophagy	Cellular Processes|Transport and catabolism|Regulation of autophagy|K08329|ATG17. autophagy-related protein 17:						autophagy-related protein 17	20	2.75737e-170	0.7725	Up	0.000275766	Yes	Up	0.00687829	No	Down	0.000275766	Yes
Ophio1_1|g5855.t1	10.0202	33.2279	9.98072	3.31609	3.32921	PF01231.13|IDO;PF08933.6|DUF1864	GO:0020037|heme binding							indoleamine -dioxygenase	20	5.39512e-155	0.6765	Up	0.000752938	Yes	Up	0.663847	No	Down	0.00367216	Yes
Ophio1_1|g6353.t1	144.216	474.341	211.13	3.2891	2.24668	PF03060.10|NMO;PF00478.20|IMPDH	GO:0055114|oxidation-reduction process;GO:0003824|catalytic activity;GO:0018580|nitronate monooxygenase activity							2-nitropropane dioxygenase	20	0	0.8955	Up	0.0112585	Yes	Down	0.000275766	Yes	Down	0.000275766	Yes
Ophio1_1|g1773.t1	33.0195	108.102	30.5251	3.27388	3.54141	PF00561.15|Abhydrolase_1;PF09816.4|EAF;PF12697.2|Abhydrolase_6;PF08386.5|Abhydrolase_4						S33		s33 family peptidase	20	0	0.648	Up	0.000275766	Yes	Up	0.000275766	Yes	Down	0.000275766	Yes
Ophio1_1|g3719.t1	17.3494	56.5166	18.5268	3.25755	3.05053									hypothetical protein MANI_001001	20	0	0.606	Up	0.000275766	Yes	Up	0.000275766	Yes	Down	0.000275766	Yes
Ophio1_1|g6117.t1	38.4688	124.653	61.033	3.24037	2.04239									protein related to glucan 4-alpha-glucosidase	20	9.35341e-107	0.58	Up	0.000275766	Yes	Down	0.21443	No	Down	0.000275766	Yes
Ophio1_1|g5270.t1	27.4341	88.7196	33.6711	3.23392	2.63489						1			hypothetical protein MAC_01066	20	1.78405e-53	0.756	Up	0.000275766	Yes	Up	0.160487	No	Down	0.00199939	Yes
Ophio1_1|g2401.t1	8.08796	26.0244	12.3483	3.21767	2.10753	PF07690.11|MFS_1	GO:0016021|integral component of membrane;GO:0055085|transmembrane transport				12			phthalate transporter	20	0	0.7725	Up	0.000275766	Yes	Up	0.0478838	No	Down	0.000275766	Yes
Ophio1_1|g452.t1	2.79281	8.87267	4.34461	3.17697	2.04222				SignalP: has predicted secretion signal					l-sorbosone dehydrogenase	20	1.72242e-166	0.67	Up	0.000275766	Yes	Up	0.00704135	Yes	Down	0.000275766	Yes
Ophio1_1|g5914.t1	27.2886	86.6773	39.4361	3.17632	2.19792									---NA---	0			Up	0.000275766	Yes	Up	0.000275766	Yes	Down	0.000275766	Yes
Ophio1_1|g5521.t1	108.279	338.662	135.94	3.12768	2.49126									zinc finger protein	20	5.87259e-69	0.708	Up	0.000275766	Yes	Up	0.000275766	Yes	Down	0.000275766	Yes
Ophio1_1|g6974.t1	31.2842	97.4098	36.4802	3.11371	2.67021	PF05205.7|COMPASS-Shg1								arginine rich protein	20	3.79334e-103	0.8845	Up	0.000275766	Yes	Up	0.000275766	Yes	Down	0.000976025	Yes
Ophio1_1|g1879.t1	2.97576	9.24186	3.1399	3.10571	2.94336	PF00141.18|peroxidase	GO:0004601|peroxidase activity;GO:0006979|response to oxidative stress;GO:0055114|oxidation-reduction process;GO:0020037|heme binding							ligninase h2 precursor	20	1.63776e-135	0.6725	Up	0.000275766	Yes	Up	0.000275766	Yes	Down	0.00276774	Yes
Ophio1_1|g5041.t1	11.7491	36.2158	8.05966	3.08243	4.49346	PF11700.3|ATG22					12			autophagy protein	20	0	0.737	Up	0.000275766	Yes	Up	0.0998296	No	Down	0.000976025	Yes
Ophio1_1|g2055.t1	105.877	325.599	132.515	3.07526	2.45707	PF00400.27|WD40;PF00400.27|WD40;PF00400.27|WD40;PF00400.27|WD40;PF00400.27|WD40;PF12265.3|CAF1C_H4-bd	GO:0005515|protein binding							histone acetyltransferase type b subunit 2	20	0	0.917	Up	0.000275766	Yes	Down	0.47786	No	Down	0.000275766	Yes
Ophio1_1|g2363.t1	4.27979	13.127	5.84814	3.06721	2.24465									orp1 like protein	20	3.50223e-101	0.525	Up	0.000275766	Yes	Up	0.00964648	No	Down	0.00180298	Yes
Ophio1_1|g1808.t1	25.8689	79.2286	30.992	3.0627	2.55642	PF01061.19|ABC2_membrane;PF01061.19|ABC2_membrane;PF06422.7|PDR_CDR;PF00005.22|ABC_tran;PF00005.22|ABC_tran;PF14510.1|ABC_trans_N	GO:0016887|ATPase activity;GO:0016021|integral component of membrane;GO:0016020|membrane;GO:0005524|ATP binding;GO:0042626|ATPase activity, coupled to transmembrane movement of substances;GO:0006810|transport				12			atp-binding subfamily g member pdr	20	0	0.855	Up	0.000275766	Yes	Down	0.000275766	Yes	Down	0.000275766	Yes
Ophio1_1|g489.t1	2.5204	7.70748	2.67239	3.05804	2.88411	PF07287.6|DUF1446								duf1446 domain-containing protein	20	0	0.7465	Up	0.000275766	Yes	Up	0.000275766	Yes	Down	0.000275766	Yes
Ophio1_1|g1789.t1	44.4659	135.874	44.5442	3.05569	3.05032									hypothetical protein MANI_029224	20	3.35663e-21	0.5265	Up	0.000275766	Yes	Down	0.466415	No	Down	0.000275766	Yes
Ophio1_1|g2624.t1	34.1653	103.313	37.5908	3.02392	2.74836	PF00493.18|MCM;PF12619.3|MCM2_N;PF14551.1|MCM_N;PF01078.16|Mg_chelatase;PF07728.9|AAA_5	GO:0015995|chlorophyll biosynthetic process;GO:0003677|DNA binding;GO:0016887|ATPase activity;GO:0005524|ATP binding;GO:0006270|DNA replication initiation;GO:0042555|MCM complex;GO:0016851|magnesium chelatase activity;GO:0006260|DNA replication;GO:0003678|DNA helicase activity;GO:0005634|nucleus;GO:0015979|photosynthesis	Genetic Information Processing|Replication and repair|DNA replication|K02540|MCM2. DNA replication licensing factor MCM2 [EC:3.6.4.12]:EC:3.6.4.12;Cellular Processes|Cell growth and death|Cell cycle|K02540|MCM2. DNA replication licensing factor MCM2 [EC:3.6.4.12]:EC:3.6.4.12;Cellular Processes|Cell growth and death|Cell cycle - yeast|K02540|MCM2. DNA replication licensing factor MCM2 [EC:3.6.4.12…						dna replication licensing factor mcm2	20	0	0.889	Up	0.000275766	Yes	Up	0.558175	No	Down	0.000275766	Yes
Ophio1_1|g5856.t1	9.21081	27.7526	1.87434	3.01305	14.8066	PF01494.14|FAD_binding_3;PF13450.1|NAD_binding_8;PF01266.19|DAO;PF00070.22|Pyr_redox;PF01134.17|GIDA	GO:0008033|tRNA processing;GO:0016491|oxidoreductase activity;GO:0055114|oxidation-reduction process;GO:0050660|flavin adenine dinucleotide binding				1			kynurenine 3-monooxygenase	20	2.81932e-179	0.6795	Up	0.000275766	Yes	Up	0.418629	No	Down	0.000275766	Yes
Ophio1_1|g6263.t1	117.841	353.947	89.5584	3.0036	3.95214	PF03547.13|Mem_trans	GO:0016021|integral component of membrane;GO:0055085|transmembrane transport				8			auxin efflux carrier superfamily protein	20	0	0.7925	Up	0.000275766	Yes	Up	0.000275766	Yes	Down	0.000275766	Yes
Ophio1_1|g2215.t1	53.1558	159.337	71.2959	2.99755	2.23487	PF04178.7|Got1	GO:0016192|vesicle-mediated transport				4			got1 family protein	20	8.9817e-81	0.93	Up	0.000275766	Yes	Up	0.528546	No	Down	0.000275766	Yes
Ophio1_1|g7543.t1	32.8653	98.4986	42.6852	2.99704	2.30756	PF00144.19|Beta-lactamase						S12		beta-lactamase	20	8.0429e-147	0.6505	Up	0.000275766	Yes	Up	0.00276774	Yes	Down	0.000752938	Yes
Ophio1_1|g268.t1	196.29	588.058	207.73	2.99586	2.83088	PF00174.14|Oxidored_molyb;PF03404.11|Mo-co_dimer;PF03404.11|Mo-co_dimer;PF00173.23|Cyt-b5	GO:0016491|oxidoreductase activity;GO:0030151|molybdenum ion binding;GO:0009055|electron carrier activity;GO:0055114|oxidation-reduction process;GO:0020037|heme binding	Metabolism|Energy metabolism|Sulfur metabolism|K00387|SUOX. sulfite oxidase [EC:1.8.3.1]:EC:1.8.3.1						sulfite oxidase	20	0	0.7695	Up	0.000275766	Yes	Up	0.000275766	Yes	Down	0.000275766	Yes
Ophio1_1|g4332.t1	81.4587	243.736	106.991	2.99214	2.2781	PF04227.7|Indigoidine_A;PF00294.19|PfkB;PF00294.19|PfkB	GO:0016798|hydrolase activity, acting on glycosyl bonds	Metabolism|Nucleotide metabolism|Pyrimidine metabolism|K16330|K16330. pseudouridine-5'-phosphate glycosidase / pseudouridine kinase [EC:3.2.-.- 2.7.1.83]:EC:3.2.-.- 2.7.1.83						domain protein	20	0	0.788	Up	0.000275766	Yes	Up	0.0142492	No	Down	0.00687829	Yes
Ophio1_1|g1854.t1	274.283	817.32	239.18	2.97984	3.41718	PF05995.7|CDO_I	GO:0055114|oxidation-reduction process;GO:0017172|cysteine dioxygenase activity;GO:0005506|iron ion binding;GO:0046439|L-cysteine metabolic process	Metabolism|Amino acid metabolism|Cysteine and methionine metabolism|K00456|CDO1. cysteine dioxygenase [EC:1.13.11.20]:EC:1.13.11.20;Metabolism|Metabolism of other amino acids|Taurine and hypotaurine metabolism|K00456|CDO1. cysteine dioxygenase [EC:1.13.11.20]:EC:1.13.11.20						cysteine dioxygenase	20	1.18728e-111	0.775	Up	0.000275766	Yes	Up	0.000275766	Yes	Down	0.000275766	Yes
Ophio1_1|g2949.t1	46.623	138.619	61.5775	2.97319	2.25113	PF05224.7|NDT80_PhoG	GO:0003677|DNA binding							acid phosphatase	20	0	0.7735	Up	0.000275766	Yes	Up	0.000976025	Yes	Down	0.000275766	Yes
Ophio1_1|g2014.t1	19.1997	56.8353	26.5101	2.96022	2.14391									intracellular protein transport-like protein	20	0	0.707	Up	0.000275766	Yes	Up	0.000275766	Yes	Down	0.000275766	Yes
Ophio1_1|g6941.t1	135.897	400.743	45.4994	2.94887	8.80765	PF07690.11|MFS_1	GO:0016021|integral component of membrane;GO:0055085|transmembrane transport				14			major facilitator superfamily transporter	20	0	0.728	Up	0.000521802	Yes	Up	0.837017	No	Down	0.00160518	Yes
Ophio1_1|g6620.t1	58.7797	172.751	77.6013	2.93896	2.22614	PF00781.19|DAGK_cat	GO:0004143|diacylglycerol kinase activity;GO:0007205|protein kinase C-activating G-protein coupled receptor signaling pathway	Metabolism|Lipid metabolism|Sphingolipid metabolism|K04718|SPHK. sphingosine kinase [EC:2.7.1.91]:EC:2.7.1.91;Environmental Information Processing|Signal transduction|VEGF signaling pathway|K04718|SPHK. sphingosine kinase [EC:2.7.1.91]:EC:2.7.1.91;Environmental Information Processing|Signal transduction|Calcium signaling pathway|K04718|SPHK. sphingosine kinase [EC:2.7.1.91]:EC:2.7.1.91;Organismal…						sphingosine kinase	20	0	0.7345	Up	0.000275766	Yes	Up	0.0148174	No	Down	0.000275766	Yes
Ophio1_1|g5638.t1	99.2299	291.615	122.468	2.93878	2.38115	PF04263.11|TPK_catalytic;PF04265.9|TPK_B1_binding	GO:0005524|ATP binding;GO:0009229|thiamine diphosphate biosynthetic process;GO:0004788|thiamine diphosphokinase activity	Metabolism|Metabolism of cofactors and vitamins|Thiamine metabolism|K00949|thiN, TPK1, THI80. thiamine pyrophosphokinase [EC:2.7.6.2]:EC:2.7.6.2						thiamine pyrophosphokinase	20	2.80052e-144	0.8335	Up	0.000275766	Yes	Up	0.0828089	No	Down	0.000275766	Yes
Ophio1_1|g6810.t1	6.07469	17.7605	5.74137	2.92369	3.09343									hypothetical protein OCS_02452	20	1.068e-35	0.469	Up	0.000275766	Yes	Up	0.000521802	Yes	Down	0.000275766	Yes
Ophio1_1|g265.t1	13.6411	39.1097	16.3495	2.86705	2.3921	PF07690.11|MFS_1;PF00083.19|Sugar_tr	GO:0016021|integral component of membrane;GO:0055085|transmembrane transport;GO:0022857|transmembrane transporter activity				10			mfs multidrug	20	8.46182e-140	0.6495	Up	0.000275766	Yes	Up	0.0487419	No	Down	0.00403333	Yes
Ophio1_1|g5326.t1	14.9853	42.7567	16.3475	2.85324	2.61549	PF00400.27|WD40;PF00400.27|WD40;PF00400.27|WD40	GO:0005515|protein binding							wd domain protein	20	0	0.709	Up	0.000275766	Yes	Down	0.263876	No	Down	0.000275766	Yes
Ophio1_1|g4735.t1	51.5598	145.78	72.669	2.8274	2.00608	PF00493.18|MCM;PF14551.1|MCM_N;PF01078.16|Mg_chelatase	GO:0016851|magnesium chelatase activity;GO:0006260|DNA replication;GO:0005524|ATP binding;GO:0015995|chlorophyll biosynthetic process;GO:0015979|photosynthesis;GO:0003677|DNA binding	Genetic Information Processing|Replication and repair|DNA replication|K02541|MCM3. DNA replication licensing factor MCM3 [EC:3.6.4.12]:EC:3.6.4.12;Cellular Processes|Cell growth and death|Cell cycle|K02541|MCM3. DNA replication licensing factor MCM3 [EC:3.6.4.12]:EC:3.6.4.12;Cellular Processes|Cell growth and death|Cell cycle - yeast|K02541|MCM3. DNA replication licensing factor MCM3 [EC:3.6.4.12…						minichromosome maintenance protein 3	20	0	0.8395	Up	0.000275766	Yes	Up	0.981713	No	Down	0.000275766	Yes
Ophio1_1|g227.t1	59.4744	166.516	57.5227	2.79979	2.89479	PF05704.7|Caps_synth								hypothetical protein TRIVIDRAFT_227223	20	0	0.7955	Up	0.000275766	Yes	Up	0.000275766	Yes	Down	0.0386016	Yes
Ophio1_1|g438.t1	17.9678	50.2705	20.8209	2.79781	2.41442									hypothetical protein MAA_02132	20	5.5182e-83	0.6705	Up	0.000275766	Yes	Up	0.000275766	Yes	Down	0.000976025	Yes
Ophio1_1|g173.t1	8.1059	22.6157	1.92163	2.79003	11.769									hypothetical protein MGU_06418	6	9.29244e-06	0.4533	Up	0.000275766	Yes	Up	0.335721	No	Down	0.00180298	Yes
Ophio1_1|g4730.t1	96.8404	263.777	130.112	2.72383	2.02731						1			transcription factor	20	2.91731e-157	0.697	Up	0.000275766	Yes	Up	0.0715419	No	Down	0.00199939	Yes
Ophio1_1|g3811.t1	291.579	793.521	364.773	2.72146	2.17538	PF00106.20|adh_short;PF13561.1|adh_short_C2;PF08659.5|KR	GO:0016491|oxidoreductase activity;GO:0008152|metabolic process							oxidoreductase	20	2.53271e-162	0.872	Up	0.000275766	Yes	Up	0.00199939	No	Down	0.000275766	Yes
Ophio1_1|g7242.t1	85.811	233.34	71.8155	2.71923	3.24916									hypothetical protein MAM_01270	2	1.11656e-17	0.42	Up	0.000275766	Yes	Up	0.000275766	Yes	Down	0.000275766	Yes
Ophio1_1|g6548.t1	16.6134	44.9924	19.1558	2.7082	2.34876	PF00400.27|WD40	GO:0005515|protein binding							wd domain containing protein	20	0	0.705	Up	0.00180298	Yes	Up	0.00180298	Yes	Down	0.000275766	Yes
Ophio1_1|g3812.t1	3.96426	10.732	4.91944	2.70719	2.18155	PF00067.17|p450	GO:0005506|iron ion binding;GO:0055114|oxidation-reduction process;GO:0016705|oxidoreductase activity, acting on paired donors, with incorporation or reduction of molecular oxygen;GO:0020037|heme binding	Metabolism|Amino acid metabolism|Phenylalanine metabolism|K10437|PHACA. phenylacetate 2-hydroxylase [EC:1.14.13.-]:EC:1.14.13.-;Metabolism|Xenobiotics biodegradation and metabolism|Styrene degradation|K10437|PHACA. phenylacetate 2-hydroxylase [EC:1.14.13.-]:EC:1.14.13.-						phenylacetate 2-hydroxylase	20	0	0.8035	Up	0.000275766	Yes	Down	0.594006	No	Down	0.000275766	Yes
Ophio1_1|g6091.t1	2.76534	7.45895	0.714386	2.6973	10.4411									---NA---	0			Up	0.000275766	Yes	Up	0.359378	No	Down	0.00313411	Yes
Ophio1_1|g2728.t1	55.4839	149.154	42.4855	2.68824	3.5107	PF03060.10|NMO	GO:0055114|oxidation-reduction process;GO:0018580|nitronate monooxygenase activity							2-nitropropane dioxygenase	20	0	0.874	Up	0.000275766	Yes	Up	0.0112585	Yes	Down	0.00160518	Yes
Ophio1_1|g255.t1	66.753	175.94	73.6404	2.63569	2.38918									---NA---	0			Up	0.00421393	Yes	Down	0.172895	No	Down	0.000275766	Yes
Ophio1_1|g2438.t1	127.689	335.939	135.536	2.63092	2.4786	PF10446.4|DUF2457								duf2457 domain protein	20	0	0.6825	Up	0.000275766	Yes	Down	0.993622	No	Down	0.000275766	Yes
Ophio1_1|g6021.t1	19.3265	50.7862	22.0792	2.6278	2.30018	PF05495.7|zf-CHY	GO:0008270|zinc ion binding							chy zinc finger domain protein	20	0	0.7065	Up	0.000275766	Yes	Up	0.150432	No	Down	0.000275766	Yes
Ophio1_1|g6723.t1	11.0703	29.0043	7.93389	2.62001	3.65575	PF01466.14|Skp1;PF03931.10|Skp1_POZ	GO:0006511|ubiquitin-dependent protein catabolic process							e3 ubiquitin ligase complex scf subunit sconc	20	3.94074e-66	0.6385	Up	0.0171271	Yes	Down	0.0161749	Yes	Down	0.000275766	Yes
Ophio1_1|g872.t1	6.6099	17.0681	7.35316	2.5822	2.32119	PF00246.19|Peptidase_M14	GO:0008270|zinc ion binding;GO:0004181|metallocarboxypeptidase activity;GO:0006508|proteolysis		SignalP: has predicted secretion signal			M14A		zinc carboxypeptidase a 1 precursor	20	1.24397e-130	0.5875	Up	0.000275766	Yes	Down	0.559677	No	Down	0.000275766	Yes
Ophio1_1|g6984.t1	41.5554	106.896	35.5093	2.57237	3.01037	PF04749.12|PLAC8								protein family cys-rich	20	8.5385e-48	0.4515	Up	0.000275766	Yes	Up	0.130416	No	Down	0.0131165	Yes
Ophio1_1|g4368.t1	70.4966	180.886	64.7936	2.56588	2.79173	PF12828.2|PXB;PF12825.2|DUF3818								conserved fungal protein	20	0	0.64	Up	0.000275766	Yes	Up	0.000275766	Yes	Down	0.00180298	Yes
Ophio1_1|g1283.t1	65.9236	168.63	80.606	2.55796	2.09203	PF00808.18|CBFD_NFYB_HMF;PF00125.19|Histone	GO:0043565|sequence-specific DNA binding;GO:0003677|DNA binding;GO:0005622|intracellular			Heteromeric CCAAT factors				dna polymerase epsilon subunit c	20	1.1955e-74	0.6045	Up	0.000275766	Yes	Up	0.000521802	Yes	Down	0.00704135	Yes
Ophio1_1|g5293.t1	13.5496	34.4744	3.70007	2.54431	9.31723	PF00664.18|ABC_membrane;PF00664.18|ABC_membrane;PF00005.22|ABC_tran;PF00005.22|ABC_tran	GO:0016887|ATPase activity;GO:0016021|integral component of membrane;GO:0055085|transmembrane transport;GO:0005524|ATP binding;GO:0042626|ATPase activity, coupled to transmembrane movement of substances;GO:0006810|transport				11			abc multidrug transporter protein	20	0	0.6485	Up	0.000275766	Yes	Up	0.187977	No	Down	0.00671531	Yes
Ophio1_1|g5408.t1	49.9117	126.058	37.5456	2.52562	3.35746	PF00400.27|WD40;PF00400.27|WD40	GO:0005515|protein binding							wd domain-containing protein	20	2.18013e-133	0.725	Up	0.000275766	Yes	Up	0.636572	No	Down	0.000275766	Yes
Ophio1_1|g1532.t1	72.6871	182.931	80.369	2.51669	2.27614	PF00441.19|Acyl-CoA_dh_1;PF02771.11|Acyl-CoA_dh_N;PF02770.14|Acyl-CoA_dh_M;PF08028.6|Acyl-CoA_dh_2	GO:0016491|oxidoreductase activity;GO:0016627|oxidoreductase activity, acting on the CH-CH group of donors;GO:0003995|acyl-CoA dehydrogenase activity;GO:0055114|oxidation-reduction process;GO:0008152|metabolic process;GO:0050660|flavin adenine dinucleotide binding	Metabolism|Metabolism of terpenoids and polyketides|Geraniol degradation|K00257|E1.3.99.-.:						acyl- dehydrogenase	20	0	0.864	Up	0.000275766	Yes	Up	0.0132542	Yes	Down	0.000275766	Yes
Ophio1_1|g5526.t1	20.9561	52.4406	18.1817	2.5024	2.88425	PF00909.16|Ammonium_transp	GO:0008519|ammonium transmembrane transporter activity;GO:0016020|membrane;GO:0015696|ammonium transport				6			ammonium permease	20	3.48547e-157	0.8545	Up	0.000275766	Yes	Up	0.000275766	Yes	Down	0.00606474	Yes
Ophio1_1|g5366.t1	20.9185	52.1653	22.4717	2.49374	2.32138									---NA---	0			Up	0.000275766	Yes	Up	0.000275766	Yes	Down	0.000275766	Yes
Ophio1_1|g254.t1	54.5359	135.245	63.2176	2.47993	2.13936	PF02902.14|Peptidase_C48	GO:0006508|proteolysis;GO:0008234|cysteine-type peptidase activity					C48		ulp1 protease family protein	20	1.65295e-141	0.9175	Up	0.000275766	Yes	Up	0.00219689	Yes	Down	0.000275766	Yes
Ophio1_1|g176.t1	25.6694	62.8614	23.469	2.44888	2.67849	PF02615.9|Ldh_2	GO:0016491|oxidoreductase activity;GO:0055114|oxidation-reduction process;GO:0008152|metabolic process							alcohol dehydrogenase	20	5.02135e-170	0.822	Up	0.000275766	Yes	Down	0.808875	No	Down	0.000275766	Yes
Ophio1_1|g1326.t1	19.4048	47.478	22.1684	2.44671	2.1417	PF04082.13|Fungal_trans;PF00172.13|Zn_clus	GO:0000981|sequence-specific DNA binding RNA polymerase II transcription factor activity;GO:0006355|regulation of transcription, DNA-templated;GO:0003677|DNA binding;GO:0005634|nucleus;GO:0008270|zinc ion binding;GO:0006351|transcription, DNA-templated			Zn2Cys6				transcription factor	20	0	0.622	Up	0.000275766	Yes	Up	0.000275766	Yes	Down	0.000275766	Yes
Ophio1_1|g4948.t1	498.286	1217.46	567.026	2.4433	2.1471	PF04718.10|ATP-synt_G	GO:0015986|ATP synthesis coupled proton transport;GO:0015078|hydrogen ion transmembrane transporter activity;GO:0000276|mitochondrial proton-transporting ATP synthase complex, coupling factor F(o)	Metabolism|Energy metabolism|Oxidative phosphorylation|K02140|ATPeFG, ATP5L, ATP20. F-type H+-transporting ATPase subunit g:						atp synthase subunit g	20	3.35832e-71	0.7305	Up	0.000521802	Yes	Up	0.200286	No	Down	0.0293082	Yes
Ophio1_1|g7381.t1	66.7305	162.801	64.8683	2.43968	2.50972	PF10521.4|DUF2454								trna nucleotidyltransferase	20	3.71658e-55	0.58	Up	0.000752938	Yes	Up	1	No	Down	0.00276774	Yes
Ophio1_1|g5300.t1	75.8987	185.117	40.6849	2.439	4.55002	PF08619.5|Nha1_C;PF00999.16|Na_H_Exchanger	GO:0015299|solute:hydrogen antiporter activity;GO:0015385|sodium:hydrogen antiporter activity;GO:0016021|integral component of membrane;GO:0016020|membrane;GO:0055085|transmembrane transport;GO:0006814|sodium ion transport;GO:0006812|cation transport				10			na+ h+ antiporter cnh1	20	0	0.774	Up	0.000275766	Yes	Down	0.0845504	No	Down	0.000275766	Yes
Ophio1_1|g4671.t1	15.2355	37.0318	12.408	2.43063	2.98451	PF00933.16|Glyco_hydro_3;PF01915.17|Glyco_hydro_3_C;PF14310.1|Fn3-like	GO:0005975|carbohydrate metabolic process;GO:0004553|hydrolase activity, hydrolyzing O-glycosyl compounds	Metabolism|Carbohydrate metabolism|Starch and sucrose metabolism|K05349|bglX. beta-glucosidase [EC:3.2.1.21]:EC:3.2.1.21;Metabolism|Metabolism of other amino acids|Cyanoamino acid metabolism|K05349|bglX. beta-glucosidase [EC:3.2.1.21]:EC:3.2.1.21;Metabolism|iosynthesis of other secondary metabolites|Phenylpropanoid biosynthesis|K05349|bglX. beta-glucosidase [EC:3.2.1.21]:EC:3.2.1.21	SignalP: has predicted secretion signal					beta-glucosidase	20	0	0.7915	Up	0.000275766	Yes	Down	0.113613	No	Down	0.000275766	Yes
Ophio1_1|g3122.t1	4.10859	9.87006	4.48086	2.4023	2.20272	PF00083.19|Sugar_tr;PF07690.11|MFS_1	GO:0022857|transmembrane transporter activity;GO:0016021|integral component of membrane;GO:0055085|transmembrane transport				12			mfs phs inorganic phosphate transporter	20	0	0.759	Up	0.0497689	Yes	Down	0.803669	No	Down	0.0285668	Yes
Ophio1_1|g2133.t1	55.7662	133.833	55.9475	2.39989	2.39212	PF00443.24|UCH;PF13423.1|UCH_1	GO:0006511|ubiquitin-dependent protein catabolic process				1	C19		ubiquitin carboxyl-terminal hydrolase	20	0	0.748	Up	0.000275766	Yes	Up	0.0413476	No	Down	0.00119408	Yes
Ophio1_1|g1101.t1	28.6562	68.6298	29.4964	2.39494	2.32672	PF03098.10|An_peroxidase;PF00067.17|p450	GO:0016705|oxidoreductase activity, acting on paired donors, with incorporation or reduction of molecular oxygen;GO:0020037|heme binding;GO:0055114|oxidation-reduction process;GO:0006979|response to oxidative stress;GO:0005506|iron ion binding;GO:0004601|peroxidase activity							linoleate diol synthase	20	0	0.7715	Up	0.000521802	Yes	Down	0.985979	No	Down	0.000275766	Yes
Ophio1_1|g3295.t1	78.2819	187.293	53.2047	2.39255	3.52023									hypothetical protein TRIATDRAFT_51184	20	1.96794e-24	0.57	Up	0.000275766	Yes	Up	0.000275766	Yes	Down	0.000275766	Yes
Ophio1_1|g3292.t1	125.059	298.098	144.867	2.38366	2.05774	PF00722.16|Glyco_hydro_16	GO:0005975|carbohydrate metabolic process;GO:0004553|hydrolase activity, hydrolyzing O-glycosyl compounds		SignalP: has predicted secretion signal					glycoside hydrolase family 16 protein	20	8.77099e-159	0.692	Up	0.000275766	Yes	Up	0.000275766	Yes	Down	0.000275766	Yes
Ophio1_1|g4758.t1	36.1792	85.1172	40.6103	2.35266	2.09595	PF01764.20|Lipase_3	GO:0006629|lipid metabolic process;GO:0004806|triglyceride lipase activity							esterase lipase	20	0	0.655	Up	0.000275766	Yes	Up	0.337709	No	Down	0.000275766	Yes
Ophio1_1|g6155.t1	43.1092	101.32	20.0163	2.35031	5.06187	PF08728.5|CRT10								glycoside catalytic core	20	1.26772e-166	0.5825	Up	0.000275766	Yes	Up	0.000275766	No	Down	0.0141088	Yes
Ophio1_1|g3653.t1	54.1712	126.809	54.4055	2.34089	2.33081	PF11735.3|CAP59_mtransfer					1			polysaccharide export protein	20	0	0.7755	Up	0.000275766	Yes	Up	0.000275766	Yes	Down	0.000275766	Yes
Ophio1_1|g2572.t1	3.62865	8.38638	3.64049	2.31116	2.30364	PF12796.2|Ank_2;PF12796.2|Ank_2;PF13637.1|Ank_4;PF13857.1|Ank_5;PF00023.25|Ank;PF00023.25|Ank	GO:0005515|protein binding							ankyrin repeat protein	20	2.31419e-177	0.5445	Up	0.000275766	Yes	Up	0.218653	No	Down	0.000275766	Yes
Ophio1_1|g2.t1	251.627	579.168	281.457	2.30169	2.05775	PF01370.16|Epimerase;PF13950.1|Epimerase_Csub;PF01073.14|3Beta_HSD;PF02719.10|Polysacc_synt_2;PF04321.12|RmlD_sub_bind;PF00106.20|adh_short;PF08659.5|KR;PF07993.7|NAD_binding_4;PF13460.1|NAD_binding_10	GO:0003854|3-beta-hydroxy-delta5-steroid dehydrogenase activity;GO:0045226|extracellular polysaccharide biosynthetic process;GO:0016491|oxidoreductase activity;GO:0055114|oxidation-reduction process;GO:0008831|dTDP-4-dehydrorhamnose reductase activity;GO:0044237|cellular metabolic process;GO:0008152|metabolic process;GO:0050662|coenzyme binding;GO:0006694|steroid biosynthetic process;GO:0009058|b…	Metabolism|Carbohydrate metabolism|Galactose metabolism|K01784|galE, GALE. UDP-glucose 4-epimerase [EC:5.1.3.2]:EC:5.1.3.2;Metabolism|Carbohydrate metabolism|Amino sugar and nucleotide sugar metabolism|K01784|galE, GALE. UDP-glucose 4-epimerase [EC:5.1.3.2]:EC:5.1.3.2						udp-glucose 4-epimerase	20	0	0.92	Up	0.000275766	Yes	Up	0.000275766	Yes	Down	0.00720092	Yes
Ophio1_1|g5263.t1	10.0697	23.0804	7.33331	2.29206	3.14734	PF04082.13|Fungal_trans;PF00096.21|zf-C2H2;PF00096.21|zf-C2H2;PF13894.1|zf-C2H2_4;PF13894.1|zf-C2H2_4	GO:0003677|DNA binding;GO:0005634|nucleus;GO:0008270|zinc ion binding;GO:0006351|transcription, DNA-templated;GO:0046872|metal ion binding			C2H2 zinc finger;Zn2Cys6				c2h2 finger domain	20	0	0.546	Up	0.000275766	Yes	Up	0.0169859	No	Down	0.00313411	Yes
Ophio1_1|g1619.t1	49.2227	112.409	54.9972	2.28368	2.0439	PF13621.1|Cupin_8;PF02373.17|JmjC;PF12937.2|F-box-like;PF00646.28|F-box	GO:0005515|protein binding			Transcription factor jumonji				cyclin f-box jumonji domain-containing protein	20	0	0.7995	Up	0.000275766	Yes	Up	0.000275766	Yes	Down	0.000275766	Yes
Ophio1_1|g2339.t1	781.463	1774.99	731.205	2.27137	2.42749	PF11790.3|Glyco_hydro_cc			SignalP: has predicted secretion signal					glycoside hydrolase	20	2.00361e-131	0.623	Up	0.000275766	Yes	Up	0.344713	No	Down	0.000275766	Yes
Ophio1_1|g2059.t1	32.5148	73.7998	36.2935	2.26973	2.03342									hypothetical protein OCS_01161	20	0	0.666	Up	0.000275766	Yes	Up	0.00720092	No	Down	0.0126822	Yes
Ophio1_1|g4744.t1	14.1105	31.9031	8.89856	2.26095	3.5852				SignalP: has predicted secretion signal		1			hypothetical protein UV8b_1979	20	1.84297e-59	0.5715	Up	0.00590399	Yes	Up	0.00590399	Yes	Down	0.000275766	Yes
Ophio1_1|g325.t1	14.1456	31.5589	12.0729	2.231	2.61403	PF02776.13|TPP_enzyme_N;PF00205.17|TPP_enzyme_M;PF02775.16|TPP_enzyme_C	GO:0030976|thiamine pyrophosphate binding;GO:0000287|magnesium ion binding;GO:0003824|catalytic activity	Metabolism|Carbohydrate metabolism|Glycolysis / Gluconeogenesis|K01568|E4.1.1.1, pdc. pyruvate decarboxylase [EC:4.1.1.1]:EC:4.1.1.1						pyruvate decarboxylase	20	0	0.8565	Up	0.000275766	Yes	Up	0.0139615	Yes	Down	0.00349896	Yes
Ophio1_1|g3846.t1	70.2055	156.313	64.5253	2.22651	2.42251	PF00004.24|AAA;PF07728.9|AAA_5	GO:0016887|ATPase activity;GO:0005524|ATP binding							p-loop containing nucleoside triphosphate hydrolase partial	20	0	0.5785	Up	0.000275766	Yes	Up	0.000275766	Yes	Down	0.00257548	Yes
Ophio1_1|g3655.t1	217.941	481.456	172.574	2.20911	2.78985									zinc finger transcription factor ace1	20	0	0.7055	Up	0.000275766	Yes	Up	0.0550343	No	Down	0.000275766	Yes
Ophio1_1|g7050.t1	4.59312	10.129	4.0209	2.20525	2.51909									p-hydroxylaminobenzoate lyase	20	5.26446e-99	0.5955	Up	0.000275766	Yes	Up	0.389092	No	Down	0.0043831	Yes
Ophio1_1|g2388.t1	99.6953	218.634	107.255	2.19302	2.03845	PF00106.20|adh_short;PF00106.20|adh_short;PF08659.5|KR;PF08659.5|KR;PF13561.1|adh_short_C2	GO:0016491|oxidoreductase activity;GO:0008152|metabolic process							peroxisomal hydratase-dehydrogenase-epimerase	20	0	0.889	Up	0.000275766	Yes	Up	0.000275766	Yes	Down	0.0136805	Yes
Ophio1_1|g285.t1	58.5042	126.445	57.3632	2.1613	2.20429	PF00171.17|Aldedh	GO:0016491|oxidoreductase activity;GO:0055114|oxidation-reduction process;GO:0008152|metabolic process	Metabolism|Carbohydrate metabolism|Glycolysis / Gluconeogenesis|K00129|E1.2.1.5. aldehyde dehydrogenase (NAD(P)+) [EC:1.2.1.5]:EC:1.2.1.5;Metabolism|Amino acid metabolism|Histidine metabolism|K00129|E1.2.1.5. aldehyde dehydrogenase (NAD(P)+) [EC:1.2.1.5]:EC:1.2.1.5;Metabolism|Amino acid metabolism|Tyrosine metabolism|K00129|E1.2.1.5. aldehyde dehydrogenase (NAD(P)+) [EC:1.2.1.5]:EC:1.2.1.5;Metabo…						aldehyde dehydrogenase	20	0	0.7915	Up	0.000521802	Yes	Down	0.0191189	No	Down	0.000275766	Yes
Ophio1_1|g7047.t1	49.3145	106.364	29.9295	2.15685	3.55382	PF05345.7|He_PIG			SignalP: has predicted secretion signal		1	S08A		cadherin-like protein	20	0	0.646	Up	0.000275766	Yes	Up	0.104745	No	Down	0.000521802	Yes
Ophio1_1|g6359.t1	35.7691	75.8338	31.1871	2.12009	2.43158	PF06472.10|ABC_membrane_2;PF00005.22|ABC_tran	GO:0016887|ATPase activity;GO:0006810|transport;GO:0016020|membrane;GO:0005524|ATP binding	Environmental Information Processing|Membrane transport|ABC transporters|K15628|PXA. ATP-binding cassette, subfamily D (ALD), peroxisomal long-chain fatty acid import protein:;Cellular Processes|Transport and catabolism|Peroxisome|K15628|PXA. ATP-binding cassette, subfamily D (ALD), peroxisomal long-chain fatty acid import protein:						atp-binding subfamily d member 2	20	0	0.926	Up	0.000275766	Yes	Up	0.00257548	Yes	Down	0.000275766	Yes
Ophio1_1|g2561.t1	126.535	267.324	94.0319	2.11265	2.84291	PF01636.18|APH;PF02958.15|EcKinase								aminoglycoside phosphotransferase	20	0	0.79	Up	0.000275766	Yes	Up	0.000275766	Yes	Down	0.000275766	Yes
Ophio1_1|g1251.t1	93.9744	197.333	94.3918	2.09986	2.09057	PF00069.20|Pkinase;PF07714.12|Pkinase_Tyr;PF14531.1|Kinase-like	GO:0005524|ATP binding;GO:0004672|protein kinase activity;GO:0006468|protein phosphorylation	Environmental Information Processing|Signal transduction|MAPK signaling pathway - yeast|K08294|MKK1_2. mitogen-activated protein kinase kinase [EC:2.7.12.2]:EC:2.7.12.2						ste ste7 mkk protein kinase	20	0	0.8955	Up	0.000275766	Yes	Up	0.0721904	No	Down	0.000275766	Yes
Ophio1_1|g1677.t1	31.4238	65.5551	6.44791	2.08616	10.1669									hypothetical protein UV8b_8314	20	6.03188e-118	0.667	Up	0.000275766	Yes	Up	0.000275766	Yes	Down	0.000275766	Yes
Ophio1_1|g6227.t1	105.437	218.41	77.5184	2.07147	2.81752	PF00250.13|Fork_head;PF00498.21|FHA	GO:0005515|protein binding;GO:0006355|regulation of transcription, DNA-templated;GO:0043565|sequence-specific DNA binding;GO:0003700|sequence-specific DNA binding transcription factor activity			Forkhead				fkh1-like protein	20	0	0.764	Up	0.000275766	Yes	Up	0.0458499	No	Down	0.00734942	Yes
Ophio1_1|g3537.t1	179.498	369.601	100.837	2.05908	3.66533									---NA---	0			Up	0.00160518	Yes	Up	0.584407	No	Down	0.0203235	Yes
Ophio1_1|g999.t1	18.1248	37.2213	6.08533	2.05361	6.11656	PF00264.15|Tyrosinase	GO:0016491|oxidoreductase activity;GO:0008152|metabolic process	Metabolism|Amino acid metabolism|Tyrosine metabolism|K00505|TYR. tyrosinase [EC:1.14.18.1]:EC:1.14.18.1;Metabolism|Metabolism of cofactors and vitamins|Riboflavin metabolism|K00505|TYR. tyrosinase [EC:1.14.18.1]:EC:1.14.18.1;Metabolism|iosynthesis of other secondary metabolites|Isoquinoline alkaloid biosynthesis|K00505|TYR. tyrosinase [EC:1.14.18.1]:EC:1.14.18.1;Metabolism|iosynthesis of other se…	SignalP: has predicted secretion signal					tyrosinase 2	20	0	0.657	Up	0.000275766	Yes	Up	0.074226	No	Down	0.000275766	Yes
Ophio1_1|g2377.t1	47.958	97.9565	48.7248	2.04255	2.0104									armadillo repeat protein	20	0	0.744	Up	0.000275766	Yes	Up	0.000275766	Yes	Down	0.00119408	Yes
Ophio1_1|g375.t1	361.701	738.081	332.47	2.04058	2.21999	PF00270.24|DEAD;PF00271.26|Helicase_C	GO:0003676|nucleic acid binding;GO:0004386|helicase activity;GO:0005524|ATP binding	Genetic Information Processing|Transcription|Spliceosome|K12823|DDX5, DBP2. ATP-dependent RNA helicase DDX5/DBP2 [EC:3.6.4.13]:EC:3.6.4.13;Human Diseases|Cancers|Transcriptional misregulation in cancers|K12823|DDX5, DBP2. ATP-dependent RNA helicase DDX5/DBP2 [EC:3.6.4.13]:EC:3.6.4.13;Human Diseases|Cancers|Proteoglycans in cancer|K12823|DDX5, DBP2. ATP-dependent RNA helicase DDX5/DBP2 [EC:3.6.4.1…						atp-dependent rna helicase dbp2	20	0	0.938	Up	0.000275766	Yes	Up	1	No	Down	0.000275766	Yes
Ophio1_1|g5139.t1	233.589	475.08	183.456	2.03383	2.58961									ph domain protein	4	2.48818e-21	0.5075	Up	0.00573661	Yes	Down	0.194724	No	Down	0.000275766	Yes
Ophio1_1|g4346.t1	62.7289	127.577	62.3694	2.03378	2.04551	PF13622.1|4HBT_3								acyl- thioesterase ii	20	0	0.723	Up	0.000275766	Yes	Down	0.730948	No	Down	0.000275766	Yes
Ophio1_1|g5481.t1	20.8724	42.3786	14.281	2.03037	2.96748	PF03721.9|UDPG_MGDP_dh_N;PF00984.14|UDPG_MGDP_dh	GO:0051287|NAD binding;GO:0055114|oxidation-reduction process;GO:0016616|oxidoreductase activity, acting on the CH-OH group of donors, NAD or NADP as acceptor							nucleotide sugar dehydrogenase	20	0	0.7435	Up	0.000275766	Yes	Up	0.147752	No	Down	0.000275766	Yes
Ophio1_1|g3820.t1	9.13714	18.5131	4.21441	2.02614	4.39281	PF00955.16|HCO3_cotransp;PF00955.16|HCO3_cotransp	GO:0006820|anion transport;GO:0016021|integral component of membrane				11			bicarbonate transporter	20	0	0.8445	Up	0.000275766	Yes	Up	0.000275766	Yes	Down	0.000275766	Yes
Ophio1_1|g4724.t1	214.807	433.093	128.768	2.0162	3.36336	PF00676.15|E1_dh	GO:0008152|metabolic process;GO:0016624|oxidoreductase activity, acting on the aldehyde or oxo group of donors, disulfide as acceptor	Metabolism|Overview|Carbon metabolism|K00161|PDHA, pdhA. pyruvate dehydrogenase E1 component alpha subunit [EC:1.2.4.1]:EC:1.2.4.1;Metabolism|Carbohydrate metabolism|Glycolysis / Gluconeogenesis|K00161|PDHA, pdhA. pyruvate dehydrogenase E1 component alpha subunit [EC:1.2.4.1]:EC:1.2.4.1;Metabolism|Carbohydrate metabolism|Citrate cycle (TCA cycle)|K00161|PDHA, pdhA. pyruvate dehydrogenase E1 compo…						pyruvate dehydrogenase e1 component subunit alpha	20	0	0.9185	Up	0.00506602	Yes	Down	0.984017	No	Down	0.00782537	Yes
Ophio1_1|g266.t1	44.7109	89.882	41.6277	2.01029	2.15919	PF08588.5|DUF1769					1			f-box domain containing protein	20	3.38598e-135	0.7865	Up	0.000275766	Yes	Down	0.468058	No	Down	0.000275766	Yes

## Sheet: Down_Manip_Up_After
All Ophiocordyceps unilateralis genes that are down-regulated in live manipulated Camponotus castaneus ant heads (Manipulated Biting Behavior samples) compared to gene expression in culture (Fungal Baseline Expression samples) and up-regulated again after manipulation (Death After Manipulation samples) (2-fold and significant Q<0.05, minimum expression of 4)
ProteinId	SC16a	CcL	CcD	fold Down SC16a --> CcL	fold Up CcL --> CcD	PFAM annotation	GO annotation (terminal nodes only)	KEGG annotation	SignalP/SmallSecretedProteins	Transcription factors	Transmembrane domains	MEROPS proteases	Secondary metabolism	Manual annotations with Blast2Go	#Hits Blast2Go (max. 20)	min. eValue Blast2Go	mean Similarity Blast2Go	SC16a -> CcL: Up/Down	SC16a -> CcL: q value	SC16a -> CcL: >=2-fold, at least 1 sample with >= 4 expression, and significant difference?	SC16a -> CcD: Up/Down	SC16a -> CcD: q value	SC16a -> CcD: >=2-fold, at least 1 sample with >= 4 expression, and significant difference?	CcL -> CcD: Up/Down	CcL -> CcD: q value	CcL -> CcD: >=2-fold, at least 1 sample with >= 4 expression, and significant difference?
Ophio1_1|g2725.t1	127.574	0	6.36342	Infinite	Infinite				SignalP: has predicted secretion signal; SSP: small secreted protein		1			---NA---	0			Down	0.000275766	Yes	Down	0.00238816	Yes	Up	0.000521802	Yes
Ophio1_1|g2904.t1	118.632	0.271388	9.73762	437.131	35.8808	PF05572.8|Peptidase_M43			SignalP: has predicted secretion signal			M43B		metalloprotease mep1	20	1.17981e-80	0.488	Down	0.0277517	Yes	Down	0.000275766	Yes	Up	0.0297494	Yes
Ophio1_1|g1812.t1	4371.7	15.7236	42.6633	278.034	2.71333				SignalP: has predicted secretion signal					hypothetical protein COCHEDRAFT_1023546	20	7.98455e-29	0.5835	Down	0.000275766	Yes	Down	0.000275766	Yes	Up	0.00257548	Yes
Ophio1_1|g7457.t1	275.921	1.36573	4.52763	202.032	3.31517	PF01532.15|Glyco_hydro_47	GO:0004571|mannosyl-oligosaccharide 1,2-alpha-mannosidase activity;GO:0016020|membrane;GO:0005509|calcium ion binding	Metabolism|Glycan biosynthesis and metabolism|N-Glycan biosynthesis|K01230|MAN1. mannosyl-oligosaccharide alpha-1,2-mannosidase [EC:3.2.1.113]:EC:3.2.1.113;Metabolism|Glycan biosynthesis and metabolism|Various types of N-glycan biosynthesis|K01230|MAN1. mannosyl-oligosaccharide alpha-1,2-mannosidase [EC:3.2.1.113]:EC:3.2.1.113;Genetic Information Processing|Folding, sorting and degradation|Protei…			1			glycoside hydrolase family 47 protein	20	0	0.707	Down	0.000275766	Yes	Down	0.000275766	Yes	Up	0.00349896	Yes
Ophio1_1|g4344.t1	357.962	2.4022	75.4543	149.014	31.4105	PF01375.12|Enterotoxin_a	GO:0005576|extracellular region;GO:0009405|pathogenesis;GO:0003824|catalytic activity		SignalP: has predicted secretion signal					heat-labile a chain	20	5.17528e-34	0.445	Down	0.000275766	Yes	Down	0.000275766	Yes	Up	0.000275766	Yes
Ophio1_1|g6394.t1	261.023	2.43352	62.598	107.261	25.7232	PF04389.12|Peptidase_M28;PF02225.17|PA	GO:0006508|proteolysis;GO:0008233|peptidase activity		SignalP: has predicted secretion signal			M28A;M28E		leupeptin-inactivating enzyme 1 precursor	20	7.71768e-110	0.5925	Down	0.000275766	Yes	Down	0.000275766	Yes	Up	0.000275766	Yes
Ophio1_1|g5001.t1	415.418	4.86118	26.3924	85.4562	5.42922				SignalP: has predicted secretion signal; SSP: small secreted protein					---NA---	0			Down	0.000275766	Yes	Down	0.000275766	Yes	Up	0.00219689	Yes
Ophio1_1|g5235.t1	1786.18	30.8789	78.1652	57.8447	2.53135	PF01231.13|IDO	GO:0020037|heme binding	Metabolism|Amino acid metabolism|Tryptophan metabolism|K00463|INDO. indoleamine 2,3-dioxygenase [EC:1.13.11.52]:EC:1.13.11.52;Human Diseases|Infectious diseases|African trypanosomiasis|K00463|INDO. indoleamine 2,3-dioxygenase [EC:1.13.11.52]:EC:1.13.11.52						indoleamine -dioxygenase-like protein	20	0	0.8415	Down	0.000275766	Yes	Down	0.000275766	Yes	Up	0.000275766	Yes
Ophio1_1|g4335.t1	302.544	5.84477	18.994	51.7632	3.24974	PF01375.12|Enterotoxin_a	GO:0005576|extracellular region;GO:0009405|pathogenesis;GO:0003824|catalytic activity		SignalP: has predicted secretion signal; SSP: small secreted protein					cholera enterotoxin subunit a2	20	3.33684e-50	0.5375	Down	0.000275766	Yes	Down	0.000275766	Yes	Up	0.00119408	Yes
Ophio1_1|g4124.t1	591.165	13.3153	49.8223	44.3974	3.74173	PF05532.7|CsbD								mismatched base pair and cruciform dna recognition	20	1.02059e-92	0.849	Down	0.000275766	Yes	Down	0.000275766	Yes	Up	0.000275766	Yes
Ophio1_1|g1010.t1	351.218	8.23765	79.8691	42.6357	9.69562	PF03198.9|Glyco_hydro_72;PF00150.13|Cellulase	GO:0005975|carbohydrate metabolic process;GO:0004553|hydrolase activity, hydrolyzing O-glycosyl compounds		SignalP: has predicted secretion signal		1			beta-glucanosyltransferase GEX1	20	0	0.7185	Down	0.000275766	Yes	Down	0.000275766	Yes	Up	0.000275766	Yes
Ophio1_1|g2965.t1	111.464	2.75152	6.72908	40.51	2.44559	PF05730.6|CFEM					1			hypothetical protein	2	5.45872e-05	0.55	Down	0.000275766	Yes	Down	0.000275766	Yes	Up	0.0340269	Yes
Ophio1_1|g5879.t1	75.5318	1.86869	5.06653	40.4197	2.71127	PF08316.6|Pal1								protein kinase	20	7.21782e-65	0.6435	Down	0.000275766	Yes	Down	0.000275766	Yes	Up	0.0416836	Yes
Ophio1_1|g7115.t1	62.0477	1.75498	8.01923	35.3552	4.56941									kinesin light chain 3	20	6.18601e-37	0.509	Down	0.000275766	Yes	Down	0.000275766	Yes	Up	0.00964648	Yes
Ophio1_1|g5676.t1	158.948	5.72976	37.4611	27.7408	6.53799	PF05336.8|DUF718	GO:0005737|cytoplasm;GO:0019299|rhamnose metabolic process;GO:0016857|racemase and epimerase activity, acting on carbohydrates and derivatives							duf718 domain protein	20	1.85466e-38	0.861	Down	0.00349896	Yes	Down	0.000521802	Yes	Up	0.0245304	Yes
Ophio1_1|g6054.t1	758.339	28.458	67.7823	26.6477	2.38184	PF00282.14|Pyridoxal_deC	GO:0016831|carboxy-lyase activity;GO:0019752|carboxylic acid metabolic process;GO:0030170|pyridoxal phosphate binding	Metabolism|Carbohydrate metabolism|Butanoate metabolism|K01580|E4.1.1.15, gadB, gadA, GAD. glutamate decarboxylase [EC:4.1.1.15]:EC:4.1.1.15;Metabolism|Amino acid metabolism|Alanine, aspartate and glutamate metabolism|K01580|E4.1.1.15, gadB, gadA, GAD. glutamate decarboxylase [EC:4.1.1.15]:EC:4.1.1.15;Metabolism|Metabolism of other amino acids|beta-Alanine metabolism|K01580|E4.1.1.15, gadB, gadA,…						glutamate decarboxylase	20	0	0.761	Down	0.000275766	Yes	Down	0.000275766	Yes	Up	0.000275766	Yes
Ophio1_1|g2779.t1	96.3916	3.92231	9.84703	24.5752	2.51052	PF06011.7|TRP;PF14558.1|TRP_N					8			calcium-related spray protein	20	0	0.732	Down	0.000275766	Yes	Down	0.000275766	Yes	Up	0.00489923	Yes
Ophio1_1|g6991.t1	49.4389	3.15006	9.43734	15.6946	2.99592	PF00083.19|Sugar_tr	GO:0022857|transmembrane transporter activity;GO:0016021|integral component of membrane;GO:0055085|transmembrane transport				4			galactose-proton symporter	20	3.59021e-58	0.6545	Down	0.000275766	Yes	Down	0.000275766	Yes	Up	0.0434431	Yes
Ophio1_1|g4339.t1	116.357	7.46267	21.5119	15.5919	2.8826				SignalP: has predicted secretion signal					subtilisin-like protease	20	1.21585e-96	0.5645	Down	0.000275766	Yes	Down	0.000275766	Yes	Up	0.0103665	Yes
Ophio1_1|g4691.t1	27.149	1.81614	23.8151	14.9487	13.113	PF06330.6|TRI5	GO:0045482|trichodiene synthase activity;GO:0016106|sesquiterpenoid biosynthetic process							terpenoid synthase	20	1.73305e-57	0.4855	Down	0.000275766	Yes	Down	0.698495	No	Up	0.000275766	Yes
Ophio1_1|g4024.t1	316.839	21.844	48.5786	14.5046	2.22389	PF03949.10|Malic_M;PF00390.14|malic	GO:0055114|oxidation-reduction process;GO:0004471|malate dehydrogenase (decarboxylating) (NAD+) activity;GO:0051287|NAD binding	Metabolism|Overview|Carbon metabolism|K00029|E1.1.1.40, maeB. malate dehydrogenase (oxaloacetate-decarboxylating)(NADP+) [EC:1.1.1.40]:EC:1.1.1.40;Metabolism|Carbohydrate metabolism|Pyruvate metabolism|K00029|E1.1.1.40, maeB. malate dehydrogenase (oxaloacetate-decarboxylating)(NADP+) [EC:1.1.1.40]:EC:1.1.1.40;Metabolism|Energy metabolism|Carbon fixation in photosynthetic organisms|K00029|E1.1.1.4…						malate dehydrogenase (oxaloacetate-decarboxylating)(nadp+)	20	0	0.902	Down	0.000275766	Yes	Down	0.000275766	Yes	Up	0.000521802	Yes
Ophio1_1|g5352.t1	154.168	11.1645	27.6438	13.8088	2.47604	PF01699.19|Na_Ca_ex;PF01699.19|Na_Ca_ex	GO:0016021|integral component of membrane;GO:0055085|transmembrane transport				11			ca2+ h+-exchanging protein	20	0	0.708	Down	0.000275766	Yes	Down	0.000275766	Yes	Up	0.00119408	Yes
Ophio1_1|g1203.t1	693.203	50.8835	108.019	13.6233	2.12287	PF01172.13|SBDS								shwachman-bodian-diamond syndrome protein	20	4.34082e-59	0.826	Down	0.000275766	Yes	Down	0.000275766	Yes	Up	0.015906	Yes
Ophio1_1|g4840.t1	1755.46	134.066	929.411	13.094	6.93249	PF02800.15|Gp_dh_C;PF00044.19|Gp_dh_N	GO:0055114|oxidation-reduction process;GO:0016620|oxidoreductase activity, acting on the aldehyde or oxo group of donors, NAD or NADP as acceptor	Metabolism|Overview|Carbon metabolism|K00134|GAPDH, gapA. glyceraldehyde 3-phosphate dehydrogenase [EC:1.2.1.12]:EC:1.2.1.12;Metabolism|Overview|Biosynthesis of amino acids|K00134|GAPDH, gapA. glyceraldehyde 3-phosphate dehydrogenase [EC:1.2.1.12]:EC:1.2.1.12;Metabolism|Carbohydrate metabolism|Glycolysis / Gluconeogenesis|K00134|GAPDH, gapA. glyceraldehyde 3-phosphate dehydrogenase [EC:1.2.1.12]:…						glyceraldehyde-3-phosphate dehydrogenase	20	0	0.937	Down	0.000275766	Yes	Down	0.0365519	No	Up	0.000275766	Yes
Ophio1_1|g1185.t1	524.266	40.6853	99.9914	12.8859	2.45768	PF00208.16|ELFV_dehydrog;PF05088.7|Bac_GDH	GO:0055114|oxidation-reduction process;GO:0004352|glutamate dehydrogenase (NAD+) activity;GO:0016491|oxidoreductase activity;GO:0006520|cellular amino acid metabolic process;GO:0019551|glutamate catabolic process to 2-oxoglutarate	Metabolism|Energy metabolism|Nitrogen metabolism|K15371|GDH2. glutamate dehydrogenase [EC:1.4.1.2]:EC:1.4.1.2;Metabolism|Amino acid metabolism|Alanine, aspartate and glutamate metabolism|K15371|GDH2. glutamate dehydrogenase [EC:1.4.1.2]:EC:1.4.1.2;Metabolism|Amino acid metabolism|Arginine and proline metabolism|K15371|GDH2. glutamate dehydrogenase [EC:1.4.1.2]:EC:1.4.1.2;Metabolism|Metabolism of …						nad+ dependent glutamate dehydrogenase	20	0	0.9135	Down	0.000275766	Yes	Down	0.000275766	Yes	Up	0.000275766	Yes
Ophio1_1|g7579.t1	174.011	13.6772	60.9321	12.7227	4.45501				SignalP: has predicted secretion signal; SSP: small secreted protein					---NA---	0			Down	0.000275766	Yes	Down	0.00140305	Yes	Up	0.00797537	Yes
Ophio1_1|g3091.t1	36.4926	2.97609	43.4697	12.2619	14.6063				SignalP: has predicted secretion signal; SSP: small secreted protein					serine endopeptidase	19	1.36634e-24	0.48	Down	0.000976025	Yes	Up	0.616264	No	Up	0.000521802	Yes
Ophio1_1|g5428.t1	608.907	53.0525	266.622	11.4774	5.02563	PF00011.16|HSP20								heat shock protein 30	20	1.08481e-104	0.7615	Down	0.000275766	Yes	Down	0.000521802	Yes	Up	0.000275766	Yes
Ophio1_1|g4291.t1	295.264	26.9785	69.9437	10.9444	2.59257									---NA---	0			Down	0.000275766	Yes	Down	0.000275766	Yes	Up	0.00828274	Yes
Ophio1_1|g2183.t1	176.18	16.2119	36.7102	10.8673	2.2644	PF01391.13|Collagen;PF01391.13|Collagen;PF01391.13|Collagen			SignalP: has predicted secretion signal					collagen alpha-1 partial	20	6.34055e-21	0.521	Down	0.000275766	Yes	Down	0.000275766	Yes	Up	0.00590399	Yes
Ophio1_1|g6247.t1	19.5995	1.89976	10.8956	10.3168	5.73525									hypothetical protein X797_004126	20	1.58931e-26	0.814	Down	0.000275766	Yes	Down	0.0991201	No	Up	0.0029558	Yes
Ophio1_1|g2323.t1	151.565	15.5611	31.9182	9.73999	2.05115				SignalP: has predicted secretion signal					etx mtx2 toxin-like protein	19	5.322e-18	0.3921	Down	0.000275766	Yes	Down	0.000275766	Yes	Up	0.0176637	Yes
Ophio1_1|g3933.t1	1566.18	185.984	438.243	8.42105	2.35635	PF13278.1|DUF4066						C56		family protein	20	0	0.9	Down	0.000275766	Yes	Down	0.000275766	Yes	Up	0.000275766	Yes
Ophio1_1|g2860.t1	302.273	35.9292	161.251	8.41302	4.48802									hypothetical protein OCS_05053	20	3.96411e-29	0.5155	Down	0.000275766	Yes	Down	0.00622501	No	Up	0.000275766	Yes
Ophio1_1|g2486.t1	78.1086	9.86086	38.8822	7.92107	3.94308				SignalP: has predicted secretion signal; SSP: small secreted protein					hypothetical protein MANI_005419	4	9.78905e-10	0.55	Down	0.000275766	Yes	Down	0.0186087	Yes	Up	0.000752938	Yes
Ophio1_1|g5256.t1	43.0143	5.53338	35.5494	7.7736	6.42454	PF02133.10|Transp_cyt_pur	GO:0016020|membrane;GO:0015205|nucleobase transmembrane transporter activity;GO:0015851|nucleobase transport				3			ncs1 nucleoside transporter family protein	20	1.68207e-51	0.7915	Down	0.000521802	Yes	Down	0.611465	No	Up	0.000521802	Yes
Ophio1_1|g1604.t1	5091.92	677.964	4354.9	7.51061	6.4235				SignalP: has predicted secretion signal					collagen-like protein mcl1	3	5.97503e-07	0.3967	Down	0.000275766	Yes	Down	0.761412	No	Up	0.000275766	Yes
Ophio1_1|g6203.t1	20.5118	2.74733	6.02993	7.46609	2.19483	PF13415.1|Kelch_3;PF13854.1|Kelch_5								nitrile-specifier protein 5	20	9.64132e-107	0.506	Down	0.000275766	Yes	Down	0.000275766	Yes	Up	0.0444463	Yes
Ophio1_1|g3689.t1	41.1646	5.56694	34.7304	7.39448	6.23869				SignalP: has predicted secretion signal		1			hypothetical protein MAC_08876	20	8.4548e-170	0.503	Down	0.000275766	Yes	Down	0.525131	No	Up	0.000275766	Yes
Ophio1_1|g7486.t1	82.0185	11.149	26.5697	7.35658	2.38315									related to transcription factor	20	0	0.7835	Down	0.000275766	Yes	Down	0.000275766	Yes	Up	0.00180298	Yes
Ophio1_1|g3398.t1	40.3883	5.94216	35.6471	6.79691	5.99901									---NA---	0			Down	0.000275766	Yes	Down	0.721197	No	Up	0.000275766	Yes
Ophio1_1|g1895.t1	5.76667	0.850225	5.36145	6.78252	6.30592	PF00135.23|COesterase;PF08240.7|ADH_N;PF00107.21|ADH_zinc_N	GO:0016491|oxidoreductase activity;GO:0008270|zinc ion binding;GO:0055114|oxidation-reduction process	Metabolism|Overview|Degradation of aromatic compounds|K00002|AKR1A1, adh. alcohol dehydrogenase (NADP+) [EC:1.1.1.2]:EC:1.1.1.2;Metabolism|Carbohydrate metabolism|Glycolysis / Gluconeogenesis|K00002|AKR1A1, adh. alcohol dehydrogenase (NADP+) [EC:1.1.1.2]:EC:1.1.1.2;Metabolism|Carbohydrate metabolism|Pentose and glucuronate interconversions|K00002|AKR1A1, adh. alcohol dehydrogenase (NADP+) [EC:1.1…	SignalP: has predicted secretion signal			S09X		alcohol dehydrogenase (nadp+)	20	0	0.868	Down	0.000275766	Yes	Down	0.849669	No	Up	0.000275766	Yes
Ophio1_1|g146.t1	17.5689	2.64921	7.17276	6.63175	2.70751	PF03067.10|Chitin_bind_3	GO:0019028|viral capsid		SignalP: has predicted secretion signal; SSP: small secreted protein					chitin binding protein	20	7.0566e-77	0.6855	Down	0.000752938	Yes	Down	0.0173936	Yes	Up	0.0433473	Yes
Ophio1_1|g6659.t1	375.352	59.9733	157.392	6.25865	2.62437	PF04080.8|Per1			SignalP: has predicted secretion signal		8			mn2+ homeostasis protein per1	20	1.4176e-176	0.8255	Down	0.000275766	Yes	Down	0.000275766	Yes	Up	0.000275766	Yes
Ophio1_1|g5783.t1	16.5856	2.68905	10.9597	6.16783	4.07568	PF03055.10|RPE65;PF03055.10|RPE65		Metabolism|Metabolism of terpenoids and polyketides|Carotenoid biosynthesis|K17842|carT, CAO-2. torulene dioxygenase [EC:1.13.11.59]:EC:1.13.11.59						carotenoid cleavage dioxygenase 1	20	0	0.6395	Down	0.000275766	Yes	Down	0.12522	No	Up	0.000275766	Yes
Ophio1_1|g916.t1	39.7927	6.45446	13.2431	6.16515	2.05178	PF03033.15|Glyco_transf_28;PF00201.13|UDPGT	GO:0005975|carbohydrate metabolic process;GO:0008152|metabolic process;GO:0030259|lipid glycosylation;GO:0016758|transferase activity, transferring hexosyl groups							glucosyl glucuronosyl	20	0	0.701	Down	0.000275766	Yes	Down	0.000275766	Yes	Up	0.00421393	Yes
Ophio1_1|g2391.t1	6.85625	1.16321	6.83412	5.89425	5.87522									---NA---	0			Down	0.0452929	Yes	Down	0.982813	No	Up	0.0434431	Yes
Ophio1_1|g1170.t1	151.305	25.976	55.0735	5.8248	2.12017	PF02781.11|G6PD_C;PF00479.17|G6PD_N	GO:0006006|glucose metabolic process;GO:0055114|oxidation-reduction process;GO:0050661|NADP binding;GO:0004345|glucose-6-phosphate dehydrogenase activity	Metabolism|Overview|Carbon metabolism|K00036|G6PD, zwf. glucose-6-phosphate 1-dehydrogenase [EC:1.1.1.49]:EC:1.1.1.49;Metabolism|Carbohydrate metabolism|Pentose phosphate pathway|K00036|G6PD, zwf. glucose-6-phosphate 1-dehydrogenase [EC:1.1.1.49]:EC:1.1.1.49;Metabolism|Metabolism of other amino acids|Glutathione metabolism|K00036|G6PD, zwf. glucose-6-phosphate 1-dehydrogenase [EC:1.1.1.49]:EC:1.1…						glucose-6-phosphate 1-dehydrogenase	20	0	0.942	Down	0.000275766	Yes	Down	0.000275766	Yes	Up	0.000521802	Yes
Ophio1_1|g2427.t1	104.726	18.1164	44.3206	5.78073	2.44644				SignalP: has predicted secretion signal; SSP: small secreted protein					pheromone precursor protein 1	20	2.27083e-16	0.5155	Down	0.000275766	Yes	Down	0.000976025	Yes	Up	0.00219689	Yes
Ophio1_1|g5151.t1	374.926	66.5568	154.929	5.63317	2.32777	PF00083.19|Sugar_tr;PF07690.11|MFS_1	GO:0022857|transmembrane transporter activity;GO:0016021|integral component of membrane;GO:0055085|transmembrane transport				12			regulator of conidiation	20	0	0.846	Down	0.000275766	Yes	Down	0.000976025	Yes	Up	0.000275766	Yes
Ophio1_1|g3902.t1	45.272	8.35047	21.4778	5.42149	2.57205	PF01734.17|Patatin	GO:0006629|lipid metabolic process							lysophospholipase-like protein	20	0	0.5135	Down	0.000275766	Yes	Down	0.000521802	Yes	Up	0.000521802	Yes
Ophio1_1|g4090.t1	152.364	28.1658	68.0658	5.40954	2.41661									hypothetical protein FOXB_06498	20	1.26221e-80	0.7265	Down	0.000275766	Yes	Down	0.000521802	Yes	Up	0.000275766	Yes
Ophio1_1|g4345.t1	23.7522	4.48951	315.381	5.2906	70.2484	PF01375.12|Enterotoxin_a	GO:0005576|extracellular region;GO:0009405|pathogenesis;GO:0003824|catalytic activity		SignalP: has predicted secretion signal					cholera a subunit	20	1.08239e-35	0.5365	Down	0.000521802	Yes	Up	0.000275766	Yes	Up	0.000275766	Yes
Ophio1_1|g6781.t1	50.3923	9.56887	19.3629	5.26627	2.02353	PF08325.5|WLM								zinc ion binding protein	20	9.90412e-128	0.824	Down	0.000275766	Yes	Down	0.000275766	Yes	Up	0.0235273	Yes
Ophio1_1|g3901.t1	22.228	4.2368	11.2446	5.24641	2.65403									p-loop containing nucleoside triphosphate hydrolase	20	1.73304e-43	0.4365	Down	0.000275766	Yes	Down	0.0150912	No	Up	0.00403333	Yes
Ophio1_1|g6790.t1	25.607	4.91994	14.0831	5.20474	2.86245	PF04488.10|Gly_transf_sug								glycosyl transferase	20	3.70142e-102	0.59	Down	0.000275766	Yes	Down	0.0428288	No	Up	0.00523464	Yes
Ophio1_1|g7268.t1	18.4739	3.60161	12.2644	5.12934	3.40525	PF01565.18|FAD_binding_4	GO:0055114|oxidation-reduction process;GO:0016491|oxidoreductase activity;GO:0050660|flavin adenine dinucleotide binding;GO:0008762|UDP-N-acetylmuramate dehydrogenase activity							fad binding domain-containing protein	20	0	0.6665	Down	0.000275766	Yes	Down	0.160653	No	Up	0.00160518	Yes
Ophio1_1|g6464.t1	125.682	24.546	58.9385	5.12026	2.40114	PF13405.1|EF-hand_6;PF13405.1|EF-hand_6	GO:0005509|calcium ion binding							myosin regulatory light chain 1	20	1.96112e-122	0.7575	Down	0.000275766	Yes	Down	0.00367216	Yes	Up	0.0043831	Yes
Ophio1_1|g7010.t1	57.7857	11.3982	35.8925	5.06972	3.14896				SignalP: has predicted secretion signal; SSP: small secreted protein					hypothetical protein OCS_03975	2	5.50676e-07	0.575	Down	0.000275766	Yes	Down	0.162856	No	Up	0.00506602	Yes
Ophio1_1|g3160.t1	10.2847	2.24147	16.7427	4.58837	7.46952									---NA---	0			Down	0.0128235	Yes	Up	0.155585	No	Up	0.00140305	Yes
Ophio1_1|g7605.t1	199.153	43.8704	227.429	4.53958	5.18411	PF00722.16|Glyco_hydro_16	GO:0005975|carbohydrate metabolic process;GO:0004553|hydrolase activity, hydrolyzing O-glycosyl compounds		SignalP: has predicted secretion signal					murein transglycosylase	20	0	0.745	Down	0.000275766	Yes	Up	0.624821	No	Up	0.000275766	Yes
Ophio1_1|g4791.t1	195.904	43.8304	218.864	4.46959	4.99343	PF05032.7|Spo12								spo12-like protein	20	2.61031e-44	0.7735	Down	0.00119408	Yes	Up	0.736685	No	Up	0.000752938	Yes
Ophio1_1|g12.t1	15.618	3.52614	9.67346	4.42921	2.74336	PF11710.3|Git3;PF11970.3|Git3_C					7			g protein-coupled receptor gpr1	20	2.52515e-44	0.552	Down	0.000275766	Yes	Down	0.107188	No	Up	0.00687829	Yes
Ophio1_1|g1246.t1	109.19	25.3684	88.1436	4.30417	3.47454	PF13616.1|Rotamase_3;PF00639.16|Rotamase	GO:0016853|isomerase activity							peptidyl-prolyl cis-trans isomerase nima-interacting 4	20	4.16158e-57	0.8835	Down	0.000275766	Yes	Down	0.494155	No	Up	0.000752938	Yes
Ophio1_1|g2205.t1	31.5006	7.32955	19.316	4.29775	2.63536	PF00328.17|His_Phos_2;PF08443.6|RimK	GO:0003993|acid phosphatase activity							inositol pyrophosphate synthase	20	0	0.79	Down	0.000275766	Yes	Down	0.0207151	No	Up	0.000275766	Yes
Ophio1_1|g3647.t1	433.916	101.1	499.123	4.29195	4.93692	PF00400.27|WD40;PF00400.27|WD40;PF00400.27|WD40	GO:0005515|protein binding	Genetic Information Processing|Folding, sorting and degradation|Ubiquitin mediated proteolysis|K03363|CDC20. cell division cycle 20, cofactor of APC complex:;Cellular Processes|Cell growth and death|Cell cycle|K03363|CDC20. cell division cycle 20, cofactor of APC complex:;Cellular Processes|Cell growth and death|Cell cycle - yeast|K03363|CDC20. cell division cycle 20, cofactor of APC complex:;Cel…						cell division cycle cofactor-apc complex	20	0	0.8815	Down	0.000275766	Yes	Up	0.702062	No	Up	0.000275766	Yes
Ophio1_1|g43.t1	482.614	114.506	284.167	4.21475	2.48168	PF00342.14|PGI	GO:0006094|gluconeogenesis;GO:0006096|glycolytic process;GO:0004347|glucose-6-phosphate isomerase activity	Metabolism|Overview|Carbon metabolism|K01810|GPI, pgi. glucose-6-phosphate isomerase [EC:5.3.1.9]:EC:5.3.1.9;Metabolism|Carbohydrate metabolism|Glycolysis / Gluconeogenesis|K01810|GPI, pgi. glucose-6-phosphate isomerase [EC:5.3.1.9]:EC:5.3.1.9;Metabolism|Carbohydrate metabolism|Pentose phosphate pathway|K01810|GPI, pgi. glucose-6-phosphate isomerase [EC:5.3.1.9]:EC:5.3.1.9;Metabolism|Carbohydrate…						glucose-6-phosphate isomerase	20	0	0.9365	Down	0.000275766	Yes	Down	0.053125	No	Up	0.000275766	Yes
Ophio1_1|g5033.t1	24.4324	6.03541	12.7507	4.04818	2.11265						2			---NA---	0			Down	0.000275766	Yes	Down	0.0227723	No	Up	0.0238914	Yes
Ophio1_1|g72.t1	32.8693	8.31963	31.1905	3.95081	3.74902	PF00412.17|LIM;PF00412.17|LIM	GO:0008270|zinc ion binding							lim domain-containing protein	20	1.31736e-113	0.673	Down	0.000275766	Yes	Down	0.862422	No	Up	0.000275766	Yes
Ophio1_1|g5036.t1	42.4053	10.8158	35.0003	3.92068	3.23603	PF00172.13|Zn_clus	GO:0000981|sequence-specific DNA binding RNA polymerase II transcription factor activity;GO:0008270|zinc ion binding;GO:0006355|regulation of transcription, DNA-templated;GO:0005634|nucleus			Zn2Cys6				c6 transcription	20	4.13126e-123	0.604	Down	0.000275766	Yes	Down	0.477605	No	Up	0.000275766	Yes
Ophio1_1|g6226.t1	5.98581	1.53938	4.21312	3.88846	2.73689						2			alpha-n-acetylglucosaminidase (glycoside hydrolase family 89) domain protein	20	0	0.7095	Down	0.000752938	Yes	Down	0.311256	No	Up	0.0100962	Yes
Ophio1_1|g7049.t1	7.30578	1.89269	17.0026	3.86	8.9833	PF00248.16|Aldo_ket_red								diketo-d-gluconic acid reductase a	20	0	0.867	Down	0.00385882	Yes	Up	0.0143892	Yes	Up	0.000275766	Yes
Ophio1_1|g4437.t1	79.7529	20.8234	49.8161	3.82997	2.39231	PF01135.14|PCMT	GO:0004719|protein-L-isoaspartate (D-aspartate) O-methyltransferase activity;GO:0006464|cellular protein modification process							protein-l-isoaspartate o-methyltransferase	20	4.54337e-122	0.812	Down	0.000275766	Yes	Down	0.0621168	No	Up	0.00238816	Yes
Ophio1_1|g4244.t1	29.2726	7.86688	27.1673	3.72099	3.45338	PF12330.3|DUF3635								haspin protein kinase	20	0	0.7255	Down	0.000275766	Yes	Down	0.800949	No	Up	0.000275766	Yes
Ophio1_1|g7569.t1	293.197	82.1273	184.075	3.57003	2.24134	PF00096.21|zf-C2H2;PF00096.21|zf-C2H2;PF13465.1|zf-H2C2_2	GO:0046872|metal ion binding	Cellular Processes|Cell growth and death|Cell cycle - yeast|K09202|SWI5. regulatory protein SWI5:		C2H2 zinc finger				c2h2 transcription factor swi5	20	0	0.663	Down	0.000275766	Yes	Down	0.1513	No	Up	0.00704135	Yes
Ophio1_1|g3427.t1	72.0564	20.2492	40.5233	3.55848	2.00123	PF13857.1|Ank_5								ankyrin repeat and zinc finger domain containing protein 1	20	0	0.8095	Down	0.000275766	Yes	Down	0.00903661	No	Up	0.00199939	Yes
Ophio1_1|g6418.t1	107.907	30.4868	99.2355	3.53947	3.25503	PF02878.11|PGM_PMM_I;PF02878.11|PGM_PMM_I;PF02879.11|PGM_PMM_II;PF00408.15|PGM_PMM_IV	GO:0005975|carbohydrate metabolic process;GO:0016868|intramolecular transferase activity, phosphotransferases	Metabolism|Carbohydrate metabolism|Amino sugar and nucleotide sugar metabolism|K01836|E5.4.2.3. phosphoacetylglucosamine mutase [EC:5.4.2.3]:EC:5.4.2.3						phosphoacetylglucosamine mutase	20	0	0.9025	Down	0.000275766	Yes	Down	0.75123	No	Up	0.000275766	Yes
Ophio1_1|g2491.t1	55.7844	15.7877	57.6164	3.53341	3.64945									hypothetical protein OCS_02631	1	1.84006e-07	0.49	Down	0.000275766	Yes	Up	0.906479	No	Up	0.000275766	Yes
Ophio1_1|g879.t1	70.6654	20.5598	73.3282	3.43707	3.56658	PF12351.3|Fig1;PF06687.7|SUR7					4			membrane fusion mating protein fig1	20	2.60379e-154	0.9205	Down	0.000752938	Yes	Up	0.909721	No	Up	0.000521802	Yes
Ophio1_1|g3562.t1	22.1682	6.4735	14.8009	3.42445	2.28638	PF02005.11|TRM;PF02005.11|TRM	GO:0008033|tRNA processing;GO:0004809|tRNA (guanine-N2-)-methyltransferase activity;GO:0003723|RNA binding							dimethylguanosine trna methyltransferase	20	0	0.7495	Down	0.000275766	Yes	Down	0.115001	No	Up	0.00238816	Yes
Ophio1_1|g2872.t1	76.1433	22.4905	45.1746	3.38558	2.00861	PF02146.12|SIR2	GO:0070403|NAD+ binding	Metabolism|Metabolism of cofactors and vitamins|Nicotinate and nicotinamide metabolism|K11121|SIR2. NAD-dependent histone deacetylase SIR2 [EC:3.5.1.-]:EC:3.5.1.-						nad-dependent histone deacetylase sir2	20	2.79999e-163	0.775	Down	0.000275766	Yes	Down	0.0156401	No	Up	0.00860161	Yes
Ophio1_1|g4288.t1	537.848	159.873	343.169	3.36422	2.14651	PF01380.17|SIS;PF01380.17|SIS;PF00310.16|GATase_2;PF00310.16|GATase_2;PF13522.1|GATase_6;PF13537.1|GATase_7;PF13230.1|GATase_4	GO:0030246|carbohydrate binding;GO:0005975|carbohydrate metabolic process;GO:0008152|metabolic process	Metabolism|Carbohydrate metabolism|Amino sugar and nucleotide sugar metabolism|K00820|glmS, GFPT. glucosamine--fructose-6-phosphate aminotransferase (isomerizing) [EC:2.6.1.16]:EC:2.6.1.16;Metabolism|Amino acid metabolism|Alanine, aspartate and glutamate metabolism|K00820|glmS, GFPT. glucosamine--fructose-6-phosphate aminotransferase (isomerizing) [EC:2.6.1.16]:EC:2.6.1.16				C44		glucosamine-fructose-6-phosphate aminotransferase	20	0	0.9555	Down	0.000275766	Yes	Down	0.148287	No	Up	0.00540255	Yes
Ophio1_1|g1990.t1	34.4545	10.2702	22.5559	3.3548	2.19625	PF00350.18|Dynamin_N;PF01031.15|Dynamin_M;PF02212.13|GED	GO:0005525|GTP binding;GO:0003924|GTPase activity							dynamin family protein	20	0	0.71	Down	0.000275766	Yes	Down	0.0605683	No	Up	0.00140305	Yes
Ophio1_1|g4970.t1	149.644	46.8529	101.993	3.19391	2.17688									set domain protein	20	1.0503e-90	0.7365	Down	0.000275766	Yes	Down	0.101233	No	Up	0.00331886	Yes
Ophio1_1|g7217.t1	37.1324	11.7026	30.6874	3.173	2.62227	PF00133.17|tRNA-synt_1;PF00133.17|tRNA-synt_1;PF00133.17|tRNA-synt_1;PF13603.1|tRNA-synt_1_2;PF09334.6|tRNA-synt_1g;PF08264.8|Anticodon_1	GO:0002161|aminoacyl-tRNA editing activity;GO:0004812|aminoacyl-tRNA ligase activity;GO:0005524|ATP binding;GO:0000166|nucleotide binding;GO:0006418|tRNA aminoacylation for protein translation	Genetic Information Processing|Translation|Aminoacyl-tRNA biosynthesis|K01869|LARS, leuS. leucyl-tRNA synthetase [EC:6.1.1.4]:EC:6.1.1.4						leucyl-trna synthetase	20	0	0.7945	Down	0.000275766	Yes	Down	0.419452	No	Up	0.000275766	Yes
Ophio1_1|g1328.t1	41.7619	13.1757	58.0898	3.16962	4.40886	PF00225.18|Kinesin	GO:0008017|microtubule binding;GO:0005524|ATP binding;GO:0003777|microtubule motor activity;GO:0007018|microtubule-based movement							kinesin family member 18 19	20	0	0.7585	Down	0.000752938	Yes	Up	0.196802	No	Up	0.000275766	Yes
Ophio1_1|g3384.t1	231.621	75.1077	165.606	3.08385	2.20491	PF00173.23|Cyt-b5	GO:0020037|heme binding							cytochrome b5-like heme steroid binding domain-containing protein	20	1.08773e-109	0.6915	Down	0.000275766	Yes	Down	0.129466	No	Up	0.000752938	Yes
Ophio1_1|g6115.t1	36.8375	12.0536	27.081	3.05614	2.24671	PF08546.6|ApbA_C;PF02558.11|ApbA	GO:0008677|2-dehydropantoate 2-reductase activity;GO:0016491|oxidoreductase activity;GO:0055114|oxidation-reduction process;GO:0050661|NADP binding	Metabolism|Metabolism of cofactors and vitamins|Pantothenate and CoA biosynthesis|K00077|panE, apbA. 2-dehydropantoate 2-reductase [EC:1.1.1.169]:EC:1.1.1.169						2-dehydropantoate 2-reductase	20	2.75564e-71	0.5045	Down	0.000275766	Yes	Down	0.194648	No	Up	0.000976025	Yes
Ophio1_1|g7610.t1	13.0065	4.29211	9.06337	3.03033	2.11164	PF13414.1|TPR_11								tetratricopeptide repeat protein 1	20	9.2101e-107	0.7255	Down	0.00180298	Yes	Down	0.265985	No	Up	0.0324341	Yes
Ophio1_1|g1208.t1	29.4332	10.1012	42.8018	2.91383	4.2373	PF00069.20|Pkinase;PF07714.12|Pkinase_Tyr;PF00659.13|POLO_box;PF14531.1|Kinase-like	GO:0005515|protein binding;GO:0005524|ATP binding;GO:0004672|protein kinase activity;GO:0006468|protein phosphorylation							plk protein kinase	20	0	0.8025	Down	0.000275766	Yes	Up	0.133552	No	Up	0.000275766	Yes
Ophio1_1|g1816.t1	161.839	56.669	153.722	2.85586	2.71263	PF03061.17|4HBT								thioesterase superfamily protein	20	2.12775e-68	0.768	Down	0.000275766	Yes	Down	0.85897	No	Up	0.000275766	Yes
Ophio1_1|g7241.t1	495.083	173.931	375.885	2.84643	2.16112									hypothetical protein FOPG_20142	20	4.39801e-62	0.5285	Down	0.000275766	Yes	Down	0.261189	No	Up	0.000275766	Yes
Ophio1_1|g1331.t1	26.4469	9.29627	24.3576	2.84489	2.62015			Metabolism|Metabolism of other amino acids|Glutathione metabolism|K00799|GST, gst. glutathione S-transferase [EC:2.5.1.18]:EC:2.5.1.18;Metabolism|Xenobiotics biodegradation and metabolism|Metabolism of xenobiotics by cytochrome P450|K00799|GST, gst. glutathione S-transferase [EC:2.5.1.18]:EC:2.5.1.18;Metabolism|Xenobiotics biodegradation and metabolism|Drug metabolism - cytochrome P450|K00799|GST…						glutathione s-transferase	20	0	0.553	Down	0.000275766	Yes	Down	0.763297	No	Up	0.000275766	Yes
Ophio1_1|g6006.t1	104.493	37.0594	91.2345	2.81961	2.46185				SignalP: has predicted secretion signal					---NA---	0			Down	0.000275766	Yes	Down	0.651377	No	Up	0.000521802	Yes
Ophio1_1|g6553.t1	32.2918	11.4987	25.7103	2.8083	2.23593	PF12171.3|zf-C2H2_jaz		Genetic Information Processing|Transcription|Spliceosome|K12848|SNU23. U4/U6.U5 tri-snRNP component SNU23:						c2h2 finger domain protein	20	1.02294e-97	0.7875	Down	0.00160518	Yes	Down	0.495379	No	Up	0.0132542	Yes
Ophio1_1|g2121.t1	204.054	73.2075	152.603	2.78734	2.08453									hypothetical protein UV8b_4340	15	1.67266e-12	0.5973	Down	0.00119408	Yes	Down	0.285099	No	Up	0.0128235	Yes
Ophio1_1|g1796.t1	904.87	325.071	782.121	2.78361	2.406	PF00076.17|RRM_1;PF14259.1|RRM_6	GO:0003676|nucleic acid binding							rna recognition domain-containing protein	20	2.09188e-133	0.841	Down	0.000275766	Yes	Down	0.642441	No	Up	0.000521802	Yes
Ophio1_1|g6544.t1	50.4662	18.1777	61.1629	2.77627	3.36472	PF13398.1|Peptidase_M50B					5			pc12g01000 protein	20	1.96876e-122	0.9075	Down	0.00180298	Yes	Up	0.528783	No	Up	0.000275766	Yes
Ophio1_1|g490.t1	151.13	54.775	112.555	2.75911	2.05486	PF00385.19|Chromo								chromo domain-containing protein	20	2.91063e-48	0.6725	Down	0.000275766	Yes	Down	0.207549	No	Up	0.00455317	Yes
Ophio1_1|g7307.t1	145.49	52.9212	109.35	2.74918	2.06628						4			hypothetical protein X797_002437	20	3.95702e-78	0.5955	Down	0.000275766	Yes	Down	0.2881	No	Up	0.0043831	Yes
Ophio1_1|g7116.t1	6.3593	2.31879	6.88856	2.74251	2.97076	PF12796.2|Ank_2					1			related to ankyrin	20	3.17172e-66	0.499	Down	0.00918242	Yes	Up	0.837781	No	Up	0.00421393	Yes
Ophio1_1|g1457.t1	45.1948	16.5011	63.2151	2.7389	3.83096									hypothetical protein OCS_04025	20	1.16849e-141	0.608	Down	0.000275766	Yes	Up	0.175569	No	Up	0.000275766	Yes
Ophio1_1|g3112.t1	33.2005	12.1591	59.3211	2.73051	4.87874	PF00069.20|Pkinase;PF07714.12|Pkinase_Tyr	GO:0005524|ATP binding;GO:0004672|protein kinase activity;GO:0006468|protein phosphorylation							nek protein kinase	20	0	0.716	Down	0.00276774	Yes	Up	0.0200609	No	Up	0.000275766	Yes
Ophio1_1|g7398.t1	454.48	166.793	398.096	2.72481	2.38677	PF00487.19|FA_desaturase;PF00173.23|Cyt-b5	GO:0006629|lipid metabolic process;GO:0020037|heme binding	Metabolism|Overview|Fatty acid metabolism|K00507|SCD, desC. stearoyl-CoA desaturase (delta-9 desaturase) [EC:1.14.19.1]:EC:1.14.19.1;Metabolism|Lipid metabolism|Biosynthesis of unsaturated fatty acids|K00507|SCD, desC. stearoyl-CoA desaturase (delta-9 desaturase) [EC:1.14.19.1]:EC:1.14.19.1;Environmental Information Processing|Signal transduction|AMPK signaling pathway|K00507|SCD, desC. stearoyl-…			3			acyl- desaturase	20	0	0.923	Down	0.000275766	Yes	Down	0.669849	No	Up	0.000275766	Yes
Ophio1_1|g4300.t1	142.77	53.0397	131.86	2.69176	2.48606						1			endosomal spry domain	20	1.0251e-101	0.6435	Down	0.000275766	Yes	Down	0.778501	No	Up	0.000275766	Yes
Ophio1_1|g3035.t1	1175.02	439.837	1113.47	2.67149	2.53155	PF00118.19|Cpn60_TCP1	GO:0044267|cellular protein metabolic process;GO:0005524|ATP binding	Genetic Information Processing|Folding, sorting and degradation|RNA degradation|K04077|groEL, HSPD1. chaperonin GroEL:;Human Diseases|Endocrine and metabolic diseases|Type I diabetes mellitus|K04077|groEL, HSPD1. chaperonin GroEL:;Human Diseases|Infectious diseases|Legionellosis|K04077|groEL, HSPD1. chaperonin GroEL:;Human Diseases|Infectious diseases|Tuberculosis|K04077|groEL, HSPD1. chaperonin …						heat shock protein mitochondrial	20	0	0.945	Down	0.00180298	Yes	Down	0.895454	No	Up	0.00313411	Yes
Ophio1_1|g4003.t1	68.3247	25.5912	92.5042	2.66985	3.61469	PF00069.20|Pkinase;PF07714.12|Pkinase_Tyr;PF14531.1|Kinase-like	GO:0005524|ATP binding;GO:0004672|protein kinase activity;GO:0006468|protein phosphorylation							aur protein kinase	20	0	0.8905	Down	0.00160518	Yes	Up	0.228723	No	Up	0.000275766	Yes
Ophio1_1|g2099.t1	42.7507	16.6107	43.11	2.57368	2.59532	PF00150.13|Cellulase	GO:0005975|carbohydrate metabolic process;GO:0004553|hydrolase activity, hydrolyzing O-glycosyl compounds	Metabolism|Carbohydrate metabolism|Starch and sucrose metabolism|K01210|E3.2.1.58. glucan 1,3-beta-glucosidase [EC:3.2.1.58]:EC:3.2.1.58			1			exo-beta- -glucanase	20	0	0.7375	Down	0.00403333	Yes	Up	0.979523	No	Up	0.0029558	Yes
Ophio1_1|g4313.t1	77.8428	30.3358	69.0382	2.56604	2.2758	PF08326.7|ACC_central;PF01039.17|Carboxyl_trans;PF02786.12|CPSase_L_D2;PF00289.17|CPSase_L_chain;PF02785.14|Biotin_carb_C;PF00364.17|Biotin_lipoyl;PF13535.1|ATP-grasp_4	GO:0003989|acetyl-CoA carboxylase activity;GO:0008152|metabolic process;GO:0005524|ATP binding;GO:0006633|fatty acid biosynthetic process;GO:0003824|catalytic activity;GO:0016874|ligase activity	Metabolism|Overview|Fatty acid metabolism|K11262|ACAC. acetyl-CoA carboxylase / biotin carboxylase [EC:6.4.1.2 6.3.4.14]:EC:6.4.1.2 6.3.4.14;Metabolism|Carbohydrate metabolism|Pyruvate metabolism|K11262|ACAC. acetyl-CoA carboxylase / biotin carboxylase [EC:6.4.1.2 6.3.4.14]:EC:6.4.1.2 6.3.4.14;Metabolism|Carbohydrate metabolism|Propanoate metabolism|K11262|ACAC. acetyl-CoA carboxylase / biotin ca…						acetyl- carboxylase	20	0	0.9145	Down	0.000275766	Yes	Down	0.707764	No	Up	0.00119408	Yes
Ophio1_1|g3867.t1	33.0307	12.9139	28.8015	2.55776	2.23027									t-complex protein 1	9	2.4105e-06	0.5556	Down	0.0169859	Yes	Down	0.744242	No	Up	0.0481032	Yes
Ophio1_1|g127.t1	48.4433	19.5114	89.7971	2.48282	4.60229									glycosyltransferase family 25 protein	20	4.10508e-133	0.6205	Down	0.000275766	Yes	Up	0.00367216	No	Up	0.000275766	Yes
Ophio1_1|g1557.t1	220.584	90.302	193.232	2.44274	2.13984	PF00270.24|DEAD;PF00271.26|Helicase_C;PF12333.3|Ipi1_N	GO:0003676|nucleic acid binding;GO:0004386|helicase activity;GO:0005524|ATP binding	Organismal Systems|Immune system|RIG-I-like receptor signaling pathway|K11594|DDX3X, bel. ATP-dependent RNA helicase DDX3X [EC:3.6.4.13]:EC:3.6.4.13;Human Diseases|Cancers|Viral carcinogenesis|K11594|DDX3X, bel. ATP-dependent RNA helicase DDX3X [EC:3.6.4.13]:EC:3.6.4.13;Human Diseases|Infectious diseases|Hepatitis B|K11594|DDX3X, bel. ATP-dependent RNA helicase DDX3X [EC:3.6.4.13]:EC:3.6.4.13						dead deah box rna helicase	20	0	0.8	Down	0.000752938	Yes	Down	0.681465	No	Up	0.00276774	Yes
Ophio1_1|g5053.t1	621.257	255.455	548.783	2.43196	2.14826	PF00171.17|Aldedh	GO:0016491|oxidoreductase activity;GO:0055114|oxidation-reduction process;GO:0008152|metabolic process	Metabolism|Carbohydrate metabolism|Glycolysis / Gluconeogenesis|K00128|E1.2.1.3. aldehyde dehydrogenase (NAD+) [EC:1.2.1.3]:EC:1.2.1.3;Metabolism|Carbohydrate metabolism|Pentose and glucuronate interconversions|K00128|E1.2.1.3. aldehyde dehydrogenase (NAD+) [EC:1.2.1.3]:EC:1.2.1.3;Metabolism|Carbohydrate metabolism|Ascorbate and aldarate metabolism|K00128|E1.2.1.3. aldehyde dehydrogenase (NAD+) […						aldehyde dehydrogenase	20	0	0.907	Down	0.00199939	Yes	Down	0.734013	No	Up	0.0109602	Yes
Ophio1_1|g2953.t1	20.8214	8.68527	32.5165	2.39732	3.74387	PF07557.6|Shugoshin_C;PF07558.6|Shugoshin_N	GO:0000775|chromosome, centromeric region;GO:0005634|nucleus;GO:0045132|meiotic chromosome segregation							shugoshin	20	2.47082e-173	0.5925	Down	0.0029558	Yes	Up	0.0839364	No	Up	0.000275766	Yes
Ophio1_1|g5977.t1	190.429	79.4816	225.297	2.39589	2.83458	PF08442.5|ATP-grasp_2		Metabolism|Carbohydrate metabolism|Citrate cycle (TCA cycle)|K01648|ACLY. ATP citrate (pro-S)-lyase [EC:2.3.3.8]:EC:2.3.3.8;Metabolism|Energy metabolism|Carbon fixation pathways in prokaryotes|K01648|ACLY. ATP citrate (pro-S)-lyase [EC:2.3.3.8]:EC:2.3.3.8						atp-citrate synthase subunit 2	20	0	0.948	Down	0.000275766	Yes	Up	0.531819	No	Up	0.000275766	Yes
Ophio1_1|g278.t1	10.3236	4.35365	12.5263	2.37125	2.87719	PF01083.17|Cutinase	GO:0016787|hydrolase activity;GO:0008152|metabolic process		SignalP: has predicted secretion signal					carbohydrate esterase family 5 protein	20	3.73888e-46	0.5125	Down	0.0253805	Yes	Up	0.615938	No	Up	0.00523464	Yes
Ophio1_1|g5233.t1	69.0362	29.4236	84.0779	2.34629	2.8575	PF08045.6|CDC14								cell division control protein	20	4.28887e-170	0.8645	Down	0.00734942	Yes	Up	0.474808	No	Up	0.000752938	Yes
Ophio1_1|g5976.t1	706.848	304.715	794.703	2.3197	2.60802	PF14388.1|DUF4419			SignalP: has predicted secretion signal					duf4419 domain protein	20	1.47748e-121	0.6065	Down	0.0112585	Yes	Up	0.751718	No	Up	0.00557279	Yes
Ophio1_1|g3665.t1	22.4372	9.73341	21.1562	2.30517	2.17357	PF05071.11|NDUFA12								nadh ubiquinone oxidoreductase subunit ndufa12 domain protein	20	1.17324e-56	0.6025	Down	0.0171271	Yes	Down	0.889759	No	Up	0.0325493	Yes
Ophio1_1|g5978.t1	200.134	87.0728	194.86	2.29847	2.2379	PF00285.16|Citrate_synt;PF02629.14|CoA_binding;PF00549.14|Ligase_CoA;PF13607.1|Succ_CoA_lig	GO:0044262|cellular carbohydrate metabolic process;GO:0048037|cofactor binding;GO:0003824|catalytic activity;GO:0046912|transferase activity, transferring acyl groups, acyl groups converted into alkyl on transfer;GO:0008152|metabolic process	Metabolism|Carbohydrate metabolism|Citrate cycle (TCA cycle)|K01648|ACLY. ATP citrate (pro-S)-lyase [EC:2.3.3.8]:EC:2.3.3.8;Metabolism|Energy metabolism|Carbon fixation pathways in prokaryotes|K01648|ACLY. ATP citrate (pro-S)-lyase [EC:2.3.3.8]:EC:2.3.3.8						atp-citrate synthase subunit 1	20	0	0.959	Down	0.000275766	Yes	Down	0.937024	No	Up	0.000521802	Yes
Ophio1_1|g2261.t1	128.125	55.9604	116.764	2.28957	2.08655	PF00810.13|ER_lumen_recept	GO:0016021|integral component of membrane;GO:0046923|ER retention sequence binding;GO:0006621|protein retention in ER lumen				4			er lumen protein retaining receptor	20	0	0.8095	Down	0.000275766	Yes	Down	0.719159	No	Up	0.000521802	Yes
Ophio1_1|g4259.t1	71.583	31.8736	84.9103	2.24584	2.66397	PF00153.22|Mito_carr;PF00153.22|Mito_carr;PF00153.22|Mito_carr								mitochondrial phosphate carrier protein 2	20	0	0.8395	Down	0.000976025	Yes	Up	0.492067	No	Up	0.000275766	Yes
Ophio1_1|g846.t1	55.1074	24.9968	74.2308	2.20458	2.96961						8			cation channel family	20	0	0.763	Down	0.000275766	Yes	Up	0.210627	No	Up	0.000275766	Yes
Ophio1_1|g4245.t1	195.649	88.8313	189.379	2.20248	2.13189	PF07946.9|DUF1682								duf1682 domain protein	20	0	0.743	Down	0.000521802	Yes	Down	0.912937	No	Up	0.000521802	Yes
Ophio1_1|g5443.t1	516.635	235.313	592.124	2.19552	2.51633	PF00162.14|PGK	GO:0006096|glycolytic process;GO:0004618|phosphoglycerate kinase activity	Metabolism|Overview|Carbon metabolism|K00927|PGK, pgk. phosphoglycerate kinase [EC:2.7.2.3]:EC:2.7.2.3;Metabolism|Overview|Biosynthesis of amino acids|K00927|PGK, pgk. phosphoglycerate kinase [EC:2.7.2.3]:EC:2.7.2.3;Metabolism|Carbohydrate metabolism|Glycolysis / Gluconeogenesis|K00927|PGK, pgk. phosphoglycerate kinase [EC:2.7.2.3]:EC:2.7.2.3;Metabolism|Energy metabolism|Carbon fixation in photos…						phosphoglycerate kinase	20	0	0.9255	Down	0.00140305	Yes	Up	0.676345	No	Up	0.000275766	Yes
Ophio1_1|g1454.t1	12.5921	5.87042	17.4007	2.14501	2.96413	PF03188.11|Cytochrom_B561;PF10348.4|DUF2427	GO:0016021|integral component of membrane		SignalP: has predicted secretion signal		5			integral membrane protein	20	0	0.609	Down	0.0257429	Yes	Up	0.29207	No	Up	0.00238816	Yes
Ophio1_1|g5122.t1	24.1505	11.4109	24.492	2.11644	2.14637	PF00063.16|Myosin_head	GO:0016459|myosin complex;GO:0003774|motor activity;GO:0005524|ATP binding	Cellular Processes|Cellular commiunity|Tight junction|K10352|MYH. myosin heavy chain:						myosin heavy chain	20	0	0.8945	Down	0.00766387	Yes	Up	0.96544	No	Up	0.00573661	Yes
Ophio1_1|g645.t1	83.3089	39.8185	96.2979	2.09222	2.41842	PF03345.9|DDOST_48kD	GO:0018279|protein N-linked glycosylation via asparagine;GO:0005789|endoplasmic reticulum membrane;GO:0004579|dolichyl-diphosphooligosaccharide-protein glycotransferase activity	Metabolism|Glycan biosynthesis and metabolism|N-Glycan biosynthesis|K12670|WBP1. oligosaccharyltransferase complex subunit beta:;Metabolism|Glycan biosynthesis and metabolism|Various types of N-glycan biosynthesis|K12670|WBP1. oligosaccharyltransferase complex subunit beta:;Genetic Information Processing|Folding, sorting and degradation|Protein processing in endoplasmic reticulum|K12670|WBP1. oli…	SignalP: has predicted secretion signal		2			oligosaccharyl transferase complex subunit ost4	20	0	0.766	Down	0.00119408	Yes	Up	0.557233	No	Up	0.000275766	Yes
Ophio1_1|g4121.t1	31.6366	15.1631	35.0758	2.08642	2.31323	PF11559.3|ADIP								hypothetical protein FPSE_03610	20	4.01374e-164	0.5845	Down	0.00720092	Yes	Up	0.702812	No	Up	0.00219689	Yes
Ophio1_1|g5846.t1	169.186	82.2078	175.994	2.05803	2.14084	PF10338.4|DUF2423								protein family upf0642	20	6.97895e-32	0.676	Down	0.00557279	Yes	Up	0.900093	No	Up	0.0029558	Yes
Ophio1_1|g271.t1	115.338	56.4964	123.542	2.04151	2.18672	PF00465.14|Fe-ADH	GO:0016491|oxidoreductase activity;GO:0046872|metal ion binding;GO:0055114|oxidation-reduction process							maleylacetate reductase	20	6.42436e-75	0.5795	Down	0.00140305	Yes	Up	0.795317	No	Up	0.00140305	Yes
Ophio1_1|g3259.t1	21.5774	10.7332	21.9664	2.01034	2.04658	PF00488.16|MutS_V;PF05192.13|MutS_III;PF01624.15|MutS_I;PF05188.12|MutS_II;PF05190.13|MutS_IV	GO:0006298|mismatch repair;GO:0005524|ATP binding;GO:0030983|mismatched DNA binding							2 protein	20	0	0.8045	Down	0.00455317	Yes	Up	0.952425	No	Up	0.00403333	Yes
Ophio1_1|g2276.t1	44.4936	22.1422	48.4062	2.00945	2.18615									nucleic acid- ob-fold protein	20	2.38005e-69	0.487	Down	0.00573661	Yes	Up	0.753491	No	Up	0.00140305	Yes
Ophio1_1|g6890.t1	32.0436	15.9536	58.6548	2.00855	3.67659	PF08311.7|Mad3_BUB1_I;PF00069.20|Pkinase	GO:0005524|ATP binding;GO:0004672|protein kinase activity;GO:0006468|protein phosphorylation	Cellular Processes|Cell growth and death|Cell cycle|K02178|BUB1. checkpoint serine/threonine-protein kinase [EC:2.7.11.1]:EC:2.7.11.1;Cellular Processes|Cell growth and death|Cell cycle - yeast|K02178|BUB1. checkpoint serine/threonine-protein kinase [EC:2.7.11.1]:EC:2.7.11.1;Cellular Processes|Cell growth and death|Meiosis - yeast|K02178|BUB1. checkpoint serine/threonine-protein kinase [EC:2.7.11…						checkpoint protein kinase	20	0	0.7175	Down	0.00654559	Yes	Up	0.00903661	No	Up	0.000275766	Yes
Ophio1_1|g1259.t1	26.9725	13.4353	37.5436	2.00758	2.7944	PF00072.19|Response_reg;PF02518.21|HATPase_c;PF00512.20|HisKA	GO:0000155|phosphorelay sensor kinase activity;GO:0000160|phosphorelay signal transduction system;GO:0016020|membrane;GO:0005524|ATP binding;GO:0000156|phosphorelay response regulator activity;GO:0007165|signal transduction	Environmental Information Processing|Signal transduction|Two-component system|K11231|SLN1. osomolarity two-component system, sensor histidine kinase SLN1 [EC:2.7.13.3]:EC:2.7.13.3;Environmental Information Processing|Signal transduction|MAPK signaling pathway - yeast|K11231|SLN1. osomolarity two-component system, sensor histidine kinase SLN1 [EC:2.7.13.3]:EC:2.7.13.3			1			histidine kinase hhk5p	20	0	0.7415	Down	0.0143892	Yes	Up	0.152114	No	Up	0.000275766	Yes
