# Supplementary material for: Gene expression during zombie ant biting behavior reflects the complexity underlying fungal parasitic behavioral manipulation
Source: BMC Genomics. 2015 Aug 19;16(1):620. doi: 10.1186/s12864-015-1812-x (PMC4545319; doi:10.1186/s12864-015-1812-x)
Supplement: Additional file 10: — Differentially expressed C. castaneus genes. Tables displaying all C. castaneus genes, including their expression levels and annotation, that were found to be differentially expressed in healthy ant heads at 2 different time points during the day; 10:00 h and 14:00 h (sheets 2 and 3), during manipulated biting behavior in comparison to healthy ant heads at 10:00 h (sheets 4 and 5), after manipulated biting behavior in comparison to healthy ant heads at 14:00 h (sheets 6 and 7), and during manipulated biting behavior versus death after manipulated biting behavior (sheets 8 and 9). (XLSX 339 kb) [file 12864_2015_1812_MOESM10_ESM.xlsx]

## Sheet: Legend
HA2	Healthy Ant Control at 2PM
HA10	Healthy Ant Control at 10AM
CcL	During Manipulated Biting Behavior
CcD	After Manipulated Biting Behavior

## Sheet: Up_Control10AM_vs_Control2PM
All up-regulated Camponotus floridanus homologs (2-fold and significant Q<0.05, minimum expression of 4) in healthy Camponotus castaneus ant heads at 10 AM (Ant Controls at 10AM samples) compared to gene expression at 2 PM (Ant Controls at 2PM samples)
ProteinId	HA2	HA10	CcL	CcD	PFAM annotation	GO annotation (terminal nodes only)	HA2 -> HA10: Up/Down	HA2 -> HA10: q value	HA2 -> HA10: : q-value <= 0.05, fold change >= 2, and >= 1 sample with >= 4 expression value?	fold Up HA2 -> HA10
Camfl1|CFLO16939-PA	0	37.0362	5.00979	0	PF03392.8|OS-D		Up	0.000751251	Yes	Infinite
Camfl1|CFLO17931-PA	0	6.33088	2.35322	0.253947	PF00650.15|CRAL_TRIO;PF03765.10|CRAL_TRIO_N		Up	0.000751251	Yes	Infinite
Camfl1|CFLO17234-PA	1.25955	105.185	14.4789	14.5688	PF00067.17|p450	GO:0005506|iron ion binding;GO:0055114|oxidation-reduction process;GO:0016705|oxidoreductase activity, acting on paired donors, with incorporation or reduction of molecular oxygen;GO:0020037|heme binding	Up	0.0458712	Yes	83.51
Camfl1|CFLO14251-PA	4.81084	148.865	51.2487	39.2753	PF03392.8|OS-D		Up	0.0191875	Yes	30.9437
Camfl1|CFLO16251-PA	4.55598	70.6517	10.2957	43.5995	PF03392.8|OS-D		Up	0.0141712	Yes	15.5075
Camfl1|CFLO17376-PA	12.9625	139.914	45.6013	29.6026	PF00135.23|COesterase		Up	0.000751251	Yes	10.7938
Camfl1|CFLO19614-PA	4.69799	43.0416	106.108	5.49195	PF00171.17|Aldedh;PF00551.14|Formyl_trans_N;PF02911.13|Formyl_trans_C;PF00550.20|PP-binding	GO:0009058|biosynthetic process;GO:0016491|oxidoreductase activity;GO:0055114|oxidation-reduction process;GO:0008152|metabolic process;GO:0016742|hydroxymethyl-, formyl- and related transferase activity	Up	0.000751251	Yes	9.16171
Camfl1|CFLO16747-PA	5.10245	30.1674	25.8927	3.60322			Up	0.0113694	Yes	5.91234
Camfl1|CFLO18556-PA	2.65702	13.1462	6.33367	10.8454	PF00091.20|Tubulin;PF00091.20|Tubulin;PF03953.12|Tubulin_C	GO:0043234|protein complex;GO:0006184|GTP catabolic process;GO:0003924|GTPase activity;GO:0005525|GTP binding;GO:0051258|protein polymerization	Up	0.000751251	Yes	4.94772
Camfl1|CFLO20528-PA	2.16157	10.5283	3.20954	0	PF07714.12|Pkinase_Tyr;PF00069.20|Pkinase	GO:0005524|ATP binding;GO:0004672|protein kinase activity;GO:0006468|protein phosphorylation	Up	0.0355749	Yes	4.87067
Camfl1|CFLO15604-PA	16.4304	77.1281	65.3794	30.928	PF09733.4|VEFS-Box		Up	0.000751251	Yes	4.69423
Camfl1|CFLO16493-PA	8.51546	36.9655	46.3159	45.9685			Up	0.0407459	Yes	4.34099
Camfl1|CFLO16107-PA	116.014	450.852	84.2706	8.33009	PF01097.13|Defensin_2	GO:0006952|defense response	Up	0.000751251	Yes	3.88619
Camfl1|CFLO13797-PA	1.70283	6.42173	3.93166	0.267229	PF07690.11|MFS_1;PF00083.19|Sugar_tr	GO:0016021|integral component of membrane;GO:0055085|transmembrane transport;GO:0022857|transmembrane transporter activity	Up	0.0218085	Yes	3.77121
Camfl1|CFLO20886-PA	67.1695	248.719	136.427	2.10037			Up	0.000751251	Yes	3.70286
Camfl1|CFLO17603-PA	6.56574	23.2368	7.84834	1.23713	PF00538.14|Linker_histone	GO:0006334|nucleosome assembly;GO:0003677|DNA binding;GO:0005634|nucleus;GO:0000786|nucleosome	Up	0.00711522	Yes	3.5391
Camfl1|CFLO18004-PA	20.5525	69.8479	8.5076	7.96277			Up	0.00139605	Yes	3.39851
Camfl1|CFLO23117-PA	12.2255	41.3378	20.2841	8.99336	PF01401.13|Peptidase_M2	GO:0006508|proteolysis;GO:0008237|metallopeptidase activity;GO:0008241|peptidyl-dipeptidase activity;GO:0016020|membrane	Up	0.0498899	Yes	3.38128
Camfl1|CFLO18053-PA	7.54199	24.51	20.9655	16.4387	PF03441.9|FAD_binding_7;PF00875.13|DNA_photolyase	GO:0006281|DNA repair;GO:0003913|DNA photolyase activity	Up	0.000751251	Yes	3.24981
Camfl1|CFLO23129-PA	5.30074	17.1489	7.98681	16.3805	PF12796.2|Ank_2;PF12796.2|Ank_2;PF13637.1|Ank_4;PF13637.1|Ank_4;PF13637.1|Ank_4;PF00023.25|Ank;PF05186.8|Dpy-30	GO:0005515|protein binding	Up	0.000751251	Yes	3.23519
Camfl1|CFLO21333-PA	68.0834	216.626	80.3665	60.2401	PF08768.6|DUF1794		Up	0.000751251	Yes	3.18177
Camfl1|CFLO18176-PA	3.22948	10.2315	5.64632	3.19829	PF03098.10|An_peroxidase;PF03098.10|An_peroxidase;PF03098.10|An_peroxidase	GO:0004601|peroxidase activity;GO:0006979|response to oxidative stress;GO:0055114|oxidation-reduction process;GO:0020037|heme binding	Up	0.000751251	Yes	3.16816
Camfl1|CFLO17031-PA	7.47751	23.0232	51.3588	26.7164	PF02373.17|JmjC;PF13431.1|TPR_17;PF00515.23|TPR_1;PF00515.23|TPR_1;PF13414.1|TPR_11	GO:0005515|protein binding	Up	0.000751251	Yes	3.07899
Camfl1|CFLO15034-PA	13.854	42.5277	26.1399	15.4675	PF00650.15|CRAL_TRIO		Up	0.000751251	Yes	3.06971
Camfl1|CFLO17147-PA	6.45079	19.7289	8.4967	2.3305	PF13594.1|Amidohydro_5		Up	0.0458712	Yes	3.05837
Camfl1|CFLO16746-PA	24.1245	73.1551	79.4846	5.5688			Up	0.000751251	Yes	3.0324
Camfl1|CFLO24252-PA	15.1199	44.6126	36.6851	19.5411			Up	0.00198307	Yes	2.95059
Camfl1|CFLO12830-PA	4.64169	13.4686	8.14706	8.59377			Up	0.0124507	Yes	2.90166
Camfl1|CFLO18776-PA	1.74692	5.05635	26.6843	10.6045	PF00379.18|Chitin_bind_4;PF05217.7|STOP	GO:0042302|structural constituent of cuticle	Up	0.0200639	Yes	2.89444
Camfl1|CFLO20552-PA	22.6749	64.0724	17.1751	5.51813	PF00650.15|CRAL_TRIO;PF03765.10|CRAL_TRIO_N		Up	0.000751251	Yes	2.8257
Camfl1|CFLO21078-PA	19.5214	54.6555	27.7748	14.3605			Up	0.000751251	Yes	2.79977
Camfl1|CFLO16558-PA	14.9639	40.8597	51.9248	2.05737	PF15430.1|SVWC		Up	0.0106398	Yes	2.73055
Camfl1|CFLO15056-PA	1.81516	4.92131	0.278992	0.349335	PF00128.19|Alpha-amylase	GO:0005975|carbohydrate metabolic process;GO:0003824|catalytic activity;GO:0043169|cation binding	Up	0.0427975	Yes	2.71123
Camfl1|CFLO16381-PA	9.42211	25.2041	7.26107	29.689			Up	0.0194698	Yes	2.675
Camfl1|CFLO17277-PA	40.2849	106.257	42.557	161.823	PF00135.23|COesterase;PF07859.8|Abhydrolase_3	GO:0016787|hydrolase activity;GO:0008152|metabolic process	Up	0.000751251	Yes	2.63764
Camfl1|CFLO16003-PA	51.0985	130.673	59.4774	46.8705	PF01151.13|ELO	GO:0016021|integral component of membrane	Up	0.000751251	Yes	2.55728
Camfl1|CFLO15099-PA	18.6576	47.6238	10.7859	10.5851	PF08661.6|Rep_fac-A_3		Up	0.0350952	Yes	2.55251
Camfl1|CFLO23116-PA	18.7693	47.9012	31.5597	10.8144	PF01401.13|Peptidase_M2;PF01401.13|Peptidase_M2	GO:0006508|proteolysis;GO:0008237|metallopeptidase activity;GO:0008241|peptidyl-dipeptidase activity;GO:0016020|membrane	Up	0.000751251	Yes	2.5521
Camfl1|CFLO14459-PA	1.89579	4.79751	2.43059	2.9404	PF03359.8|GKAP	GO:0007267|cell-cell signaling	Up	0.00875512	Yes	2.53061
Camfl1|CFLO14509-PA	48.059	121.201	41.6735	52.1759	PF00474.12|SSF	GO:0016020|membrane;GO:0006810|transport;GO:0005215|transporter activity;GO:0055085|transmembrane transport	Up	0.000751251	Yes	2.52192
Camfl1|CFLO19748-PA	23.387	58.9572	12.3553	4.92111	PF00125.19|Histone;PF00808.18|CBFD_NFYB_HMF	GO:0043565|sequence-specific DNA binding;GO:0003677|DNA binding;GO:0005622|intracellular	Up	0.017373	Yes	2.52094
Camfl1|CFLO19556-PA	3.56219	8.9165	13.6303	11.2229	PF00685.22|Sulfotransfer_1	GO:0008146|sulfotransferase activity	Up	0.0445259	Yes	2.5031
Camfl1|CFLO13796-PA	18.7559	46.4404	14.2523	3.21366	PF07690.11|MFS_1;PF00083.19|Sugar_tr	GO:0016021|integral component of membrane;GO:0055085|transmembrane transport;GO:0022857|transmembrane transporter activity	Up	0.000751251	Yes	2.47604
Camfl1|CFLO16717-PA	23.9806	59.376	46.6544	33.3677	PF13895.1|Ig_2;PF13895.1|Ig_2;PF13895.1|Ig_2		Up	0.000751251	Yes	2.476
Camfl1|CFLO15004-PA	27.9724	68.8346	17.0594	79.9942	PF02949.15|7tm_6;PF08395.7|7tm_7	GO:0005549|odorant binding;GO:0007608|sensory perception of smell;GO:0050909|sensory perception of taste;GO:0016021|integral component of membrane;GO:0016020|membrane;GO:0004984|olfactory receptor activity	Up	0.000751251	Yes	2.4608
Camfl1|CFLO20283-PA	32.249	78.829	7.11909	9.3923			Up	0.000751251	Yes	2.44439
Camfl1|CFLO18646-PA	5.33023	12.9914	140.579	350.157	PF00069.20|Pkinase;PF07714.12|Pkinase_Tyr	GO:0005524|ATP binding;GO:0004672|protein kinase activity;GO:0006468|protein phosphorylation	Up	0.0054229	Yes	2.43731
Camfl1|CFLO21321-PA	4.58969	11.1735	10.1341	6.35033	PF03137.15|OATP;PF07690.11|MFS_1;PF07648.10|Kazal_2	GO:0006810|transport;GO:0005215|transporter activity;GO:0005515|protein binding;GO:0016021|integral component of membrane;GO:0016020|membrane;GO:0055085|transmembrane transport	Up	0.0025369	Yes	2.43448
Camfl1|CFLO16983-PA	3.81272	8.91172	5.06165	4.96108	PF12796.2|Ank_2;PF12796.2|Ank_2;PF12796.2|Ank_2;PF12796.2|Ank_2;PF12796.2|Ank_2;PF12796.2|Ank_2;PF12796.2|Ank_2;PF12796.2|Ank_2;PF12796.2|Ank_2;PF12796.2|Ank_2;PF12796.2|Ank_2;PF12796.2|Ank_2;PF12796.2|Ank_2;PF00023.25|Ank;PF00023.25|Ank;PF00023.25|Ank;PF00023.25|Ank;PF00023.25|Ank;PF00023.25|Ank;PF00023.25|Ank;PF00023.25|Ank;PF00023.25|Ank;PF00023.25|Ank;PF00023.25|Ank;PF00023.25|Ank;PF00023.25|…	GO:0005515|protein binding	Up	0.000751251	Yes	2.33737
Camfl1|CFLO14784-PA	4.7325	10.8428	11.3768	12.874	PF02176.13|zf-TRAF;PF02176.13|zf-TRAF;PF02176.13|zf-TRAF;PF00917.21|MATH	GO:0005515|protein binding	Up	0.0343645	Yes	2.29114
Camfl1|CFLO14656-PA	6.27136	14.3494	11.1315	17.5911	PF10188.4|Oscp1		Up	0.0194698	Yes	2.28808
Camfl1|CFLO13433-PA	5.441	12.3433	5.57569	6.66265	PF08441.7|Integrin_alpha2		Up	0.000751251	Yes	2.26857
Camfl1|CFLO22737-PA	5.18266	11.538	17.8825	11.9091			Up	0.0237857	Yes	2.22627
Camfl1|CFLO17366-PA	28.0986	62.3298	11.7172	13.7809	PF03281.9|Mab-21		Up	0.000751251	Yes	2.21825
Camfl1|CFLO20838-PA	6.68877	14.3955	23.5999	34.4036	PF01062.16|Bestrophin		Up	0.00586296	Yes	2.15219
Camfl1|CFLO16593-PA	22.2252	47.5091	18.8658	20.182	PF00206.15|Lyase_1;PF10397.4|ADSL_C		Up	0.000751251	Yes	2.13762
Camfl1|CFLO21581-PA	7.30894	15.5064	28.6041	34.2679	PF00076.17|RRM_1;PF13893.1|RRM_5;PF14259.1|RRM_6	GO:0003676|nucleic acid binding	Up	0.0452229	Yes	2.12157
Camfl1|CFLO17862-PA	67.1443	142.326	88.6985	90.4364	PF00487.19|FA_desaturase	GO:0006629|lipid metabolic process	Up	0.000751251	Yes	2.1197
Camfl1|CFLO14570-PA	50.4217	106.813	52.6795	40.8298			Up	0.00139605	Yes	2.11839
Camfl1|CFLO15091-PA	2.32991	4.92849	1.3505	0.17697	PF01347.17|Vitellogenin_N	GO:0006869|lipid transport;GO:0005319|lipid transporter activity	Up	0.0102692	Yes	2.11531
Camfl1|CFLO23178-PA	16.9625	35.5153	59.4993	69.8738	PF00001.16|7tm_1;PF10320.4|7TM_GPCR_Srsx	GO:0004930|G-protein coupled receptor activity;GO:0007186|G-protein coupled receptor signaling pathway;GO:0016021|integral component of membrane	Up	0.00198307	Yes	2.09375
Camfl1|CFLO17966-PA	16.3233	34.1759	42.8084	39.8498	PF00650.15|CRAL_TRIO;PF13716.1|CRAL_TRIO_2		Up	0.000751251	Yes	2.09369
Camfl1|CFLO22040-PA	13.6627	28.5585	25.4595	21.3112	PF00089.21|Trypsin	GO:0006508|proteolysis;GO:0004252|serine-type endopeptidase activity	Up	0.000751251	Yes	2.09025
Camfl1|CFLO15145-PA	8.52573	17.7932	23.5523	13.6909			Up	0.00711522	Yes	2.087
Camfl1|CFLO19423-PA	10.3024	21.4288	16.7869	23.492	PF00076.17|RRM_1;PF13893.1|RRM_5;PF14259.1|RRM_6	GO:0003676|nucleic acid binding	Up	0.0176581	Yes	2.07998
Camfl1|CFLO16570-PA	34.0065	70.6982	46.4564	20.9101			Up	0.000751251	Yes	2.07896
Camfl1|CFLO14652-PA	47.7608	97.616	495.974	215.744	PF00083.19|Sugar_tr;PF07690.11|MFS_1	GO:0022857|transmembrane transporter activity;GO:0016021|integral component of membrane;GO:0055085|transmembrane transport	Up	0.000751251	Yes	2.04385
Camfl1|CFLO16804-PA	91.3791	186.484	208.972	241.819	PF00285.16|Citrate_synt	GO:0044262|cellular carbohydrate metabolic process;GO:0046912|transferase activity, transferring acyl groups, acyl groups converted into alkyl on transfer	Up	0.000751251	Yes	2.04077
Camfl1|CFLO14731-PA	17.5138	35.5783	3.09803	0	PF07690.11|MFS_1;PF07690.11|MFS_1	GO:0016021|integral component of membrane;GO:0055085|transmembrane transport	Up	0.00139605	Yes	2.03144
Camfl1|CFLO14327-PA	54.9042	111.453	60.3987	33.5134	PF06585.6|JHBP		Up	0.000751251	Yes	2.02995
Camfl1|CFLO17220-PA	39.7424	80.4404	35.3512	30.1673	PF07856.7|Orai-1		Up	0.000751251	Yes	2.02404
Camfl1|CFLO20806-PA	26.3538	53.3247	14.5485	12.976	PF13520.1|AA_permease_2;PF00324.16|AA_permease	GO:0003333|amino acid transmembrane transport;GO:0006810|transport;GO:0055085|transmembrane transport;GO:0016020|membrane;GO:0015171|amino acid transmembrane transporter activity	Up	0.000751251	Yes	2.02342
Camfl1|CFLO16784-PA	11.3811	23.0118	22.0717	2.21852	PF00250.13|Fork_head	GO:0006355|regulation of transcription, DNA-templated;GO:0043565|sequence-specific DNA binding;GO:0003700|sequence-specific DNA binding transcription factor activity	Up	0.0182874	Yes	2.02193
Camfl1|CFLO22702-PA	6.015	12.1314	7.82284	9.64043	PF00561.15|Abhydrolase_1;PF04083.11|Abhydro_lipase;PF12697.2|Abhydrolase_6	GO:0006629|lipid metabolic process	Up	0.0396978	Yes	2.01686
Camfl1|CFLO16494-PA	14.6343	29.4247	42.0714	39.647	PF00270.24|DEAD;PF00271.26|Helicase_C	GO:0003676|nucleic acid binding;GO:0004386|helicase activity;GO:0005524|ATP binding	Up	0.000751251	Yes	2.01067
Camfl1|CFLO17514-PA	13.9332	27.9451	17.7389	21.4509	PF00209.13|SNF;PF00917.21|MATH	GO:0005328|neurotransmitter:sodium symporter activity;GO:0006836|neurotransmitter transport;GO:0016021|integral component of membrane;GO:0005515|protein binding	Up	0.000751251	Yes	2.00565
Camfl1|CFLO15345-PA	6.03683	12.0827	9.16406	10.8189	PF03022.11|MRJP		Up	0.0398814	Yes	2.0015

## Sheet: Down_Control10AM_vs_Control2PM
All down-regulated Camponotus floridanus homologs (2-fold and significant Q<0.05, minimum expression of 4) in healthy Camponotus castaneus ant heads at 10 AM (Ant Controls at 10AM samples) compared to gene expression at 2 PM (Ant Controls at 2PM samples)
ProteinId	HA2	HA10	CcL	CcD	PFAM annotation	GO annotation (terminal nodes only)	HA2 -> HA10: Up/Down	HA2 -> HA10: q value	HA2 -> HA10: : q-value <= 0.05, fold change >= 2, and >= 1 sample with >= 4 expression value?	fold Down HA2 -> HA10
Camfl1|CFLO17749-PA	11.5503	0	1.97816	8.23445			Down	0.0280348	Yes	Infinite
Camfl1|CFLO15262-PA	402.707	62.6359	203.469	173.908	PF01734.17|Patatin	GO:0006629|lipid metabolic process	Down	0.000751251	Yes	6.42933
Camfl1|CFLO15843-PA	62.1644	12.0089	13.9967	35.4278	PF01607.19|CBM_14;PF01607.19|CBM_14;PF01607.19|CBM_14	GO:0008061|chitin binding;GO:0005576|extracellular region;GO:0006030|chitin metabolic process	Down	0.000751251	Yes	5.17653
Camfl1|CFLO15890-PA	8.231	1.91142	1.39068	1.90739	PF00067.17|p450	GO:0005506|iron ion binding;GO:0055114|oxidation-reduction process;GO:0016705|oxidoreductase activity, acting on paired donors, with incorporation or reduction of molecular oxygen;GO:0020037|heme binding	Down	0.0182874	Yes	4.30622
Camfl1|CFLO14936-PA	15.9836	4.6461	0.531349	0.987409	PF00884.18|Sulfatase;PF01663.17|Phosphodiest	GO:0003824|catalytic activity;GO:0008484|sulfuric ester hydrolase activity;GO:0008152|metabolic process	Down	0.000751251	Yes	3.44022
Camfl1|CFLO19304-PA	773.747	231.361	83.4494	49.7192	PF01048.15|PNP_UDP_1	GO:0009116|nucleoside metabolic process;GO:0003824|catalytic activity	Down	0.000751251	Yes	3.34433
Camfl1|CFLO22849-PA	1193.47	359.276	269.714	978.411	PF00183.13|HSP90;PF13589.1|HATPase_c_3;PF02518.21|HATPase_c	GO:0051082|unfolded protein binding;GO:0006950|response to stress;GO:0006457|protein folding;GO:0005524|ATP binding	Down	0.000751251	Yes	3.32188
Camfl1|CFLO17627-PA	108.735	34.154	10.8433	7.89334	PF01071.14|GARS_A;PF00551.14|Formyl_trans_N;PF02844.10|GARS_N;PF02769.17|AIRS_C;PF02843.11|GARS_C;PF00586.19|AIRS;PF13535.1|ATP-grasp_4;PF02655.9|ATP-grasp_3;PF02222.17|ATP-grasp	GO:0004637|phosphoribosylamine-glycine ligase activity;GO:0016742|hydroxymethyl-, formyl- and related transferase activity;GO:0009113|purine nucleobase biosynthetic process;GO:0005524|ATP binding;GO:0009058|biosynthetic process;GO:0046872|metal ion binding;GO:0003824|catalytic activity	Down	0.000751251	Yes	3.18367
Camfl1|CFLO15227-PA	5.67241	1.80104	5.41117	1.33659	PF00856.23|SET	GO:0005515|protein binding	Down	0.0417086	Yes	3.14952
Camfl1|CFLO14279-PA	49.7665	16.9881	8.71438	7.32096	PF00091.20|Tubulin;PF03953.12|Tubulin_C	GO:0043234|protein complex;GO:0006184|GTP catabolic process;GO:0003924|GTPase activity;GO:0005525|GTP binding;GO:0051258|protein polymerization	Down	0.000751251	Yes	2.92949
Camfl1|CFLO10795-PA	31.4705	10.967	5.74899	6.33677			Down	0.000751251	Yes	2.86956
Camfl1|CFLO22579-PA	22.4737	7.88503	23.4037	21.4181			Down	0.00403959	Yes	2.85017
Camfl1|CFLO13417-PA	28.5099	10.716	5.77863	17.4619			Down	0.027205	Yes	2.6605
Camfl1|CFLO18082-PA	142.995	54.0932	43.7009	95.2206	PF04969.11|CS;PF05002.10|SGS;PF09032.6|Siah-Interact_N		Down	0.000751251	Yes	2.64349
Camfl1|CFLO14590-PA	22.6371	8.58332	9.72287	3.02156	PF07527.8|Hairy_orange;PF00010.21|HLH	GO:0003677|DNA binding;GO:0006355|regulation of transcription, DNA-templated;GO:0046983|protein dimerization activity	Down	0.0182874	Yes	2.63734
Camfl1|CFLO19802-PA	212.612	81.2885	33.3514	25.6789	PF01808.13|AICARFT_IMPCHas;PF02142.17|MGS	GO:0006164|purine nucleotide biosynthetic process;GO:0003937|IMP cyclohydrolase activity;GO:0004643|phosphoribosylaminoimidazolecarboxamide formyltransferase activity	Down	0.000751251	Yes	2.61552
Camfl1|CFLO22598-PA	40.9067	16.4241	21.2599	11.5125	PF04116.8|FA_hydroxylase	GO:0016491|oxidoreductase activity;GO:0055114|oxidation-reduction process;GO:0005506|iron ion binding;GO:0006633|fatty acid biosynthetic process	Down	0.00198307	Yes	2.49065
Camfl1|CFLO22885-PA	525.223	214.187	148.362	39.3575	PF00106.20|adh_short;PF08659.5|KR;PF02719.10|Polysacc_synt_2;PF01370.16|Epimerase	GO:0009058|biosynthetic process;GO:0016491|oxidoreductase activity;GO:0003824|catalytic activity;GO:0008152|metabolic process;GO:0050662|coenzyme binding;GO:0044237|cellular metabolic process	Down	0.000751251	Yes	2.45217
Camfl1|CFLO20813-PA	59.8014	24.9126	25.9055	37.8904	PF13499.1|EF-hand_7	GO:0005509|calcium ion binding	Down	0.00403959	Yes	2.40045
Camfl1|CFLO11334-PA	16.4921	6.95248	5.99874	8.46825	PF10294.4|Methyltransf_16		Down	0.0358107	Yes	2.37212
Camfl1|CFLO23300-PA	43.5674	18.5215	3.34399	2.7145	PF00049.13|Insulin	GO:0005576|extracellular region;GO:0005179|hormone activity	Down	0.00355551	Yes	2.35226
Camfl1|CFLO16763-PA	8.39334	3.59802	5.07836	9.63901	PF00035.20|dsrm		Down	0.0134828	Yes	2.33277
Camfl1|CFLO15941-PA	850.701	366.114	1635.36	550.754			Down	0.0025369	Yes	2.3236
Camfl1|CFLO15436-PA	560.657	243.91	1316.5	685.444	PF07525.11|SOCS_box	GO:0035556|intracellular signal transduction	Down	0.000751251	Yes	2.29862
Camfl1|CFLO11532-PA	14475	6376.94	29120.4	10542.7			Down	0.000751251	Yes	2.2699
Camfl1|CFLO21857-PA	16.1633	7.1346	2.68775	0.800111	PF03131.12|bZIP_Maf	GO:0003677|DNA binding;GO:0006355|regulation of transcription, DNA-templated;GO:0005634|nucleus	Down	0.00451079	Yes	2.26548
Camfl1|CFLO22672-PA	29.6312	13.1443	25.0412	14.833			Down	0.0301426	Yes	2.2543
Camfl1|CFLO19207-PA	20.2978	9.03277	11.1073	12.009	PF01979.15|Amidohydro_1;PF13594.1|Amidohydro_5	GO:0016787|hydrolase activity	Down	0.00403959	Yes	2.24713
Camfl1|CFLO24882-PA	48.9959	21.8321	33.0915	36.6751			Down	0.00139605	Yes	2.24421
Camfl1|CFLO12837-PA	9.48266	4.2888	6.02965	6.1195			Down	0.00139605	Yes	2.21103
Camfl1|CFLO19755-PA	16.6489	7.61981	5.965	13.2932	PF07527.8|Hairy_orange;PF00010.21|HLH	GO:0003677|DNA binding;GO:0006355|regulation of transcription, DNA-templated;GO:0046983|protein dimerization activity	Down	0.00711522	Yes	2.18495
Camfl1|CFLO21963-PA	279.496	128.381	28.9062	41.4325	PF01259.13|SAICAR_synt;PF00731.15|AIRC	GO:0006189|'de novo' IMP biosynthetic process	Down	0.000751251	Yes	2.17708
Camfl1|CFLO17477-PA	36.8028	16.9505	21.3686	28.2914	PF00145.12|DNA_methylase	GO:0008168|methyltransferase activity;GO:0003677|DNA binding;GO:0006306|DNA methylation	Down	0.00305263	Yes	2.17119
Camfl1|CFLO11533-PA	6664.07	3071.68	14390.8	6005.04			Down	0.00912969	Yes	2.16952
Camfl1|CFLO16497-PA	8.4383	3.89139	2.42897	7.75677			Down	0.041489	Yes	2.16845
Camfl1|CFLO19600-PA	52.4105	24.2744	33.0069	55.1158	PF06888.7|Put_Phosphatase;PF12710.2|HAD;PF13419.1|HAD_2	GO:0016791|phosphatase activity	Down	0.00355551	Yes	2.15909
Camfl1|CFLO15261-PA	117.715	54.6226	46.7323	93.6703	PF02176.13|zf-TRAF;PF13923.1|zf-C3HC4_2		Down	0.000751251	Yes	2.15506
Camfl1|CFLO22837-PA	59.0761	27.4778	18.3566	51.3456	PF13917.1|zf-CCHC_3		Down	0.0102692	Yes	2.14996
Camfl1|CFLO14241-PA	177.963	83.8811	58.7762	166.945	PF13516.1|LRR_6;PF13516.1|LRR_6;PF13516.1|LRR_6;PF00560.28|LRR_1;PF13504.1|LRR_7;PF13504.1|LRR_7	GO:0005515|protein binding	Down	0.000751251	Yes	2.12161
Camfl1|CFLO21905-PA	110.652	52.5844	37.6983	48.1182	PF00595.19|PDZ	GO:0005515|protein binding	Down	0.000751251	Yes	2.10427
Camfl1|CFLO21116-PA	17.8965	8.51304	6.18365	1.479	PF00294.19|PfkB		Down	0.0144945	Yes	2.10225
Camfl1|CFLO15149-PA	13.1087	6.24288	5.37018	0.172142	PF01344.20|Kelch_1;PF01344.20|Kelch_1;PF01344.20|Kelch_1;PF01344.20|Kelch_1;PF01344.20|Kelch_1;PF01344.20|Kelch_1;PF13964.1|Kelch_6;PF13964.1|Kelch_6;PF13964.1|Kelch_6;PF13964.1|Kelch_6;PF07646.10|Kelch_2;PF07646.10|Kelch_2;PF07707.10|BACK;PF13418.1|Kelch_4;PF13418.1|Kelch_4;PF13415.1|Kelch_3;PF00651.26|BTB;PF13854.1|Kelch_5	GO:0005515|protein binding	Down	0.0113694	Yes	2.09978
Camfl1|CFLO20532-PA	98.0286	47.158	38.9298	32.0245	PF00010.21|HLH	GO:0046983|protein dimerization activity	Down	0.000751251	Yes	2.07873
Camfl1|CFLO14710-PA	587.563	283.998	178.867	158.564	PF14572.1|Pribosyl_synth;PF13793.1|Pribosyltran_N;PF00156.22|Pribosyltran	GO:0009116|nucleoside metabolic process;GO:0009165|nucleotide biosynthetic process;GO:0004749|ribose phosphate diphosphokinase activity;GO:0000287|magnesium ion binding	Down	0.000751251	Yes	2.0689
Camfl1|CFLO19265-PA	275.899	134.232	86.6304	2.60244	PF08240.7|ADH_N;PF00107.21|ADH_zinc_N	GO:0016491|oxidoreductase activity;GO:0008270|zinc ion binding;GO:0055114|oxidation-reduction process	Down	0.000751251	Yes	2.05539
Camfl1|CFLO15435-PA	261.444	127.347	671.615	362.511	PF12796.2|Ank_2;PF12796.2|Ank_2;PF12796.2|Ank_2;PF00023.25|Ank;PF00023.25|Ank;PF00023.25|Ank;PF00023.25|Ank;PF00023.25|Ank;PF13637.1|Ank_4;PF13637.1|Ank_4;PF13637.1|Ank_4;PF13857.1|Ank_5;PF13857.1|Ank_5;PF13606.1|Ank_3;PF13606.1|Ank_3	GO:0005515|protein binding	Down	0.000751251	Yes	2.053
Camfl1|CFLO16965-PA	312.478	152.4	63.1665	123.521			Down	0.0203373	Yes	2.05038
Camfl1|CFLO14935-PA	7.35626	3.60304	2.61824	3.61457	PF00884.18|Sulfatase;PF01663.17|Phosphodiest	GO:0003824|catalytic activity;GO:0008484|sulfuric ester hydrolase activity;GO:0008152|metabolic process	Down	0.0445259	Yes	2.04168
Camfl1|CFLO23382-PA	27.4028	13.4373	15.3435	29.1618	PF00104.25|Hormone_recep	GO:0005634|nucleus;GO:0006355|regulation of transcription, DNA-templated;GO:0043401|steroid hormone mediated signaling pathway;GO:0003707|steroid hormone receptor activity;GO:0003700|sequence-specific DNA binding transcription factor activity	Down	0.0197786	Yes	2.03931
Camfl1|CFLO21965-PA	7.11643	3.50211	2.18221	2.55496	PF01266.19|DAO;PF01571.16|GCV_T;PF08669.6|GCV_T_C;PF00890.19|FAD_binding_2;PF01946.12|Thi4;PF01134.17|GIDA	GO:0008033|tRNA processing;GO:0016491|oxidoreductase activity;GO:0055114|oxidation-reduction process;GO:0006546|glycine catabolic process;GO:0005737|cytoplasm;GO:0004047|aminomethyltransferase activity;GO:0050660|flavin adenine dinucleotide binding	Down	0.0176581	Yes	2.03204
Camfl1|CFLO13849-PA	39.2286	19.4373	5.83895	0.51068	PF00151.14|Lipase		Down	0.000751251	Yes	2.01821
Camfl1|CFLO22764-PA	13.1957	6.54526	5.35958	8.92705			Down	0.0131386	Yes	2.01607
Camfl1|CFLO12545-PA	606.541	301.77	2072.91	1190.69	PF13855.1|LRR_8;PF12799.2|LRR_4;PF00560.28|LRR_1;PF13504.1|LRR_7	GO:0005515|protein binding	Down	0.000751251	Yes	2.00994
Camfl1|CFLO13131-PA	13.637	6.78741	4.58398	1.55587	PF02779.19|Transket_pyr;PF02780.15|Transketolase_C	GO:0003824|catalytic activity;GO:0008152|metabolic process	Down	0.0387116	Yes	2.00916

## Sheet: Up_Control_vs_DeathAfterManip
All up-regulated Camponotus floridanus homologs (2-fold and significant Q<0.05, minimum expression of 4) in dead Camponotus castaneus ant heads after manipulation (Death After Manipulation samples) compared to gene expression in healthy Camponotus castaneus ant heads at the same time of day; 2 PM (Ant Controls at 2PM samples)
ProteinId	HA2	HA10	CcL	CcD	PFAM annotation	GO annotation (terminal nodes only)	HA2 -> CcD: Up/Down	HA2 -> CcD: q value	HA2 -> CcD: : q-value <= 0.05, fold change >= 2, and >= 1 sample with >= 4 expression value?	fold up HA2 -> CcD
Camfl1|CFLO14386-PA	0	2.22925	0.485041	6.17062	PF02949.15|7tm_6	GO:0005549|odorant binding;GO:0007608|sensory perception of smell;GO:0004984|olfactory receptor activity;GO:0016020|membrane	Up	0.000751251	Yes	Infinite
Camfl1|CFLO16819-PA	0	2.99181	28.6666	19.5195			Up	0.0049598	Yes	Infinite
Camfl1|CFLO17384-PA	0	0	3.47787	16.8186			Up	0.00139605	Yes	Infinite
Camfl1|CFLO19602-PA	0	2.8819	8.9432	6.92006			Up	0.00752273	Yes	Infinite
Camfl1|CFLO18646-PA	5.33023	12.9914	140.579	350.157	PF00069.20|Pkinase;PF07714.12|Pkinase_Tyr	GO:0005524|ATP binding;GO:0004672|protein kinase activity;GO:0006468|protein phosphorylation	Up	0.000751251	Yes	65.6927
Camfl1|CFLO10915-PA	12.9018	7.31525	180.683	156.16	PF00341.12|PDGF	GO:0008083|growth factor activity;GO:0016020|membrane	Up	0.000751251	Yes	12.1037
Camfl1|CFLO17234-PA	1.25955	105.185	14.4789	14.5688	PF00067.17|p450	GO:0005506|iron ion binding;GO:0055114|oxidation-reduction process;GO:0016705|oxidoreductase activity, acting on paired donors, with incorporation or reduction of molecular oxygen;GO:0020037|heme binding	Up	0.048434	Yes	11.5667
Camfl1|CFLO18615-PA	0.792915	1.95451	9.52342	9.01755			Up	0.0221104	Yes	11.3727
Camfl1|CFLO13396-PA	22.0089	38.5534	218.896	249.538			Up	0.000751251	Yes	11.338
Camfl1|CFLO10716-PA	1.66139	7.29259	19.7113	16.5535			Up	0.0194698	Yes	9.96364
Camfl1|CFLO16251-PA	4.55598	70.6517	10.2957	43.5995	PF03392.8|OS-D		Up	0.0266553	Yes	9.56973
Camfl1|CFLO16281-PA	208.883	136.7	1497.12	1803.64			Up	0.000751251	Yes	8.63469
Camfl1|CFLO13700-PA	33.4302	44.7385	97.6248	287.367	PF00248.16|Aldo_ket_red		Up	0.000751251	Yes	8.59603
Camfl1|CFLO18240-PA	0.811239	3.44315	2.32118	6.82935	PF04547.7|Anoctamin		Up	0.000751251	Yes	8.41842
Camfl1|CFLO12269-PA	5.62536	7.87955	25.7948	46.5949	PF09607.5|BrkDBD;PF09607.5|BrkDBD;PF13518.1|HTH_28;PF13518.1|HTH_28		Up	0.000751251	Yes	8.28301
Camfl1|CFLO14251-PA	4.81084	148.865	51.2487	39.2753	PF03392.8|OS-D		Up	0.0392112	Yes	8.16392
Camfl1|CFLO19430-PA	3.41389	3.85876	35.6367	23.2606			Up	0.000751251	Yes	6.81352
Camfl1|CFLO14466-PA	18.2846	33.0567	150.499	124.163			Up	0.000751251	Yes	6.79058
Camfl1|CFLO22326-PA	21.3586	40.5972	90.4219	142.339			Up	0.000751251	Yes	6.66425
Camfl1|CFLO19060-PA	48.0492	67.0053	468.769	312.989	PF07716.10|bZIP_2;PF00170.16|bZIP_1	GO:0006355|regulation of transcription, DNA-templated;GO:0043565|sequence-specific DNA binding;GO:0003700|sequence-specific DNA binding transcription factor activity	Up	0.000751251	Yes	6.51393
Camfl1|CFLO16978-PA	74.2347	101.255	386.411	462.343	PF00782.15|DSPc;PF00102.22|Y_phosphatase	GO:0008138|protein tyrosine/serine/threonine phosphatase activity;GO:0004725|protein tyrosine phosphatase activity;GO:0006470|protein dephosphorylation	Up	0.000751251	Yes	6.22813
Camfl1|CFLO18776-PA	1.74692	5.05635	26.6843	10.6045	PF00379.18|Chitin_bind_4;PF05217.7|STOP	GO:0042302|structural constituent of cuticle	Up	0.000751251	Yes	6.0704
Camfl1|CFLO13098-PA	33.6891	37.4967	72.8248	202.201	PF00069.20|Pkinase;PF07714.12|Pkinase_Tyr;PF12202.3|OSR1_C	GO:0005524|ATP binding;GO:0004672|protein kinase activity;GO:0006468|protein phosphorylation	Up	0.000751251	Yes	6.00197
Camfl1|CFLO13764-PA	349.119	317.965	1180.21	2068.41	PF07716.10|bZIP_2	GO:0006355|regulation of transcription, DNA-templated;GO:0043565|sequence-specific DNA binding;GO:0003700|sequence-specific DNA binding transcription factor activity	Up	0.000751251	Yes	5.92466
Camfl1|CFLO18397-PA	18.2682	26.1791	57.8862	108.054			Up	0.000751251	Yes	5.91487
Camfl1|CFLO16125-PA	31.5829	44.4937	158.316	182.866	PF06031.8|SERTA		Up	0.000751251	Yes	5.79003
Camfl1|CFLO21762-PA	34.4834	44.2883	271.91	198.741	PF00648.16|Peptidase_C2;PF00641.13|zf-RanBP;PF00641.13|zf-RanBP;PF00641.13|zf-RanBP;PF00641.13|zf-RanBP;PF00641.13|zf-RanBP;PF00641.13|zf-RanBP;PF00641.13|zf-RanBP	GO:0008270|zinc ion binding;GO:0004198|calcium-dependent cysteine-type endopeptidase activity;GO:0006508|proteolysis;GO:0005622|intracellular	Up	0.000751251	Yes	5.76338
Camfl1|CFLO12995-PA	4.68242	6.57798	17.2904	26.5034	PF00530.13|SRCR;PF00530.13|SRCR;PF00530.13|SRCR;PF13229.1|Beta_helix	GO:0005044|scavenger receptor activity;GO:0016020|membrane	Up	0.000751251	Yes	5.66019
Camfl1|CFLO23485-PA	10.5315	19.4864	51.6668	59.1191	PF00013.24|KH_1;PF00013.24|KH_1;PF00013.24|KH_1;PF00013.24|KH_1;PF13014.1|KH_3;PF13014.1|KH_3;PF13014.1|KH_3;PF13014.1|KH_3;PF07650.12|KH_2;PF13893.1|RRM_5;PF00076.17|RRM_1;PF14259.1|RRM_6	GO:0003676|nucleic acid binding;GO:0003723|RNA binding	Up	0.000751251	Yes	5.61355
Camfl1|CFLO14613-PA	3.26713	4.71527	8.67244	18.2831			Up	0.0206351	Yes	5.59607
Camfl1|CFLO16519-PA	1.89233	2.51454	3.70405	10.5322			Up	0.00711522	Yes	5.56573
Camfl1|CFLO26618-PA	300.842	403.001	1642.22	1644.16			Up	0.000751251	Yes	5.46519
Camfl1|CFLO16493-PA	8.51546	36.9655	46.3159	45.9685			Up	0.0255289	Yes	5.39824
Camfl1|CFLO11042-PA	3.17296	5.11662	12.5491	16.5945			Up	0.0405423	Yes	5.22997
Camfl1|CFLO20838-PA	6.68877	14.3955	23.5999	34.4036	PF01062.16|Bestrophin		Up	0.000751251	Yes	5.14349
Camfl1|CFLO14281-PA	4.22579	6.45564	12.9127	21.5472			Up	0.000751251	Yes	5.09898
Camfl1|CFLO16350-PA	26.6002	27.5509	231.151	130.977	PF00102.22|Y_phosphatase;PF00102.22|Y_phosphatase	GO:0004725|protein tyrosine phosphatase activity;GO:0006470|protein dephosphorylation	Up	0.000751251	Yes	4.92391
Camfl1|CFLO23156-PA	1.57976	3.33023	8.70526	7.68021			Up	0.0167537	Yes	4.86163
Camfl1|CFLO20837-PA	4.91582	7.48167	13.2011	23.6915	PF01062.16|Bestrophin		Up	0.00950055	Yes	4.81944
Camfl1|CFLO26664-PA	2.51675	2.606	6.79997	12.0213	PF13465.1|zf-H2C2_2;PF13465.1|zf-H2C2_2;PF13465.1|zf-H2C2_2;PF00096.21|zf-C2H2;PF00096.21|zf-C2H2;PF00096.21|zf-C2H2;PF00096.21|zf-C2H2;PF00096.21|zf-C2H2;PF13894.1|zf-C2H2_4;PF13894.1|zf-C2H2_4;PF13894.1|zf-C2H2_4;PF13894.1|zf-C2H2_4;PF13894.1|zf-C2H2_4;PF13894.1|zf-C2H2_4;PF12874.2|zf-met;PF12874.2|zf-met;PF12874.2|zf-met;PF12874.2|zf-met;PF13912.1|zf-C2H2_6;PF13912.1|zf-C2H2_6;PF13912.1|zf-C2H…	GO:0046872|metal ion binding	Up	0.000751251	Yes	4.77652
Camfl1|CFLO24375-PA	20.7031	25.7223	70.8346	98.8017	PF05350.7|GSK-3_bind		Up	0.000751251	Yes	4.77231
Camfl1|CFLO22721-PA	3.33488	5.31029	10.8613	15.7939	PF00055.12|Laminin_N;PF00053.19|Laminin_EGF		Up	0.000751251	Yes	4.73597
Camfl1|CFLO26723-PA	7.43832	11.676	44.5135	34.9453	PF00096.21|zf-C2H2;PF00096.21|zf-C2H2;PF00096.21|zf-C2H2;PF12874.2|zf-met;PF13894.1|zf-C2H2_4;PF13894.1|zf-C2H2_4;PF13894.1|zf-C2H2_4;PF13465.1|zf-H2C2_2	GO:0046872|metal ion binding	Up	0.000751251	Yes	4.69801
Camfl1|CFLO21581-PA	7.30894	15.5064	28.6041	34.2679	PF00076.17|RRM_1;PF13893.1|RRM_5;PF14259.1|RRM_6	GO:0003676|nucleic acid binding	Up	0.000751251	Yes	4.68849
Camfl1|CFLO15499-PA	17.7863	26.4787	47.258	82.6766	PF01062.16|Bestrophin		Up	0.000751251	Yes	4.64833
Camfl1|CFLO14960-PA	2.79629	5.61144	7.32337	12.9764			Up	0.0223909	Yes	4.64058
Camfl1|CFLO22662-PA	3.86729	7.14418	41.8369	17.8858	PF00459.20|Inositol_P	GO:0046854|phosphatidylinositol phosphorylation	Up	0.00671541	Yes	4.62489
Camfl1|CFLO22375-PA	27.724	34.8071	75.1661	128.004	PF07647.12|SAM_2;PF07647.12|SAM_2;PF13676.1|TIR_2;PF00536.25|SAM_1	GO:0005515|protein binding;GO:0007165|signal transduction	Up	0.000751251	Yes	4.61708
Camfl1|CFLO10717-PA	6.95312	11.0969	19.0395	32.0646			Up	0.00198307	Yes	4.61154
Camfl1|CFLO14289-PA	5.01539	7.96652	23.3253	22.8437			Up	0.000751251	Yes	4.55472
Camfl1|CFLO14652-PA	47.7608	97.616	495.974	215.744	PF00083.19|Sugar_tr;PF07690.11|MFS_1	GO:0022857|transmembrane transporter activity;GO:0016021|integral component of membrane;GO:0055085|transmembrane transport	Up	0.000751251	Yes	4.51718
Camfl1|CFLO20556-PA	8.56195	7.06563	34.123	38.6374	PF03098.10|An_peroxidase;PF08030.7|NAD_binding_6;PF08022.7|FAD_binding_8;PF01794.14|Ferric_reduct;PF00036.27|EF-hand_1;PF13202.1|EF-hand_5;PF13202.1|EF-hand_5;PF13405.1|EF-hand_6;PF13405.1|EF-hand_6;PF13833.1|EF-hand_8;PF13833.1|EF-hand_8;PF13833.1|EF-hand_8	GO:0020037|heme binding;GO:0016491|oxidoreductase activity;GO:0055114|oxidation-reduction process;GO:0006979|response to oxidative stress;GO:0004601|peroxidase activity;GO:0005509|calcium ion binding	Up	0.000751251	Yes	4.51269
Camfl1|CFLO15082-PA	47.9019	70.2138	149.952	215.427	PF00053.19|Laminin_EGF;PF00053.19|Laminin_EGF;PF00053.19|Laminin_EGF		Up	0.000751251	Yes	4.49725
Camfl1|CFLO17715-PA	9.932	12.7774	34.4659	44.3865	PF00929.19|RNase_T;PF00400.27|WD40	GO:0005515|protein binding	Up	0.000751251	Yes	4.46904
Camfl1|CFLO10923-PA	1.53896	3.47518	4.01426	6.87733			Up	0.0261026	Yes	4.46882
Camfl1|CFLO13031-PA	15.1105	20.5808	63.2345	67.2758			Up	0.000751251	Yes	4.45226
Camfl1|CFLO20410-PA	2.35374	3.34512	13.3637	10.3718	PF07679.11|I-set;PF07679.11|I-set;PF07679.11|I-set;PF07679.11|I-set;PF13895.1|Ig_2;PF13895.1|Ig_2;PF13895.1|Ig_2;PF13895.1|Ig_2;PF00041.16|fn3;PF00041.16|fn3;PF13927.1|Ig_3;PF13927.1|Ig_3;PF13927.1|Ig_3;PF13927.1|Ig_3;PF00047.20|ig;PF00047.20|ig;PF00047.20|ig;PF07686.12|V-set	GO:0005515|protein binding	Up	0.000751251	Yes	4.40652
Camfl1|CFLO17028-PA	207.435	254.3	673.261	910.578	PF13602.1|ADH_zinc_N_2		Up	0.000751251	Yes	4.3897
Camfl1|CFLO14467-PA	97.4095	116.837	572.8	426.162	PF02932.11|Neur_chan_memb;PF02931.18|Neur_chan_LBD	GO:0006811|ion transport;GO:0006810|transport;GO:0005230|extracellular ligand-gated ion channel activity;GO:0016020|membrane	Up	0.000751251	Yes	4.37495
Camfl1|CFLO13639-PA	1.29235	2.25486	4.22589	5.61998	PF07679.11|I-set;PF07679.11|I-set;PF07679.11|I-set;PF07679.11|I-set;PF13895.1|Ig_2;PF13895.1|Ig_2;PF13895.1|Ig_2;PF13895.1|Ig_2;PF13895.1|Ig_2;PF13895.1|Ig_2;PF13895.1|Ig_2;PF13895.1|Ig_2;PF08205.7|C2-set_2;PF08205.7|C2-set_2;PF08205.7|C2-set_2;PF08205.7|C2-set_2;PF13927.1|Ig_3;PF13927.1|Ig_3;PF13927.1|Ig_3;PF13927.1|Ig_3;PF13927.1|Ig_3;PF13927.1|Ig_3;PF00047.20|ig;PF07686.12|V-set;PF00041.16|fn3	GO:0005515|protein binding	Up	0.000751251	Yes	4.34865
Camfl1|CFLO13218-PA	8.09719	12.4907	26.534	34.9053	PF02145.10|Rap_GAP	GO:0005096|GTPase activator activity;GO:0051056|regulation of small GTPase mediated signal transduction	Up	0.000751251	Yes	4.31079
Camfl1|CFLO20835-PA	41.3949	52.3943	94.072	177.38	PF00056.18|Ldh_1_N;PF02866.13|Ldh_1_C	GO:0016491|oxidoreductase activity;GO:0055114|oxidation-reduction process;GO:0016616|oxidoreductase activity, acting on the CH-OH group of donors, NAD or NADP as acceptor	Up	0.000751251	Yes	4.28507
Camfl1|CFLO18703-PA	27.041	28.035	90.6616	115.721	PF00069.20|Pkinase;PF07714.12|Pkinase_Tyr;PF01636.18|APH	GO:0005524|ATP binding;GO:0004672|protein kinase activity;GO:0006468|protein phosphorylation	Up	0.000751251	Yes	4.27946
Camfl1|CFLO14079-PA	54.2274	59.7685	168.745	231.394	PF00170.16|bZIP_1;PF07716.10|bZIP_2	GO:0006355|regulation of transcription, DNA-templated;GO:0043565|sequence-specific DNA binding;GO:0003700|sequence-specific DNA binding transcription factor activity	Up	0.000751251	Yes	4.2671
Camfl1|CFLO18392-PA	9.68921	12.727	53.9827	40.9304			Up	0.000751251	Yes	4.22433
Camfl1|CFLO12110-PA	4.68493	8.61091	24.4554	19.7394			Up	0.0353379	Yes	4.21338
Camfl1|CFLO17682-PA	38.5904	71.3396	114.957	162.548	PF00270.24|DEAD;PF00271.26|Helicase_C	GO:0003676|nucleic acid binding;GO:0004386|helicase activity;GO:0005524|ATP binding	Up	0.000751251	Yes	4.21214
Camfl1|CFLO18261-PA	1.4411	2.4786	6.64611	6.0421	PF00320.22|GATA;PF07776.10|zf-AD	GO:0005634|nucleus;GO:0008270|zinc ion binding;GO:0006355|regulation of transcription, DNA-templated;GO:0043565|sequence-specific DNA binding;GO:0003700|sequence-specific DNA binding transcription factor activity	Up	0.0110057	Yes	4.1927
Camfl1|CFLO17881-PA	66.1545	101.386	311.842	274.222			Up	0.000751251	Yes	4.14518
Camfl1|CFLO16462-PA	17.4032	29.8156	41.6509	71.975	PF00561.15|Abhydrolase_1;PF12697.2|Abhydrolase_6;PF12695.2|Abhydrolase_5;PF01083.17|Cutinase	GO:0016787|hydrolase activity;GO:0008152|metabolic process	Up	0.000751251	Yes	4.13573
Camfl1|CFLO23178-PA	16.9625	35.5153	59.4993	69.8738	PF00001.16|7tm_1;PF10320.4|7TM_GPCR_Srsx	GO:0004930|G-protein coupled receptor activity;GO:0007186|G-protein coupled receptor signaling pathway;GO:0016021|integral component of membrane	Up	0.000751251	Yes	4.11931
Camfl1|CFLO12765-PA	14.8244	15.6668	78.0122	61.0657	PF01044.14|Vinculin;PF01044.14|Vinculin;PF01044.14|Vinculin	GO:0007155|cell adhesion;GO:0005198|structural molecule activity;GO:0015629|actin cytoskeleton	Up	0.000751251	Yes	4.11927
Camfl1|CFLO14479-PA	63.7185	71.1945	338.053	262.383			Up	0.000751251	Yes	4.11785
Camfl1|CFLO17545-PA	60.1447	57.1213	135.29	246.964	PF01694.17|Rhomboid;PF00036.27|EF-hand_1;PF13499.1|EF-hand_7;PF13202.1|EF-hand_5;PF13405.1|EF-hand_6;PF13833.1|EF-hand_8	GO:0005509|calcium ion binding;GO:0016021|integral component of membrane;GO:0004252|serine-type endopeptidase activity	Up	0.000751251	Yes	4.10616
Camfl1|CFLO17270-PA	7.99932	11.9834	48.5486	32.8035	PF00620.22|RhoGAP	GO:0007165|signal transduction	Up	0.000751251	Yes	4.10079
Camfl1|CFLO18556-PA	2.65702	13.1462	6.33367	10.8454	PF00091.20|Tubulin;PF00091.20|Tubulin;PF03953.12|Tubulin_C	GO:0043234|protein complex;GO:0006184|GTP catabolic process;GO:0003924|GTPase activity;GO:0005525|GTP binding;GO:0051258|protein polymerization	Up	0.00451079	Yes	4.08179
Camfl1|CFLO21221-PA	45.0651	56.7457	187.465	183.26	PF00266.14|Aminotran_5;PF01171.15|ATP_bind_3	GO:0008152|metabolic process	Up	0.000751251	Yes	4.06656
Camfl1|CFLO21150-PA	8.22704	12.1942	47.2574	33.441			Up	0.000751251	Yes	4.06477
Camfl1|CFLO15778-PA	1.52775	1.26081	6.35669	6.18668	PF00083.19|Sugar_tr;PF07690.11|MFS_1	GO:0022857|transmembrane transporter activity;GO:0016021|integral component of membrane;GO:0055085|transmembrane transport	Up	0.0358107	Yes	4.04954
Camfl1|CFLO19812-PA	1.80401	3.56576	3.87658	7.29751	PF00089.21|Trypsin	GO:0006508|proteolysis;GO:0004252|serine-type endopeptidase activity	Up	0.00139605	Yes	4.04516
Camfl1|CFLO13471-PA	56.385	61.0785	176.46	227.738	PF03957.8|Jun;PF00170.16|bZIP_1;PF03131.12|bZIP_Maf;PF07716.10|bZIP_2	GO:0005634|nucleus;GO:0003677|DNA binding;GO:0006355|regulation of transcription, DNA-templated;GO:0043565|sequence-specific DNA binding;GO:0003700|sequence-specific DNA binding transcription factor activity	Up	0.000751251	Yes	4.03898
Camfl1|CFLO17277-PA	40.2849	106.257	42.557	161.823	PF00135.23|COesterase;PF07859.8|Abhydrolase_3	GO:0016787|hydrolase activity;GO:0008152|metabolic process	Up	0.000751251	Yes	4.01696
Camfl1|CFLO21897-PA	6.36296	8.83352	14.5909	25.4883	PF00102.22|Y_phosphatase;PF00102.22|Y_phosphatase;PF00041.16|fn3;PF00041.16|fn3;PF00041.16|fn3;PF07679.11|I-set;PF13895.1|Ig_2;PF13895.1|Ig_2;PF00047.20|ig;PF13927.1|Ig_3	GO:0005515|protein binding;GO:0004725|protein tyrosine phosphatase activity;GO:0006470|protein dephosphorylation	Up	0.000751251	Yes	4.00573
Camfl1|CFLO18489-PA	6.96509	9.21893	13.0078	27.8932	PF00069.20|Pkinase;PF07714.12|Pkinase_Tyr	GO:0005524|ATP binding;GO:0004672|protein kinase activity;GO:0006468|protein phosphorylation	Up	0.00198307	Yes	4.00471
Camfl1|CFLO14504-PA	4.11814	9.10945	8.9471	16.413	PF00001.16|7tm_1	GO:0004930|G-protein coupled receptor activity;GO:0007186|G-protein coupled receptor signaling pathway;GO:0016021|integral component of membrane	Up	0.0127896	Yes	3.98554
Camfl1|CFLO20255-PA	7.94907	10.1872	18.6547	31.665			Up	0.0488409	Yes	3.98348
Camfl1|CFLO19172-PA	17.3888	32.556	110.3	69.0835			Up	0.000751251	Yes	3.97287
Camfl1|CFLO14546-PA	1.73465	3.90811	3.80611	6.86087	PF13855.1|LRR_8;PF13855.1|LRR_8;PF12799.2|LRR_4;PF07679.11|I-set;PF00560.28|LRR_1;PF00560.28|LRR_1;PF13504.1|LRR_7;PF13504.1|LRR_7;PF13306.1|LRR_5;PF13306.1|LRR_5;PF13516.1|LRR_6;PF13895.1|Ig_2	GO:0005515|protein binding	Up	0.00912969	Yes	3.95519
Camfl1|CFLO13032-PA	114.109	150.264	389.116	450.231	PF01576.14|Myosin_tail_1	GO:0003774|motor activity;GO:0016459|myosin complex	Up	0.000751251	Yes	3.94562
Camfl1|CFLO17813-PA	2.304	2.38885	3.60744	9.08117			Up	0.0330465	Yes	3.94148
Camfl1|CFLO11798-PA	20.6884	23.2453	73.1244	81.4596	PF14545.1|DBB		Up	0.000751251	Yes	3.93745
Camfl1|CFLO19005-PA	8.00387	14.5065	29.7163	31.2308			Up	0.0226756	Yes	3.90196
Camfl1|CFLO11056-PA	25.1566	16.7293	129.015	97.8565	PF03370.8|CBM_21	GO:0005515|protein binding	Up	0.000751251	Yes	3.88989
Camfl1|CFLO18561-PA	4.23419	4.43931	10.3835	16.4162			Up	0.000751251	Yes	3.87706
Camfl1|CFLO20802-PA	1.96979	3.54307	6.74741	7.60134			Up	0.0102692	Yes	3.85896
Camfl1|CFLO19912-PA	10.2548	8.12437	46.8703	39.2284	PF14970.1|DUF4509		Up	0.000751251	Yes	3.82537
Camfl1|CFLO14503-PA	2.92368	5.29999	10.5266	11.0609	PF00001.16|7tm_1	GO:0004930|G-protein coupled receptor activity;GO:0007186|G-protein coupled receptor signaling pathway;GO:0016021|integral component of membrane	Up	0.00671541	Yes	3.78321
Camfl1|CFLO13853-PA	31.425	37.4319	78.896	118.827	PF01424.17|R3H	GO:0003676|nucleic acid binding	Up	0.000751251	Yes	3.78129
Camfl1|CFLO20597-PA	3.98384	5.30879	10.1327	14.9833			Up	0.0419272	Yes	3.76102
Camfl1|CFLO22077-PA	66.2993	60.9785	76.1463	248.5	PF00022.14|Actin		Up	0.000751251	Yes	3.74815
Camfl1|CFLO19548-PA	21.6119	27.3463	79.6667	80.9932	PF00069.20|Pkinase;PF07714.12|Pkinase_Tyr	GO:0005524|ATP binding;GO:0004672|protein kinase activity;GO:0006468|protein phosphorylation	Up	0.000751251	Yes	3.74762
Camfl1|CFLO16284-PA	403.61	498.835	1162.26	1508.73			Up	0.000751251	Yes	3.73809
Camfl1|CFLO11634-PA	10.7286	11.7769	41.6217	40.0502	PF00067.17|p450	GO:0005506|iron ion binding;GO:0055114|oxidation-reduction process;GO:0016705|oxidoreductase activity, acting on paired donors, with incorporation or reduction of molecular oxygen;GO:0020037|heme binding	Up	0.000751251	Yes	3.73303
Camfl1|CFLO21639-PA	24.2491	36.1284	70.8772	90.2703	PF01569.16|PAP2	GO:0016020|membrane;GO:0003824|catalytic activity	Up	0.000751251	Yes	3.72262
Camfl1|CFLO18426-PA	19.6217	18.3973	29.7202	72.6698	PF00368.13|HMG-CoA_red;PF12349.3|Sterol-sensing;PF02460.13|Patched	GO:0015936|coenzyme A metabolic process;GO:0016020|membrane;GO:0004420|hydroxymethylglutaryl-CoA reductase (NADPH) activity;GO:0008158|hedgehog receptor activity;GO:0050662|coenzyme binding;GO:0055114|oxidation-reduction process	Up	0.000751251	Yes	3.70354
Camfl1|CFLO16451-PA	3.63476	3.73948	9.90822	13.3723	PF00105.13|zf-C4;PF00104.25|Hormone_recep	GO:0005634|nucleus;GO:0008270|zinc ion binding;GO:0006355|regulation of transcription, DNA-templated;GO:0043401|steroid hormone mediated signaling pathway;GO:0003707|steroid hormone receptor activity;GO:0043565|sequence-specific DNA binding;GO:0003700|sequence-specific DNA binding transcription factor activity	Up	0.000751251	Yes	3.679
Camfl1|CFLO16205-PA	16.1321	29.6114	36.6308	58.7094	PF13499.1|EF-hand_7;PF00036.27|EF-hand_1;PF00036.27|EF-hand_1;PF13405.1|EF-hand_6;PF13405.1|EF-hand_6;PF13405.1|EF-hand_6;PF13833.1|EF-hand_8;PF13833.1|EF-hand_8;PF13202.1|EF-hand_5;PF13202.1|EF-hand_5;PF13202.1|EF-hand_5	GO:0005509|calcium ion binding	Up	0.000751251	Yes	3.63929
Camfl1|CFLO17814-PA	9.27894	18.8448	18.7232	33.4934			Up	0.0389618	Yes	3.60961
Camfl1|CFLO15530-PA	37.0362	43.8473	87.0314	133.407	PF00412.17|LIM;PF00412.17|LIM;PF00412.17|LIM	GO:0008270|zinc ion binding	Up	0.000751251	Yes	3.60207
Camfl1|CFLO23088-PA	11.2311	13.2446	31.6351	40.4148	PF00520.26|Ion_trans;PF02214.17|BTB_2;PF07885.11|Ion_trans_2	GO:0005216|ion channel activity;GO:0006811|ion transport;GO:0016020|membrane;GO:0055085|transmembrane transport;GO:0051260|protein homooligomerization	Up	0.000751251	Yes	3.59847
Camfl1|CFLO21077-PA	1.96212	3.1324	7.13566	7.05389	PF01030.19|Recep_L_domain;PF01030.19|Recep_L_domain;PF00757.15|Furin-like;PF00041.16|fn3	GO:0005515|protein binding;GO:0007169|transmembrane receptor protein tyrosine kinase signaling pathway;GO:0016020|membrane;GO:0005524|ATP binding;GO:0004714|transmembrane receptor protein tyrosine kinase activity;GO:0006468|protein phosphorylation	Up	0.000751251	Yes	3.59503
Camfl1|CFLO13591-PA	6.65299	12.3059	19.0246	23.8778			Up	0.000751251	Yes	3.58903
Camfl1|CFLO19916-PA	15.6642	11.7369	45.6852	56.1098	PF04923.7|Ninjurin	GO:0007155|cell adhesion;GO:0042246|tissue regeneration;GO:0016021|integral component of membrane	Up	0.000751251	Yes	3.58204
Camfl1|CFLO15414-PA	107.24	105.764	439.626	383.286	PF12796.2|Ank_2;PF12796.2|Ank_2;PF12796.2|Ank_2;PF00023.25|Ank;PF00023.25|Ank;PF00023.25|Ank;PF13857.1|Ank_5;PF13637.1|Ank_4;PF13637.1|Ank_4;PF13606.1|Ank_3	GO:0005515|protein binding	Up	0.000751251	Yes	3.5741
Camfl1|CFLO17031-PA	7.47751	23.0232	51.3588	26.7164	PF02373.17|JmjC;PF13431.1|TPR_17;PF00515.23|TPR_1;PF00515.23|TPR_1;PF13414.1|TPR_11	GO:0005515|protein binding	Up	0.000751251	Yes	3.5729
Camfl1|CFLO11490-PA	2.30964	4.63564	6.76314	8.22784	PF02351.11|GDNF;PF02351.11|GDNF		Up	0.000751251	Yes	3.56239
Camfl1|CFLO15831-PA	4.15281	1.72	6.27555	14.7885			Up	0.0469435	Yes	3.56108
Camfl1|CFLO13806-PA	23.1608	30.4067	63.2196	82.2488			Up	0.000751251	Yes	3.55121
Camfl1|CFLO20033-PA	4.69097	6.83231	19.5701	16.6062	PF05920.6|Homeobox_KN;PF00046.24|Homeobox	GO:0003677|DNA binding;GO:0006355|regulation of transcription, DNA-templated;GO:0043565|sequence-specific DNA binding;GO:0003700|sequence-specific DNA binding transcription factor activity	Up	0.000751251	Yes	3.54004
Camfl1|CFLO22201-PA	3.97315	6.8257	10.2234	13.9635	PF15353.1|HECA		Up	0.0185961	Yes	3.51447
Camfl1|CFLO21544-PA	14.7394	24.7323	47.761	51.7427	PF01403.14|Sema	GO:0005515|protein binding	Up	0.000751251	Yes	3.5105
Camfl1|CFLO14378-PA	11.057	20.401	44.1691	38.4618	PF05225.11|HTH_psq;PF05225.11|HTH_psq	GO:0003677|DNA binding	Up	0.000751251	Yes	3.4785
Camfl1|CFLO13803-PA	2.8521	3.5985	5.66854	9.7982			Up	0.000751251	Yes	3.43543
Camfl1|CFLO13823-PA	7.12459	10.7777	21.9648	24.389	PF12796.2|Ank_2;PF12796.2|Ank_2;PF00023.25|Ank;PF00023.25|Ank;PF00023.25|Ank;PF00023.25|Ank;PF13637.1|Ank_4;PF13637.1|Ank_4;PF13857.1|Ank_5;PF13606.1|Ank_3;PF13606.1|Ank_3	GO:0005515|protein binding	Up	0.000751251	Yes	3.42321
Camfl1|CFLO21272-PA	13.0359	20.0574	44.6504	44.5461	PF01569.16|PAP2	GO:0016020|membrane;GO:0003824|catalytic activity	Up	0.000751251	Yes	3.41719
Camfl1|CFLO23154-PA	11.694	17.3429	36.9624	39.898	PF07714.12|Pkinase_Tyr;PF00069.20|Pkinase;PF06293.9|Kdo	GO:0009103|lipopolysaccharide biosynthetic process;GO:0005524|ATP binding;GO:0016020|membrane;GO:0004672|protein kinase activity;GO:0006468|protein phosphorylation;GO:0016773|phosphotransferase activity, alcohol group as acceptor	Up	0.000751251	Yes	3.41184
Camfl1|CFLO23464-PA	4.77932	7.75144	9.4232	16.29			Up	0.000751251	Yes	3.40843
Camfl1|CFLO18596-PA	124.52	181.441	266.394	422.907	PF03949.10|Malic_M;PF00390.14|malic	GO:0055114|oxidation-reduction process;GO:0004471|malate dehydrogenase (decarboxylating) (NAD+) activity;GO:0051287|NAD binding	Up	0.000751251	Yes	3.3963
Camfl1|CFLO15378-PA	1.61234	2.20959	3.50233	5.46489	PF02932.11|Neur_chan_memb;PF02931.18|Neur_chan_LBD	GO:0006811|ion transport;GO:0006810|transport;GO:0005230|extracellular ligand-gated ion channel activity;GO:0016020|membrane	Up	0.0240834	Yes	3.38942
Camfl1|CFLO15489-PA	21.11	37.2762	72.692	71.0274			Up	0.00355551	Yes	3.36463
Camfl1|CFLO21057-PA	3.10472	4.75862	5.12678	10.352			Up	0.0263798	Yes	3.33428
Camfl1|CFLO17644-PA	42.9479	65.737	149.598	142.431			Up	0.000751251	Yes	3.31637
Camfl1|CFLO13126-PA	13.9535	16.4975	32.3392	46.2354			Up	0.000751251	Yes	3.31353
Camfl1|CFLO22842-PA	21.4814	17.8588	128.101	70.9399	PF05028.9|PARG_cat;PF05028.9|PARG_cat	GO:0005975|carbohydrate metabolic process;GO:0004649|poly(ADP-ribose) glycohydrolase activity	Up	0.000751251	Yes	3.30239
Camfl1|CFLO23282-PA	1763.3	1904.98	5789.4	5817.21	PF12718.2|Tropomyosin_1;PF00261.15|Tropomyosin		Up	0.000751251	Yes	3.29905
Camfl1|CFLO14520-PA	2.69586	4.74645	9.66841	8.82094	PF12874.2|zf-met;PF00096.21|zf-C2H2	GO:0046872|metal ion binding	Up	0.0229811	Yes	3.27203
Camfl1|CFLO15444-PA	24.9349	43.3388	59.8917	81.1599			Up	0.000751251	Yes	3.25487
Camfl1|CFLO22642-PA	49.3451	46.078	171.92	160.535	PF00036.27|EF-hand_1;PF00036.27|EF-hand_1;PF00036.27|EF-hand_1;PF00036.27|EF-hand_1;PF13499.1|EF-hand_7;PF13499.1|EF-hand_7;PF13833.1|EF-hand_8;PF13833.1|EF-hand_8;PF13833.1|EF-hand_8;PF13405.1|EF-hand_6;PF13405.1|EF-hand_6;PF13405.1|EF-hand_6;PF13202.1|EF-hand_5;PF13202.1|EF-hand_5;PF13202.1|EF-hand_5;PF13202.1|EF-hand_5	GO:0005509|calcium ion binding	Up	0.000751251	Yes	3.25331
Camfl1|CFLO13317-PA	8.00166	10.3682	19.2119	25.9966			Up	0.0161228	Yes	3.2489
Camfl1|CFLO13225-PA	4.03933	4.41754	7.50864	13.0998			Up	0.0232616	Yes	3.24306
Camfl1|CFLO13057-PA	5.4646	10.5618	15.333	17.7038	PF00178.17|Ets;PF02198.11|SAM_PNT	GO:0005634|nucleus;GO:0006355|regulation of transcription, DNA-templated;GO:0043565|sequence-specific DNA binding;GO:0003700|sequence-specific DNA binding transcription factor activity	Up	0.000751251	Yes	3.23972
Camfl1|CFLO23153-PA	5.36494	9.07915	14.4812	17.328			Up	0.000751251	Yes	3.22986
Camfl1|CFLO13418-PA	9.92541	15.2529	15.8782	31.9103	PF00036.27|EF-hand_1;PF00036.27|EF-hand_1;PF13499.1|EF-hand_7;PF13405.1|EF-hand_6;PF13405.1|EF-hand_6;PF13405.1|EF-hand_6;PF13202.1|EF-hand_5;PF13202.1|EF-hand_5;PF13202.1|EF-hand_5;PF13833.1|EF-hand_8;PF13833.1|EF-hand_8	GO:0005509|calcium ion binding	Up	0.0120893	Yes	3.21501
Camfl1|CFLO14093-PA	28.6779	24.5805	65.0989	91.807	PF00001.16|7tm_1	GO:0004930|G-protein coupled receptor activity;GO:0007186|G-protein coupled receptor signaling pathway;GO:0016021|integral component of membrane	Up	0.0263798	Yes	3.20132
Camfl1|CFLO19035-PA	5.65214	8.02536	15.7185	17.9567	PF02888.11|CaMBD;PF07885.11|Ion_trans_2;PF03530.9|SK_channel	GO:0006813|potassium ion transport;GO:0016021|integral component of membrane;GO:0015269|calcium-activated potassium channel activity;GO:0016286|small conductance calcium-activated potassium channel activity;GO:0005516|calmodulin binding	Up	0.000751251	Yes	3.17697
Camfl1|CFLO17370-PA	176.61	218.941	530.183	560.561			Up	0.000751251	Yes	3.174
Camfl1|CFLO14115-PA	13.7066	21.8599	27.4979	43.4484	PF00013.24|KH_1;PF00013.24|KH_1;PF13014.1|KH_3;PF13014.1|KH_3;PF00536.25|SAM_1;PF07647.12|SAM_2	GO:0005515|protein binding;GO:0003723|RNA binding	Up	0.000751251	Yes	3.16989
Camfl1|CFLO11709-PA	86.2361	75.973	154.885	271.759			Up	0.000751251	Yes	3.15134
Camfl1|CFLO16381-PA	9.42211	25.2041	7.26107	29.689			Up	0.0054229	Yes	3.15099
Camfl1|CFLO19556-PA	3.56219	8.9165	13.6303	11.2229	PF00685.22|Sulfotransfer_1	GO:0008146|sulfotransferase activity	Up	0.0120893	Yes	3.15056
Camfl1|CFLO17651-PA	1.87085	3.70038	9.24049	5.88811	PF00089.21|Trypsin	GO:0006508|proteolysis;GO:0004252|serine-type endopeptidase activity	Up	0.0197786	Yes	3.14729
Camfl1|CFLO15671-PA	22.2616	32.9099	40.2464	69.6357	PF00063.16|Myosin_head;PF06017.8|Myosin_TH1;PF00612.22|IQ	GO:0016459|myosin complex;GO:0005515|protein binding;GO:0003774|motor activity;GO:0005524|ATP binding	Up	0.000751251	Yes	3.12806
Camfl1|CFLO12791-PA	107.26	136.184	425.71	335.424	PF05536.6|Neurochondrin;PF13419.1|HAD_2;PF00702.21|Hydrolase;PF13242.1|Hydrolase_like		Up	0.000751251	Yes	3.1272
Camfl1|CFLO21661-PA	5.5502	7.65213	15.4646	17.3091			Up	0.000751251	Yes	3.11864
Camfl1|CFLO16325-PA	188.913	191.504	431.854	587.667	PF00191.15|Annexin;PF00191.15|Annexin;PF00191.15|Annexin	GO:0005544|calcium-dependent phospholipid binding;GO:0005509|calcium ion binding	Up	0.000751251	Yes	3.11078
Camfl1|CFLO15688-PA	52.2862	50.473	123.01	162.203			Up	0.0249558	Yes	3.10221
Camfl1|CFLO23129-PA	5.30074	17.1489	7.98681	16.3805	PF12796.2|Ank_2;PF12796.2|Ank_2;PF13637.1|Ank_4;PF13637.1|Ank_4;PF13637.1|Ank_4;PF00023.25|Ank;PF05186.8|Dpy-30	GO:0005515|protein binding	Up	0.000751251	Yes	3.09023
Camfl1|CFLO19766-PA	107.156	91.0716	289.477	329.964	PF00010.21|HLH;PF07527.8|Hairy_orange	GO:0003677|DNA binding;GO:0006355|regulation of transcription, DNA-templated;GO:0046983|protein dimerization activity	Up	0.000751251	Yes	3.07929
Camfl1|CFLO22858-PA	21.8836	45.474	60.3035	67.2741			Up	0.0243793	Yes	3.07418
Camfl1|CFLO13072-PA	47.7279	47.4754	131.464	146.45	PF07742.7|BTG		Up	0.000751251	Yes	3.06844
Camfl1|CFLO10701-PA	2.3004	4.35495	4.73209	7.05431			Up	0.0203373	Yes	3.06656
Camfl1|CFLO17396-PA	2.26471	4.39456	6.78848	6.94008	PF13855.1|LRR_8;PF13855.1|LRR_8;PF13855.1|LRR_8;PF13855.1|LRR_8;PF07679.11|I-set;PF13306.1|LRR_5;PF13895.1|Ig_2	GO:0005515|protein binding	Up	0.00139605	Yes	3.06445
Camfl1|CFLO17943-PA	10.4869	18.5662	27.6469	32.0329	PF02469.17|Fasciclin		Up	0.000751251	Yes	3.05456
Camfl1|CFLO18579-PA	5.24451	14.3859	6.63205	15.9524	PF13417.1|GST_N_3;PF02798.15|GST_N;PF13409.1|GST_N_2;PF00043.20|GST_C;PF14497.1|GST_C_3	GO:0005515|protein binding	Up	0.0367468	Yes	3.04173
Camfl1|CFLO20976-PA	1.60581	2.95606	2.23018	4.88307	PF14598.1|PAS_11;PF08447.6|PAS_3	GO:0005515|protein binding	Up	0.0243793	Yes	3.04088
Camfl1|CFLO13233-PA	18.0578	17.1697	27.5205	54.6202	PF05053.8|Menin	GO:0005634|nucleus	Up	0.000751251	Yes	3.02474
Camfl1|CFLO20533-PA	17.1019	23.9958	54.3117	51.6833	PF02014.11|Reeler;PF03351.12|DOMON		Up	0.000751251	Yes	3.02208
Camfl1|CFLO23254-PA	5.3315	11.4598	15.7115	16.1122			Up	0.00912969	Yes	3.02208
Camfl1|CFLO22346-PA	67.6713	97.6712	197.853	204.354	PF01369.15|Sec7;PF00169.24|PH;PF15413.1|PH_11	GO:0005086|ARF guanyl-nucleotide exchange factor activity;GO:0032012|regulation of ARF protein signal transduction	Up	0.000751251	Yes	3.0198
Camfl1|CFLO23322-PA	9.20589	15.0346	26.4633	27.7524	PF00788.18|RA;PF00788.18|RA	GO:0007165|signal transduction	Up	0.000751251	Yes	3.01464
Camfl1|CFLO13064-PA	5.75858	8.13758	18.0102	17.3246	PF00621.15|RhoGEF	GO:0035023|regulation of Rho protein signal transduction;GO:0005089|Rho guanyl-nucleotide exchange factor activity	Up	0.000751251	Yes	3.00848
Camfl1|CFLO14611-PA	1.83851	2.58604	6.70624	5.52928	PF00002.19|7tm_2;PF02793.17|HRM	GO:0004930|G-protein coupled receptor activity;GO:0007186|G-protein coupled receptor signaling pathway;GO:0016021|integral component of membrane;GO:0016020|membrane	Up	0.0460787	Yes	3.00748
Camfl1|CFLO10670-PA	9.63665	12.7183	32.9126	28.9303			Up	0.000751251	Yes	3.00211
Camfl1|CFLO10835-PA	3.89578	5.66738	8.18887	11.6929	PF02210.19|Laminin_G_2;PF00054.18|Laminin_G_1		Up	0.00912969	Yes	3.00143
Camfl1|CFLO22451-PA	17.5961	23.1237	61.0502	52.7624	PF10390.4|ELL;PF07303.8|Occludin_ELL	GO:0008023|transcription elongation factor complex;GO:0006368|transcription elongation from RNA polymerase II promoter	Up	0.000751251	Yes	2.99853
Camfl1|CFLO20372-PA	3.38023	5.30936	12.1245	10.0801	PF06297.9|PET;PF00412.17|LIM;PF00412.17|LIM;PF00412.17|LIM	GO:0008270|zinc ion binding	Up	0.00198307	Yes	2.98208
Camfl1|CFLO16243-PA	11.7687	13.2998	27.1101	35.0734	PF02210.19|Laminin_G_2;PF02210.19|Laminin_G_2;PF02210.19|Laminin_G_2;PF00054.18|Laminin_G_1;PF00054.18|Laminin_G_1;PF00054.18|Laminin_G_1;PF00008.22|EGF;PF12661.2|hEGF	GO:0005515|protein binding	Up	0.000751251	Yes	2.98023
Camfl1|CFLO21723-PA	3.99743	5.81806	15.9895	11.9081	PF00812.12|Ephrin	GO:0016020|membrane	Up	0.0141712	Yes	2.97894
Camfl1|CFLO12746-PA	90.3774	128.137	287.472	268.451	PF00226.26|DnaJ		Up	0.000751251	Yes	2.97033
Camfl1|CFLO22275-PA	9.78277	14.2878	20.0283	28.9917			Up	0.000751251	Yes	2.96355
Camfl1|CFLO22706-PA	85.4557	82.1426	323.309	253.163	PF12260.3|PIP49_C;PF14875.1|PIP49_N		Up	0.000751251	Yes	2.96251
Camfl1|CFLO13401-PA	44.1448	53.6383	79.6881	130.777	PF02750.9|Synapsin_C;PF08443.6|RimK		Up	0.000751251	Yes	2.96246
Camfl1|CFLO13405-PA	2.02393	2.98465	5.04305	5.99382	PF03712.10|Cu2_monoox_C;PF01082.15|Cu2_monooxygen	GO:0005507|copper ion binding;GO:0004497|monooxygenase activity;GO:0016715|oxidoreductase activity, acting on paired donors, with incorporation or reduction of molecular oxygen, reduced ascorbate as one donor, and incorporation of one atom of oxygen;GO:0055114|oxidation-reduction process	Up	0.0438585	Yes	2.96148
Camfl1|CFLO20682-PA	5.75333	10.7844	7.19007	17.0229	PF00250.13|Fork_head	GO:0006355|regulation of transcription, DNA-templated;GO:0043565|sequence-specific DNA binding;GO:0003700|sequence-specific DNA binding transcription factor activity	Up	0.00834737	Yes	2.95879
Camfl1|CFLO22811-PA	80.8535	64.4099	381.014	238.377	PF10377.4|ATG11		Up	0.000751251	Yes	2.94826
Camfl1|CFLO13804-PA	6.65372	10.3425	10.2196	19.5613	PF12348.3|CLASP_N		Up	0.000751251	Yes	2.9399
Camfl1|CFLO18741-PA	9.84482	7.74543	17.5561	28.9035	PF10174.4|Cast		Up	0.00305263	Yes	2.93591
Camfl1|CFLO21910-PA	58.7728	79.2305	178.426	172.18			Up	0.000751251	Yes	2.92959
Camfl1|CFLO17656-PA	25.3557	22.2878	38.8416	74.246			Up	0.00451079	Yes	2.92818
Camfl1|CFLO13802-PA	3.11269	4.52253	5.12219	9.10671			Up	0.00198307	Yes	2.92567
Camfl1|CFLO17992-PA	17.0664	23.9394	41.7038	49.8422	PF02181.18|FH2;PF06367.11|Drf_FH3;PF06371.8|Drf_GBD;PF06345.6|Drf_DAD	GO:0003779|actin binding;GO:0017048|Rho GTPase binding;GO:0016043|cellular component organization;GO:0030036|actin cytoskeleton organization	Up	0.000751251	Yes	2.92049
Camfl1|CFLO22361-PA	7.9883	14.1812	15.387	23.3034	PF00076.17|RRM_1;PF00076.17|RRM_1;PF14259.1|RRM_6	GO:0003676|nucleic acid binding	Up	0.00355551	Yes	2.91719
Camfl1|CFLO23210-PA	8.75522	13.2159	31.107	25.4324	PF12938.2|M_domain;PF00076.17|RRM_1;PF13893.1|RRM_5	GO:0003676|nucleic acid binding	Up	0.000751251	Yes	2.90483
Camfl1|CFLO19686-PA	33.748	34.2825	98.0107	97.8899	PF00240.18|ubiquitin;PF00097.20|zf-C3HC4	GO:0046872|metal ion binding;GO:0005515|protein binding	Up	0.000751251	Yes	2.90061
Camfl1|CFLO18934-PA	6.21311	9.28617	14.0166	18.0053	PF00754.20|F5_F8_type_C	GO:0007155|cell adhesion	Up	0.000751251	Yes	2.89795
Camfl1|CFLO15675-PA	152.755	160.959	379.884	442.026	PF00170.16|bZIP_1;PF07716.10|bZIP_2;PF03131.12|bZIP_Maf	GO:0005634|nucleus;GO:0003677|DNA binding;GO:0006355|regulation of transcription, DNA-templated;GO:0043565|sequence-specific DNA binding;GO:0003700|sequence-specific DNA binding transcription factor activity	Up	0.000751251	Yes	2.89369
Camfl1|CFLO18997-PA	12.6182	13.459	38.6276	36.3866	PF12796.2|Ank_2;PF12796.2|Ank_2;PF00023.25|Ank;PF00023.25|Ank;PF13606.1|Ank_3;PF13606.1|Ank_3;PF13637.1|Ank_4;PF13637.1|Ank_4	GO:0005515|protein binding	Up	0.000751251	Yes	2.88366
Camfl1|CFLO16870-PA	45.361	56.2263	87.4909	130.803	PF01048.15|PNP_UDP_1	GO:0009116|nucleoside metabolic process;GO:0003824|catalytic activity	Up	0.000751251	Yes	2.8836
Camfl1|CFLO14206-PA	45.4518	59.2994	198.869	131.047	PF00010.21|HLH;PF07527.8|Hairy_orange	GO:0003677|DNA binding;GO:0006355|regulation of transcription, DNA-templated;GO:0046983|protein dimerization activity	Up	0.000751251	Yes	2.88321
Camfl1|CFLO20496-PA	14.6128	22.3688	29.1309	42.1217	PF07714.12|Pkinase_Tyr;PF00069.20|Pkinase;PF02196.10|RBD;PF00130.17|C1_1;PF14531.1|Kinase-like	GO:0005057|receptor signaling protein activity;GO:0005524|ATP binding;GO:0035556|intracellular signal transduction;GO:0007165|signal transduction;GO:0004672|protein kinase activity;GO:0006468|protein phosphorylation	Up	0.000751251	Yes	2.88252
Camfl1|CFLO12712-PA	40.7816	49.7067	56.5161	117.402			Up	0.0025369	Yes	2.8788
Camfl1|CFLO23302-PA	26.9903	37.9683	47.2011	77.6073	PF00071.17|Ras;PF08477.8|Miro;PF01926.18|MMR_HSR1	GO:0007264|small GTPase mediated signal transduction;GO:0005525|GTP binding;GO:0005622|intracellular	Up	0.000751251	Yes	2.87538
Camfl1|CFLO21018-PA	6.03815	9.5582	13.8565	17.3411	PF13855.1|LRR_8;PF13855.1|LRR_8;PF13855.1|LRR_8	GO:0005515|protein binding	Up	0.00355551	Yes	2.87192
Camfl1|CFLO17208-PA	46.1037	61.9864	136.647	132.261	PF07742.7|BTG		Up	0.000751251	Yes	2.86877
Camfl1|CFLO13590-PA	6.53777	10.7346	15.4696	18.7537	PF00002.19|7tm_2;PF12003.3|DUF3497;PF01825.16|GPS;PF02793.17|HRM	GO:0016021|integral component of membrane;GO:0016020|membrane;GO:0004930|G-protein coupled receptor activity;GO:0007218|neuropeptide signaling pathway;GO:0007186|G-protein coupled receptor signaling pathway	Up	0.000751251	Yes	2.86852
Camfl1|CFLO19000-PA	2.26858	2.89271	5.90279	6.50464	PF00091.20|Tubulin;PF03953.12|Tubulin_C;PF10644.4|Misat_Tub_SegII	GO:0043234|protein complex;GO:0006184|GTP catabolic process;GO:0003924|GTPase activity;GO:0005525|GTP binding;GO:0051258|protein polymerization	Up	0.0382273	Yes	2.86727
Camfl1|CFLO22612-PA	21.0283	15.4894	27.5904	60.1584			Up	0.041489	Yes	2.86083
Camfl1|CFLO17919-PA	22.345	22.6144	83.6698	63.9105			Up	0.000751251	Yes	2.86017
Camfl1|CFLO15004-PA	27.9724	68.8346	17.0594	79.9942	PF02949.15|7tm_6;PF08395.7|7tm_7	GO:0005549|odorant binding;GO:0007608|sensory perception of smell;GO:0050909|sensory perception of taste;GO:0016021|integral component of membrane;GO:0016020|membrane;GO:0004984|olfactory receptor activity	Up	0.000751251	Yes	2.85975
Camfl1|CFLO22794-PA	80.4551	141.33	332.98	230.042			Up	0.00875512	Yes	2.85926
Camfl1|CFLO15322-PA	6.77339	10.1919	39.7699	19.3099	PF08685.6|GON;PF00090.14|TSP_1;PF00090.14|TSP_1;PF00090.14|TSP_1;PF00090.14|TSP_1;PF00090.14|TSP_1;PF00090.14|TSP_1;PF00090.14|TSP_1;PF01562.14|Pep_M12B_propep;PF01421.14|Reprolysin;PF05986.9|ADAM_spacer1;PF13688.1|Reprolysin_5;PF13582.1|Reprolysin_3;PF13583.1|Reprolysin_4	GO:0008270|zinc ion binding;GO:0004222|metalloendopeptidase activity;GO:0031012|extracellular matrix;GO:0006508|proteolysis	Up	0.000751251	Yes	2.85085
Camfl1|CFLO19850-PA	12.0836	11.9956	26.9756	34.3813	PF13688.1|Reprolysin_5;PF13574.1|Reprolysin_2;PF13582.1|Reprolysin_3;PF13583.1|Reprolysin_4;PF00200.18|Disintegrin;PF01421.14|Reprolysin	GO:0006508|proteolysis;GO:0004222|metalloendopeptidase activity	Up	0.000751251	Yes	2.84529
Camfl1|CFLO18087-PA	5.04596	7.90665	13.2348	14.3244			Up	0.0127896	Yes	2.83879
Camfl1|CFLO18604-PA	2.37472	1.4009	1.84374	6.71478	PF00028.12|Cadherin;PF00028.12|Cadherin;PF00028.12|Cadherin;PF00028.12|Cadherin;PF00028.12|Cadherin;PF00028.12|Cadherin;PF00028.12|Cadherin;PF00028.12|Cadherin;PF00028.12|Cadherin;PF00028.12|Cadherin	GO:0007156|homophilic cell adhesion;GO:0016020|membrane;GO:0005509|calcium ion binding	Up	0.000751251	Yes	2.82761
Camfl1|CFLO11388-PA	21.4581	31.9029	54.5958	60.5503	PF07679.11|I-set;PF13895.1|Ig_2;PF13895.1|Ig_2;PF13927.1|Ig_3;PF07686.12|V-set;PF00047.20|ig		Up	0.000751251	Yes	2.82179
Camfl1|CFLO10118-PA	4.86446	6.73512	7.18352	13.7019			Up	0.0475572	Yes	2.81674
Camfl1|CFLO15823-PA	4.09621	4.41911	5.06633	11.5376			Up	0.0398814	Yes	2.81665
Camfl1|CFLO13400-PA	26.1171	32.3328	52.8696	73.4002	PF02078.11|Synapsin;PF02750.9|Synapsin_C	GO:0007269|neurotransmitter secretion;GO:0008021|synaptic vesicle	Up	0.000751251	Yes	2.81043
Camfl1|CFLO21262-PA	83.0042	116.307	266.228	233.138	PF00122.15|E1-E2_ATPase;PF00689.16|Cation_ATPase_C;PF00702.21|Hydrolase;PF13246.1|Hydrolase_like2;PF00690.21|Cation_ATPase_N;PF12710.2|HAD;PF08282.7|Hydrolase_3;PF12424.3|ATP_Ca_trans_C	GO:0005388|calcium-transporting ATPase activity;GO:0000166|nucleotide binding;GO:0046872|metal ion binding	Up	0.000751251	Yes	2.80875
Camfl1|CFLO10666-PA	24.3488	23.3816	74.0042	68.3826			Up	0.000751251	Yes	2.80846
Camfl1|CFLO14656-PA	6.27136	14.3494	11.1315	17.5911	PF10188.4|Oscp1		Up	0.00355551	Yes	2.80499
Camfl1|CFLO15853-PA	31.1874	32.3548	43.2605	87.4395			Up	0.00586296	Yes	2.80368
Camfl1|CFLO13429-PA	13.2726	20.4811	27.0127	37.1932	PF04906.8|Tweety		Up	0.000751251	Yes	2.80225
Camfl1|CFLO21358-PA	6.23997	7.21838	12.5004	17.4339			Up	0.000751251	Yes	2.79391
Camfl1|CFLO18775-PA	27.6526	21.5031	103.029	77.2377	PF14637.1|FNIP_M;PF14638.1|FNIP_C;PF14636.1|FNIP_N		Up	0.000751251	Yes	2.79314
Camfl1|CFLO22859-PA	82.5357	105.476	187.231	230.49	PF02755.10|RPEL;PF02755.10|RPEL;PF02755.10|RPEL		Up	0.000751251	Yes	2.79261
Camfl1|CFLO20869-PA	29.5428	37.6981	99.6827	82.3147			Up	0.000751251	Yes	2.78629
Camfl1|CFLO26282-PA	5.07297	7.10747	9.5705	14.1174	PF13465.1|zf-H2C2_2;PF13465.1|zf-H2C2_2;PF00096.21|zf-C2H2;PF00096.21|zf-C2H2;PF00096.21|zf-C2H2;PF13894.1|zf-C2H2_4;PF13894.1|zf-C2H2_4;PF13894.1|zf-C2H2_4;PF13894.1|zf-C2H2_4	GO:0046872|metal ion binding	Up	0.00950055	Yes	2.78287
Camfl1|CFLO17409-PA	88.0207	87.1646	227.052	244.348	PF10240.4|DUF2464		Up	0.000751251	Yes	2.77603
Camfl1|CFLO15704-PA	40.5	59.1704	119.952	112.289	PF00622.23|SPRY;PF07525.11|SOCS_box	GO:0035556|intracellular signal transduction;GO:0005515|protein binding	Up	0.000751251	Yes	2.77257
Camfl1|CFLO21007-PA	4.03353	5.23259	4.65806	11.1724	PF02008.15|zf-CXXC	GO:0008270|zinc ion binding;GO:0003677|DNA binding	Up	0.0148424	Yes	2.76988
Camfl1|CFLO16055-PA	3.49116	5.03557	16.0672	9.66587	PF00373.13|FERM_M;PF09380.5|FERM_C;PF09379.5|FERM_N		Up	0.00355551	Yes	2.76867
Camfl1|CFLO19954-PA	13.9403	16.7758	24.3333	38.5669	PF13893.1|RRM_5;PF14259.1|RRM_6;PF00076.17|RRM_1	GO:0003676|nucleic acid binding	Up	0.00198307	Yes	2.76658
Camfl1|CFLO22998-PA	22.7451	26.3635	22.2826	62.9197	PF00339.24|Arrestin_N;PF02752.17|Arrestin_C		Up	0.000751251	Yes	2.7663
Camfl1|CFLO17355-PA	5.06869	8.20714	7.53867	14.0198	PF01094.23|ANF_receptor		Up	0.00198307	Yes	2.76596
Camfl1|CFLO23167-PB	23.6776	35.2302	60.2826	65.4466	PF00076.17|RRM_1;PF14259.1|RRM_6;PF13893.1|RRM_5	GO:0003676|nucleic acid binding	Up	0.000751251	Yes	2.76407
Camfl1|CFLO21788-PA	74.5323	104.837	192.011	205.313			Up	0.000751251	Yes	2.75468
Camfl1|CFLO23006-PA	8.9969	11.3198	16.2186	24.7721	PF02187.12|GAS2	GO:0007050|cell cycle arrest	Up	0.000751251	Yes	2.7534
Camfl1|CFLO14207-PA	71.4047	100.678	185.051	196.421	PF14705.1|Costars		Up	0.000751251	Yes	2.75081
Camfl1|CFLO17257-PA	42.5697	43.1716	79.9704	117.09	PF00069.20|Pkinase;PF07714.12|Pkinase_Tyr;PF00659.13|POLO_box;PF00659.13|POLO_box;PF14531.1|Kinase-like	GO:0005515|protein binding;GO:0005524|ATP binding;GO:0004672|protein kinase activity;GO:0006468|protein phosphorylation	Up	0.000751251	Yes	2.75055
Camfl1|CFLO13722-PA	34.4442	22.6403	56.5617	94.3793	PF04212.13|MIT		Up	0.000751251	Yes	2.74006
Camfl1|CFLO17944-PA	14.4044	23.2026	38.2241	39.4664	PF02469.17|Fasciclin;PF02469.17|Fasciclin		Up	0.000751251	Yes	2.73989
Camfl1|CFLO13103-PA	25.4832	29.9815	44.0427	69.776			Up	0.0148424	Yes	2.73812
Camfl1|CFLO21781-PA	36.2437	51.5237	91.9458	99.199	PF03137.15|OATP;PF07690.11|MFS_1;PF07648.10|Kazal_2	GO:0006810|transport;GO:0005215|transporter activity;GO:0005515|protein binding;GO:0016021|integral component of membrane;GO:0016020|membrane;GO:0055085|transmembrane transport	Up	0.000751251	Yes	2.737
Camfl1|CFLO13044-PA	2.00693	3.43882	4.90243	5.48591	PF10243.4|MIP-T3		Up	0.0298515	Yes	2.73348
Camfl1|CFLO13701-PA	9.64179	11.1927	16.4069	26.3209	PF00505.14|HMG_box		Up	0.000751251	Yes	2.72988
Camfl1|CFLO14784-PA	4.7325	10.8428	11.3768	12.874	PF02176.13|zf-TRAF;PF02176.13|zf-TRAF;PF02176.13|zf-TRAF;PF00917.21|MATH	GO:0005515|protein binding	Up	0.0106398	Yes	2.72034
Camfl1|CFLO14703-PA	27.3822	39.6741	79.6691	74.3769	PF00439.20|Bromodomain;PF00628.24|PHD;PF00628.24|PHD;PF01429.14|MBD;PF04218.8|CENP-B_N;PF02791.12|DDT	GO:0003677|DNA binding;GO:0005515|protein binding;GO:0005634|nucleus	Up	0.000751251	Yes	2.71625
Camfl1|CFLO21261-PA	32.4316	40.3924	74.3611	88.0544	PF07651.11|ANTH	GO:0005543|phospholipid binding	Up	0.000751251	Yes	2.71508
Camfl1|CFLO16494-PA	14.6343	29.4247	42.0714	39.647	PF00270.24|DEAD;PF00271.26|Helicase_C	GO:0003676|nucleic acid binding;GO:0004386|helicase activity;GO:0005524|ATP binding	Up	0.000751251	Yes	2.70918
Camfl1|CFLO21575-PA	15.9322	23.5096	43.238	43.0729	PF13574.1|Reprolysin_2;PF13688.1|Reprolysin_5;PF13583.1|Reprolysin_4;PF13582.1|Reprolysin_3;PF01562.14|Pep_M12B_propep;PF01421.14|Reprolysin	GO:0008270|zinc ion binding;GO:0004222|metalloendopeptidase activity;GO:0006508|proteolysis	Up	0.000751251	Yes	2.70351
Camfl1|CFLO17586-PA	25.9912	33.266	53.565	70.2441	PF00076.17|RRM_1;PF00076.17|RRM_1;PF00076.17|RRM_1;PF00076.17|RRM_1;PF14259.1|RRM_6;PF14259.1|RRM_6;PF14259.1|RRM_6;PF13893.1|RRM_5;PF13893.1|RRM_5;PF13893.1|RRM_5	GO:0003676|nucleic acid binding	Up	0.000751251	Yes	2.70261
Camfl1|CFLO17649-PA	10.801	13.5827	19.2646	29.1547	PF14604.1|SH3_9;PF14604.1|SH3_9;PF14604.1|SH3_9;PF00018.23|SH3_1;PF00018.23|SH3_1;PF00018.23|SH3_1;PF07653.12|SH3_2;PF07653.12|SH3_2;PF07653.12|SH3_2	GO:0005515|protein binding	Up	0.000751251	Yes	2.69926
Camfl1|CFLO20657-PA	41.0098	64.1286	134.684	110.633	PF00001.16|7tm_1;PF00001.16|7tm_1	GO:0004930|G-protein coupled receptor activity;GO:0007186|G-protein coupled receptor signaling pathway;GO:0016021|integral component of membrane	Up	0.000751251	Yes	2.69772
Camfl1|CFLO20168-PA	81.0756	102.215	169.138	218.621	PF03372.18|Exo_endo_phos		Up	0.000751251	Yes	2.69651
Camfl1|CFLO15313-PA	86.2163	95.6857	210.894	232.39			Up	0.000751251	Yes	2.69543
Camfl1|CFLO11646-PA	6.67006	10.2771	17.6086	17.9524			Up	0.000751251	Yes	2.69149
Camfl1|CFLO15069-PA	5.5921	10.3705	14.9576	15.0233	PF00135.23|COesterase;PF07859.8|Abhydrolase_3	GO:0016787|hydrolase activity;GO:0008152|metabolic process	Up	0.00403959	Yes	2.68652
Camfl1|CFLO20797-PA	33.2627	40.5421	60.9931	89.3214	PF00435.16|Spectrin;PF00435.16|Spectrin;PF00435.16|Spectrin;PF00435.16|Spectrin;PF00435.16|Spectrin;PF00435.16|Spectrin;PF00435.16|Spectrin;PF00435.16|Spectrin;PF00435.16|Spectrin;PF00435.16|Spectrin;PF00435.16|Spectrin;PF00435.16|Spectrin;PF00435.16|Spectrin;PF00435.16|Spectrin;PF00435.16|Spectrin;PF00435.16|Spectrin;PF00435.16|Spectrin;PF00435.16|Spectrin;PF00435.16|Spectrin;PF00435.16|Spectrin…	GO:0005515|protein binding	Up	0.000751251	Yes	2.68533
Camfl1|CFLO20553-PA	43.5603	58.169	80.1927	116.946	PF00069.20|Pkinase;PF07714.12|Pkinase_Tyr;PF00433.19|Pkinase_C;PF14531.1|Kinase-like	GO:0005524|ATP binding;GO:0004672|protein kinase activity;GO:0004674|protein serine/threonine kinase activity;GO:0006468|protein phosphorylation	Up	0.000751251	Yes	2.68469
Camfl1|CFLO15773-PA	7.34623	11.6603	200.112	19.7145	PF00328.17|His_Phos_2	GO:0003993|acid phosphatase activity	Up	0.0054229	Yes	2.68362
Camfl1|CFLO10987-PA	3.54443	2.95421	5.48364	9.495			Up	0.0346019	Yes	2.67885
Camfl1|CFLO13904-PA	9.97202	18.0668	30.736	26.7016	PF14259.1|RRM_6;PF14259.1|RRM_6;PF13893.1|RRM_5;PF00076.17|RRM_1;PF00076.17|RRM_1	GO:0003676|nucleic acid binding	Up	0.00139605	Yes	2.67765
Camfl1|CFLO14267-PA	6.77701	11.3286	15.7686	18.0496	PF05826.7|Phospholip_A2_2	GO:0004623|phospholipase A2 activity;GO:0016042|lipid catabolic process;GO:0005509|calcium ion binding	Up	0.000751251	Yes	2.66336
Camfl1|CFLO17577-PA	29.1147	38.5418	56.4779	77.4257	PF00059.16|Lectin_C	GO:0030246|carbohydrate binding	Up	0.000751251	Yes	2.65933
Camfl1|CFLO18476-PA	7.59321	11.093	16.5568	20.1433	PF00046.24|Homeobox;PF00046.24|Homeobox;PF00046.24|Homeobox;PF00046.24|Homeobox;PF00096.21|zf-C2H2;PF00096.21|zf-C2H2;PF00096.21|zf-C2H2;PF00096.21|zf-C2H2;PF13894.1|zf-C2H2_4;PF13894.1|zf-C2H2_4;PF13894.1|zf-C2H2_4;PF13894.1|zf-C2H2_4;PF13894.1|zf-C2H2_4;PF13894.1|zf-C2H2_4;PF13894.1|zf-C2H2_4;PF13894.1|zf-C2H2_4;PF13894.1|zf-C2H2_4	GO:0006355|regulation of transcription, DNA-templated;GO:0043565|sequence-specific DNA binding;GO:0003700|sequence-specific DNA binding transcription factor activity;GO:0046872|metal ion binding	Up	0.000751251	Yes	2.6528
Camfl1|CFLO19169-PA	4.70848	6.31793	7.39119	12.4792	PF03520.9|KCNQ_channel;PF00520.26|Ion_trans;PF07885.11|Ion_trans_2	GO:0016020|membrane;GO:0005216|ion channel activity;GO:0006811|ion transport;GO:0055085|transmembrane transport	Up	0.00305263	Yes	2.65037
Camfl1|CFLO18966-PA	175.811	180.051	475.358	465.568	PF07534.11|TLD;PF00566.13|RabGAP-TBC	GO:0032313|regulation of Rab GTPase activity;GO:0005097|Rab GTPase activator activity	Up	0.000751251	Yes	2.64812
Camfl1|CFLO16804-PA	91.3791	186.484	208.972	241.819	PF00285.16|Citrate_synt	GO:0044262|cellular carbohydrate metabolic process;GO:0046912|transferase activity, transferring acyl groups, acyl groups converted into alkyl on transfer	Up	0.000751251	Yes	2.64633
Camfl1|CFLO15591-PA	51.5815	70.3194	116.386	136.371	PF00397.21|WW	GO:0005515|protein binding	Up	0.000751251	Yes	2.6438
Camfl1|CFLO14696-PA	17.5438	20.0859	36.2635	46.37	PF00474.12|SSF	GO:0016020|membrane;GO:0006810|transport;GO:0005215|transporter activity;GO:0055085|transmembrane transport	Up	0.000751251	Yes	2.6431
Camfl1|CFLO23168-PA	7.98132	16.6418	33.8031	21.0268			Up	0.015487	Yes	2.6345
Camfl1|CFLO13043-PA	89.1966	66.1768	331.679	233.891	PF13639.1|zf-RING_2;PF00097.20|zf-C3HC4	GO:0046872|metal ion binding;GO:0008270|zinc ion binding;GO:0005515|protein binding	Up	0.000751251	Yes	2.6222
Camfl1|CFLO18026-PA	102.404	153.056	122.884	268.333	PF00036.27|EF-hand_1	GO:0005509|calcium ion binding	Up	0.000751251	Yes	2.62034
Camfl1|CFLO19925-PA	9.66389	13.8282	82.4069	25.2966	PF00282.14|Pyridoxal_deC;PF01212.16|Beta_elim_lyase;PF00266.14|Aminotran_5	GO:0016829|lyase activity;GO:0006520|cellular amino acid metabolic process;GO:0008152|metabolic process;GO:0016831|carboxy-lyase activity;GO:0019752|carboxylic acid metabolic process;GO:0030170|pyridoxal phosphate binding	Up	0.000751251	Yes	2.61764
Camfl1|CFLO12111-PA	22.8196	31.3482	50.2115	59.6151	PF00076.17|RRM_1;PF14259.1|RRM_6	GO:0003676|nucleic acid binding	Up	0.000751251	Yes	2.61245
Camfl1|CFLO14020-PA	21.5684	25.9842	73.9489	56.3371	PF01448.19|ELM2;PF00249.26|Myb_DNA-binding;PF13912.1|zf-C2H2_6;PF13912.1|zf-C2H2_6;PF00096.21|zf-C2H2	GO:0046872|metal ion binding;GO:0003682|chromatin binding	Up	0.000751251	Yes	2.61202
Camfl1|CFLO18145-PA	11.0448	10.4534	13.1772	28.8395			Up	0.0255289	Yes	2.61114
Camfl1|CFLO13062-PA	4.16904	4.56642	6.42003	10.8712	PF01436.16|NHL;PF01436.16|NHL;PF01436.16|NHL;PF00643.19|zf-B_box;PF00643.19|zf-B_box	GO:0005622|intracellular;GO:0008270|zinc ion binding;GO:0005515|protein binding	Up	0.000751251	Yes	2.6076
Camfl1|CFLO12271-PA	14.4191	21.1308	41.3556	37.5462			Up	0.000751251	Yes	2.60392
Camfl1|CFLO15852-PA	23.2614	28.7385	35.5874	60.5594			Up	0.00355551	Yes	2.60343
Camfl1|CFLO13318-PA	20.2108	25.8787	46.0671	52.6111	PF02190.11|LON;PF00515.23|TPR_1;PF00097.20|zf-C3HC4	GO:0005515|protein binding;GO:0004176|ATP-dependent peptidase activity;GO:0006508|proteolysis;GO:0046872|metal ion binding	Up	0.000751251	Yes	2.60312
Camfl1|CFLO12154-PA	5.15936	6.16272	10.8432	13.4062			Up	0.000751251	Yes	2.59842
Camfl1|CFLO16022-PA	72.4913	86.12	129.989	187.667			Up	0.0328188	Yes	2.58882
Camfl1|CFLO23149-PA	12.0646	20.0891	25.6849	31.1931	PF07679.11|I-set;PF13895.1|Ig_2		Up	0.000751251	Yes	2.58551
Camfl1|CFLO10446-PA	4.2891	6.77824	9.00448	11.0503			Up	0.000751251	Yes	2.57637
Camfl1|CFLO16807-PA	11.2472	19.8284	44.5575	28.9283	PF12114.3|Period_C;PF14598.1|PAS_11;PF00989.19|PAS;PF00989.19|PAS;PF08447.6|PAS_3	GO:0005515|protein binding;GO:0006355|regulation of transcription, DNA-templated	Up	0.000751251	Yes	2.57204
Camfl1|CFLO12855-PA	65.7356	71.5783	193.29	168.732	PF12796.2|Ank_2;PF12796.2|Ank_2;PF12796.2|Ank_2;PF12796.2|Ank_2;PF00554.17|RHD;PF00023.25|Ank;PF00023.25|Ank;PF00023.25|Ank;PF00023.25|Ank;PF00023.25|Ank;PF13857.1|Ank_5;PF13857.1|Ank_5;PF13637.1|Ank_4;PF13637.1|Ank_4;PF13637.1|Ank_4;PF13606.1|Ank_3;PF13606.1|Ank_3;PF13606.1|Ank_3;PF00531.17|Death	GO:0005634|nucleus;GO:0005515|protein binding;GO:0006355|regulation of transcription, DNA-templated;GO:0007165|signal transduction;GO:0003700|sequence-specific DNA binding transcription factor activity	Up	0.000751251	Yes	2.56683
Camfl1|CFLO20031-PA	39.2381	46.8553	78.0421	100.695	PF00069.20|Pkinase;PF07714.12|Pkinase_Tyr;PF02185.11|HR1;PF02185.11|HR1;PF00433.19|Pkinase_C	GO:0005524|ATP binding;GO:0007165|signal transduction;GO:0004672|protein kinase activity;GO:0004674|protein serine/threonine kinase activity;GO:0006468|protein phosphorylation	Up	0.000751251	Yes	2.56626
Camfl1|CFLO10611-PA	8.66771	4.44468	21.1117	22.2359			Up	0.00139605	Yes	2.56537
Camfl1|CFLO21104-PA	43.3618	42.9998	73.2624	111.078			Up	0.000751251	Yes	2.56166
Camfl1|CFLO22970-PA	16.9748	11.9803	64.4152	43.4668	PF13419.1|HAD_2;PF00702.21|Hydrolase;PF13242.1|Hydrolase_like		Up	0.00198307	Yes	2.56067
Camfl1|CFLO15600-PA	13.0788	22.0164	43.2696	33.4878	PF01153.14|Glypican	GO:0005578|proteinaceous extracellular matrix;GO:0043395|heparan sulfate proteoglycan binding;GO:0016020|membrane	Up	0.000751251	Yes	2.56046
Camfl1|CFLO22217-PA	6.0953	10.5415	9.36875	15.5947	PF00907.17|T-box	GO:0005634|nucleus;GO:0006355|regulation of transcription, DNA-templated;GO:0003700|sequence-specific DNA binding transcription factor activity	Up	0.00629713	Yes	2.55848
Camfl1|CFLO17872-PA	339.405	631.093	1003.73	866.862	PF00487.19|FA_desaturase	GO:0006629|lipid metabolic process	Up	0.000751251	Yes	2.55406
Camfl1|CFLO17214-PA	18.6954	22.3179	29.3791	47.7116	PF00063.16|Myosin_head;PF06017.8|Myosin_TH1;PF14604.1|SH3_9;PF00018.23|SH3_1;PF07653.12|SH3_2	GO:0016459|myosin complex;GO:0005515|protein binding;GO:0003774|motor activity;GO:0005524|ATP binding	Up	0.000751251	Yes	2.55205
Camfl1|CFLO15131-PA	76.022	94.5784	213.291	193.934			Up	0.000751251	Yes	2.55102
Camfl1|CFLO20227-PA	8.83899	11.8709	17.1004	22.5367	PF03920.10|TLE_N	GO:0005515|protein binding	Up	0.000751251	Yes	2.54969
Camfl1|CFLO16062-PA	32.5972	39.6629	60.8474	83.0233	PF13506.1|Glyco_transf_21;PF13641.1|Glyco_tranf_2_3;PF13632.1|Glyco_trans_2_3	GO:0016757|transferase activity, transferring glycosyl groups	Up	0.000751251	Yes	2.54695
Camfl1|CFLO21974-PA	71.3944	93.7642	168.769	181.474	PF01428.11|zf-AN1	GO:0008270|zinc ion binding	Up	0.000751251	Yes	2.54185
Camfl1|CFLO19558-PA	27.5692	34.1483	65.9016	69.8542	PF00620.22|RhoGAP;PF00621.15|RhoGEF	GO:0005089|Rho guanyl-nucleotide exchange factor activity;GO:0035023|regulation of Rho protein signal transduction;GO:0007165|signal transduction	Up	0.000751251	Yes	2.53378
Camfl1|CFLO14003-PA	9.58593	13.0961	30.5468	24.264			Up	0.00711522	Yes	2.53121
Camfl1|CFLO20507-PA	6.33785	6.01196	13.0007	16.0398	PF10204.4|DuoxA	GO:0015031|protein transport;GO:0005789|endoplasmic reticulum membrane;GO:0016021|integral component of membrane	Up	0.00711522	Yes	2.5308
Camfl1|CFLO21008-PA	12.374	14.1867	29.6374	31.2977			Up	0.00198307	Yes	2.52931
Camfl1|CFLO11041-PA	11.3928	11.4069	25.1503	28.7409	PF12062.3|HSNSD	GO:0015016|[heparan sulfate]-glucosamine N-sulfotransferase activity;GO:0016787|hydrolase activity	Up	0.000751251	Yes	2.52272
Camfl1|CFLO16739-PA	5.27278	5.73367	10.9199	13.2648	PF01388.16|ARID;PF08169.6|RBB1NT;PF11717.3|Tudor-knot	GO:0005622|intracellular;GO:0003677|DNA binding	Up	0.000751251	Yes	2.51571
Camfl1|CFLO17935-PA	10.4955	11.7024	24.1139	26.3963	PF05225.11|HTH_psq	GO:0003677|DNA binding	Up	0.0025369	Yes	2.51501
Camfl1|CFLO16372-PA	39.7991	53.3528	59.6046	100.028	PF00474.12|SSF	GO:0016020|membrane;GO:0006810|transport;GO:0005215|transporter activity;GO:0055085|transmembrane transport	Up	0.000751251	Yes	2.51332
Camfl1|CFLO23283-PA	217	250.089	605.275	545.198	PF00261.15|Tropomyosin;PF00261.15|Tropomyosin;PF00261.15|Tropomyosin;PF12718.2|Tropomyosin_1		Up	0.000751251	Yes	2.51243
Camfl1|CFLO13195-PA	4.57475	6.79829	17.1059	11.4877	PF07885.11|Ion_trans_2;PF07885.11|Ion_trans_2		Up	0.0232616	Yes	2.51111
Camfl1|CFLO18482-PA	12.0787	11.9827	21.7769	30.3118	PF02889.11|Sec63;PF02889.11|Sec63;PF00270.24|DEAD;PF00270.24|DEAD;PF04851.10|ResIII;PF04851.10|ResIII;PF00271.26|Helicase_C;PF00271.26|Helicase_C	GO:0003676|nucleic acid binding;GO:0004386|helicase activity;GO:0005524|ATP binding;GO:0016787|hydrolase activity;GO:0003677|DNA binding	Up	0.000751251	Yes	2.50953
Camfl1|CFLO17526-PA	25.5406	33.2312	39.4167	64.0939	PF02762.9|Cbl_N3;PF02761.9|Cbl_N2;PF13920.1|zf-C3HC4_3;PF00097.20|zf-C3HC4;PF13923.1|zf-C3HC4_2	GO:0046872|metal ion binding;GO:0005509|calcium ion binding	Up	0.000751251	Yes	2.50949
Camfl1|CFLO20249-PA	9.28021	12.1344	21.8891	23.2651	PF02376.10|CUT;PF02376.10|CUT;PF02376.10|CUT;PF00046.24|Homeobox	GO:0003677|DNA binding;GO:0006355|regulation of transcription, DNA-templated;GO:0043565|sequence-specific DNA binding;GO:0003700|sequence-specific DNA binding transcription factor activity	Up	0.000751251	Yes	2.50696
Camfl1|CFLO20217-PA	2.19457	3.21522	7.03537	5.50016	PF13855.1|LRR_8;PF13855.1|LRR_8;PF13855.1|LRR_8;PF13855.1|LRR_8;PF13855.1|LRR_8;PF13855.1|LRR_8;PF13855.1|LRR_8;PF13855.1|LRR_8;PF13855.1|LRR_8;PF13306.1|LRR_5;PF13306.1|LRR_5;PF13306.1|LRR_5;PF13306.1|LRR_5;PF00560.28|LRR_1;PF00560.28|LRR_1;PF01582.15|TIR;PF13504.1|LRR_7;PF13504.1|LRR_7;PF13504.1|LRR_7;PF13676.1|TIR_2	GO:0005515|protein binding;GO:0007165|signal transduction	Up	0.000751251	Yes	2.50626
Camfl1|CFLO21467-PA	4.28977	5.16205	7.02882	10.7151	PF00474.12|SSF	GO:0016020|membrane;GO:0006810|transport;GO:0005215|transporter activity;GO:0055085|transmembrane transport	Up	0.00451079	Yes	2.49783
Camfl1|CFLO17791-PA	10.8817	9.88704	17.6828	27.1459			Up	0.00198307	Yes	2.49464
Camfl1|CFLO22435-PA	39.4958	61.1967	82.6733	98.2418	PF07690.11|MFS_1;PF07690.11|MFS_1;PF07690.11|MFS_1	GO:0016021|integral component of membrane;GO:0055085|transmembrane transport	Up	0.000751251	Yes	2.4874
Camfl1|CFLO17563-PA	17.0916	23.6398	47.6893	42.466	PF12490.3|BCAS3		Up	0.000751251	Yes	2.48461
Camfl1|CFLO12849-PA	16.7729	25.152	27.6205	41.6281	PF00520.26|Ion_trans;PF00520.26|Ion_trans;PF00520.26|Ion_trans;PF00520.26|Ion_trans;PF00520.26|Ion_trans;PF06512.8|Na_trans_assoc;PF11933.3|DUF3451;PF08016.7|PKD_channel	GO:0005216|ion channel activity;GO:0006811|ion transport;GO:0005248|voltage-gated sodium channel activity;GO:0016020|membrane;GO:0055085|transmembrane transport;GO:0006814|sodium ion transport;GO:0001518|voltage-gated sodium channel complex	Up	0.000751251	Yes	2.48187
Camfl1|CFLO25520-PA	30.432	29.7419	157.574	75.4605	PF13426.1|PAS_9	GO:0004871|signal transducer activity;GO:0007165|signal transduction	Up	0.0185961	Yes	2.47964
Camfl1|CFLO16384-PA	20.4527	24.4599	68.0851	50.6936			Up	0.015487	Yes	2.47858
Camfl1|CFLO20534-PA	78.5726	79.193	142.328	194.665			Up	0.000751251	Yes	2.47752
Camfl1|CFLO15839-PA	13.3055	15.5081	20.6193	32.9411			Up	0.000751251	Yes	2.47575
Camfl1|CFLO16534-PA	43.9208	59.0233	100.295	108.733	PF14360.1|PAP2_C		Up	0.000751251	Yes	2.47566
Camfl1|CFLO22981-PA	6.4284	8.20762	11.9991	15.8867	PF13895.1|Ig_2;PF13895.1|Ig_2		Up	0.00403959	Yes	2.47133
Camfl1|CFLO13456-PA	10.8132	15.2744	15.0277	26.6948	PF00520.26|Ion_trans;PF00520.26|Ion_trans;PF00520.26|Ion_trans;PF00520.26|Ion_trans;PF08016.7|PKD_channel	GO:0016020|membrane;GO:0005216|ion channel activity;GO:0006811|ion transport;GO:0055085|transmembrane transport	Up	0.000751251	Yes	2.46872
Camfl1|CFLO19504-PA	22.7743	32.8938	56.5046	56.1263	PF01769.11|MgtE;PF01769.11|MgtE	GO:0008324|cation transmembrane transporter activity;GO:0006812|cation transport	Up	0.000751251	Yes	2.46446
Camfl1|CFLO15721-PA	16.722	25.4889	27.1017	41.179	PF12695.2|Abhydrolase_5;PF12697.2|Abhydrolase_6;PF01738.13|DLH	GO:0016787|hydrolase activity	Up	0.00139605	Yes	2.46256
Camfl1|CFLO16383-PA	8.34155	7.55436	17.8307	20.5399			Up	0.0497071	Yes	2.46236
Camfl1|CFLO14460-PA	18.263	29.3176	39.7116	44.9615	PF08441.7|Integrin_alpha2;PF01839.18|FG-GAP;PF13517.1|VCBS;PF00357.15|Integrin_alpha		Up	0.000751251	Yes	2.46189
Camfl1|CFLO20400-PA	17.4931	32.4916	63.9914	43.0259			Up	0.000751251	Yes	2.45959
Camfl1|CFLO12730-PA	46.8906	80.1601	103.234	115.196	PF00017.19|SH2	GO:0005515|protein binding	Up	0.000751251	Yes	2.4567
Camfl1|CFLO16167-PA	38.8669	59.1819	109.034	95.4506	PF00782.15|DSPc;PF08766.6|DEK_C	GO:0008138|protein tyrosine/serine/threonine phosphatase activity;GO:0006470|protein dephosphorylation	Up	0.000751251	Yes	2.45583
Camfl1|CFLO12918-PA	21.2799	26.2874	34.2897	52.1592	PF04117.7|Mpv17_PMP22	GO:0016021|integral component of membrane	Up	0.000751251	Yes	2.4511
Camfl1|CFLO23092-PA	10.0294	11.9551	13.0674	24.5776	PF00595.19|PDZ;PF00595.19|PDZ	GO:0005515|protein binding	Up	0.000751251	Yes	2.45056
Camfl1|CFLO14180-PA	9.4041	11.2034	13.9573	23.0443	PF00105.13|zf-C4	GO:0005634|nucleus;GO:0008270|zinc ion binding;GO:0006355|regulation of transcription, DNA-templated;GO:0043565|sequence-specific DNA binding;GO:0003700|sequence-specific DNA binding transcription factor activity	Up	0.043684	Yes	2.45045
Camfl1|CFLO18996-PA	54.3614	61.6254	114.765	133.195	PF00454.22|PI3_PI4_kinase	GO:0016773|phosphotransferase activity, alcohol group as acceptor	Up	0.000751251	Yes	2.45018
Camfl1|CFLO17350-PA	22.495	20.763	46.6918	54.9895			Up	0.00794552	Yes	2.44452
Camfl1|CFLO21918-PA	235.845	312.723	276.238	575.784	PF00595.19|PDZ	GO:0005515|protein binding	Up	0.000751251	Yes	2.44137
Camfl1|CFLO17966-PA	16.3233	34.1759	42.8084	39.8498	PF00650.15|CRAL_TRIO;PF13716.1|CRAL_TRIO_2		Up	0.000751251	Yes	2.44128
Camfl1|CFLO11824-PA	15.6633	27.8946	45.1682	38.2368	PF13920.1|zf-C3HC4_3		Up	0.000751251	Yes	2.44117
Camfl1|CFLO17117-PA	7.05835	11.3233	19.9343	17.2302	PF13895.1|Ig_2;PF13895.1|Ig_2;PF13895.1|Ig_2;PF13895.1|Ig_2;PF13895.1|Ig_2;PF07679.11|I-set;PF07679.11|I-set;PF07679.11|I-set;PF13927.1|Ig_3;PF13927.1|Ig_3;PF13927.1|Ig_3;PF13927.1|Ig_3;PF00047.20|ig;PF00047.20|ig;PF00041.16|fn3	GO:0005515|protein binding	Up	0.000751251	Yes	2.44111
Camfl1|CFLO21392-PA	10.1463	16.3431	27.344	24.761			Up	0.00912969	Yes	2.4404
Camfl1|CFLO23082-PA	13.4426	15.4091	23.2969	32.7455	PF08399.6|VWA_N;PF02743.13|Cache_1;PF00092.23|VWA;PF08473.6|VGCC_alpha2		Up	0.000751251	Yes	2.43595
Camfl1|CFLO15112-PA	17.5289	18.8815	32.1211	42.6743	PF00041.16|fn3	GO:0005515|protein binding	Up	0.000751251	Yes	2.43451
Camfl1|CFLO15829-PA	31.8639	43.1871	71.4695	77.5542	PF13855.1|LRR_8;PF13855.1|LRR_8;PF13855.1|LRR_8;PF13855.1|LRR_8;PF13855.1|LRR_8;PF13855.1|LRR_8;PF13855.1|LRR_8;PF12799.2|LRR_4;PF12799.2|LRR_4;PF13306.1|LRR_5;PF13306.1|LRR_5;PF13306.1|LRR_5;PF13306.1|LRR_5;PF00560.28|LRR_1;PF00560.28|LRR_1;PF00560.28|LRR_1;PF13516.1|LRR_6;PF13504.1|LRR_7;PF13504.1|LRR_7	GO:0005515|protein binding	Up	0.000751251	Yes	2.43392
Camfl1|CFLO18336-PA	80.6062	117.534	171.417	196.164	PF13602.1|ADH_zinc_N_2;PF00107.21|ADH_zinc_N;PF08240.7|ADH_N	GO:0016491|oxidoreductase activity;GO:0008270|zinc ion binding;GO:0055114|oxidation-reduction process	Up	0.000751251	Yes	2.43361
Camfl1|CFLO17606-PA	27.2158	20.4374	57.6816	66.0723	PF00246.19|Peptidase_M14	GO:0008270|zinc ion binding;GO:0004181|metallocarboxypeptidase activity;GO:0006508|proteolysis	Up	0.000751251	Yes	2.42772
Camfl1|CFLO13256-PA	23.3969	27.5631	43.9987	56.7045	PF12884.2|TORC_N	GO:0008140|cAMP response element binding protein binding;GO:0051289|protein homotetramerization	Up	0.017373	Yes	2.42359
Camfl1|CFLO12832-PA	22.8576	26.2019	38.0938	55.3899			Up	0.0141712	Yes	2.42326
Camfl1|CFLO23437-PA	9.72177	17.7128	16.8204	23.5561	PF08205.7|C2-set_2		Up	0.0151544	Yes	2.42303
Camfl1|CFLO22254-PA	189.1	180.877	527.161	458.148	PF00069.20|Pkinase;PF14593.1|PH_3;PF07714.12|Pkinase_Tyr	GO:0005524|ATP binding;GO:0004672|protein kinase activity;GO:0006468|protein phosphorylation	Up	0.000751251	Yes	2.42278
Camfl1|CFLO12556-PA	10.1809	9.43815	12.807	24.6449	PF15501.1|MDM1	GO:0005634|nucleus	Up	0.00198307	Yes	2.4207
Camfl1|CFLO15568-PA	9.58035	11.5656	16.0261	23.1572	PF01699.19|Na_Ca_ex;PF01699.19|Na_Ca_ex	GO:0016021|integral component of membrane;GO:0055085|transmembrane transport	Up	0.000751251	Yes	2.41716
Camfl1|CFLO17910-PA	11.0401	12.4836	19.1932	26.6292	PF01490.13|Aa_trans		Up	0.000751251	Yes	2.41204
Camfl1|CFLO20598-PA	9.15778	9.35784	16.7935	22.0843	PF05044.7|HPD	GO:0003677|DNA binding	Up	0.000751251	Yes	2.41153
Camfl1|CFLO21955-PA	23.4456	34.1352	46.2878	56.4681	PF01412.13|ArfGap;PF12796.2|Ank_2;PF00023.25|Ank;PF14604.1|SH3_9;PF00018.23|SH3_1;PF13857.1|Ank_5;PF13606.1|Ank_3;PF07653.12|SH3_2;PF00169.24|PH	GO:0008270|zinc ion binding;GO:0008060|ARF GTPase activator activity;GO:0032312|regulation of ARF GTPase activity;GO:0005515|protein binding	Up	0.000751251	Yes	2.40847
Camfl1|CFLO17986-PA	18.229	20.443	23.7339	43.8381	PF00071.17|Ras;PF08477.8|Miro	GO:0007264|small GTPase mediated signal transduction;GO:0005525|GTP binding;GO:0005622|intracellular	Up	0.000751251	Yes	2.40485
Camfl1|CFLO20287-PA	14.0493	20.5781	24.8021	33.7109	PF13499.1|EF-hand_7;PF13499.1|EF-hand_7;PF13405.1|EF-hand_6;PF13405.1|EF-hand_6;PF13405.1|EF-hand_6;PF13202.1|EF-hand_5;PF13202.1|EF-hand_5;PF13202.1|EF-hand_5;PF13833.1|EF-hand_8;PF13833.1|EF-hand_8	GO:0005509|calcium ion binding	Up	0.00355551	Yes	2.39947
Camfl1|CFLO20317-PA	207.141	268.888	494.599	497.01	PF13855.1|LRR_8;PF13855.1|LRR_8;PF13855.1|LRR_8;PF13855.1|LRR_8;PF13855.1|LRR_8;PF13855.1|LRR_8;PF13855.1|LRR_8;PF13855.1|LRR_8;PF13855.1|LRR_8;PF12799.2|LRR_4;PF12799.2|LRR_4;PF00560.28|LRR_1;PF00560.28|LRR_1;PF00560.28|LRR_1;PF00560.28|LRR_1;PF00560.28|LRR_1;PF00560.28|LRR_1;PF00560.28|LRR_1;PF00560.28|LRR_1;PF13306.1|LRR_5;PF13306.1|LRR_5;PF13306.1|LRR_5;PF13306.1|LRR_5;PF13504.1|LRR_7;PF13504…	GO:0005515|protein binding	Up	0.000751251	Yes	2.39938
Camfl1|CFLO23155-PA	17.3962	14.0029	50.194	41.7285	PF09230.5|DFF40	GO:0006309|apoptotic DNA fragmentation;GO:0005634|nucleus;GO:0005737|cytoplasm;GO:0016787|hydrolase activity	Up	0.000751251	Yes	2.39871
Camfl1|CFLO19219-PA	13.2303	17.3212	19.7999	31.7221			Up	0.000751251	Yes	2.39769
Camfl1|CFLO20736-PA	4.46304	5.71202	8.25113	10.6887	PF00505.14|HMG_box;PF09011.5|HMG_box_2		Up	0.0212297	Yes	2.39494
Camfl1|CFLO14076-PA	54.5396	69.2501	93.8211	130.483	PF00071.17|Ras;PF08477.8|Miro;PF00025.16|Arf;PF01926.18|MMR_HSR1;PF00009.22|GTP_EFTU	GO:0007264|small GTPase mediated signal transduction;GO:0005525|GTP binding;GO:0005622|intracellular;GO:0003924|GTPase activity	Up	0.000751251	Yes	2.39245
Camfl1|CFLO14089-PA	39.2259	43.6646	102.855	93.6914	PF02338.14|OTU;PF00641.13|zf-RanBP;PF00641.13|zf-RanBP;PF00641.13|zf-RanBP	GO:0008270|zinc ion binding	Up	0.000751251	Yes	2.38851
Camfl1|CFLO21832-PA	47.1576	51.3915	83.8531	112.522			Up	0.000751251	Yes	2.38608
Camfl1|CFLO17155-PA	42.7751	50.2394	129.867	101.928	PF00067.17|p450	GO:0005506|iron ion binding;GO:0055114|oxidation-reduction process;GO:0016705|oxidoreductase activity, acting on paired donors, with incorporation or reduction of molecular oxygen;GO:0020037|heme binding	Up	0.00139605	Yes	2.38288
Camfl1|CFLO23411-PA	13.487	15.7698	25.8491	32.1113	PF05057.9|DUF676;PF12394.3|DUF3657;PF07819.8|PGAP1	GO:0006886|intracellular protein transport;GO:0016788|hydrolase activity, acting on ester bonds;GO:0006505|GPI anchor metabolic process	Up	0.000751251	Yes	2.38091
Camfl1|CFLO26085-PA	8.96084	13.5402	17.1788	21.311	PF13465.1|zf-H2C2_2;PF13465.1|zf-H2C2_2;PF00096.21|zf-C2H2;PF00096.21|zf-C2H2;PF13894.1|zf-C2H2_4;PF13894.1|zf-C2H2_4	GO:0046872|metal ion binding	Up	0.0392112	Yes	2.37824
Camfl1|CFLO18851-PA	65.8973	63.8067	186.468	156.698	PF00069.20|Pkinase;PF07714.12|Pkinase_Tyr;PF08515.7|TGF_beta_GS;PF01064.18|Activin_recp	GO:0005024|transforming growth factor beta-activated receptor activity;GO:0004675|transmembrane receptor protein serine/threonine kinase activity;GO:0005524|ATP binding;GO:0016020|membrane;GO:0004672|protein kinase activity;GO:0006468|protein phosphorylation	Up	0.000751251	Yes	2.37791
Camfl1|CFLO14679-PA	10.4893	14.0823	26.5615	24.9334	PF13520.1|AA_permease_2;PF00324.16|AA_permease	GO:0003333|amino acid transmembrane transport;GO:0006810|transport;GO:0055085|transmembrane transport;GO:0016020|membrane;GO:0015171|amino acid transmembrane transporter activity	Up	0.000751251	Yes	2.37703
Camfl1|CFLO20137-PA	28.5813	26.9672	84.1696	67.8148			Up	0.000751251	Yes	2.3727
Camfl1|CFLO20141-PA	46.3995	77.3256	98.9467	110.066			Up	0.000751251	Yes	2.37214
Camfl1|CFLO17351-PA	33.2181	30.8399	41.1911	78.5969	PF00071.17|Ras;PF08477.8|Miro	GO:0007264|small GTPase mediated signal transduction;GO:0005525|GTP binding;GO:0005622|intracellular	Up	0.00198307	Yes	2.36609
Camfl1|CFLO17657-PA	51.9573	58.4737	78.8344	122.783	PF00122.15|E1-E2_ATPase;PF12710.2|HAD;PF00702.21|Hydrolase;PF12409.3|P5-ATPase;PF13246.1|Hydrolase_like2	GO:0016887|ATPase activity;GO:0016021|integral component of membrane;GO:0000166|nucleotide binding;GO:0046872|metal ion binding;GO:0006812|cation transport	Up	0.000751251	Yes	2.36315
Camfl1|CFLO16689-PA	5.1114	7.96296	7.96574	12.0661	PF07645.10|EGF_CA;PF07645.10|EGF_CA;PF07645.10|EGF_CA;PF07645.10|EGF_CA;PF07645.10|EGF_CA;PF07645.10|EGF_CA;PF07645.10|EGF_CA;PF07645.10|EGF_CA;PF07645.10|EGF_CA;PF07645.10|EGF_CA;PF07645.10|EGF_CA;PF07645.10|EGF_CA;PF12947.2|EGF_3;PF00008.22|EGF	GO:0005515|protein binding;GO:0005509|calcium ion binding	Up	0.000751251	Yes	2.36063
Camfl1|CFLO17518-PA	192.945	194.273	352.504	455.035	PF00653.16|BIR;PF00653.16|BIR;PF13920.1|zf-C3HC4_3		Up	0.000751251	Yes	2.35837
Camfl1|CFLO18626-PA	4.70202	7.85173	8.05811	11.0832	PF00324.16|AA_permease	GO:0016020|membrane;GO:0006810|transport;GO:0055085|transmembrane transport	Up	0.00139605	Yes	2.35711
Camfl1|CFLO23297-PA	96.208	93.9591	228.829	226.401	PF00210.19|Ferritin	GO:0006879|cellular iron ion homeostasis;GO:0008199|ferric iron binding	Up	0.000751251	Yes	2.35325
Camfl1|CFLO20716-PA	48.8293	57.8834	80.1109	114.277			Up	0.000751251	Yes	2.34034
Camfl1|CFLO15308-PA	336.72	313.449	1120.16	785.856	PF00443.24|UCH;PF13423.1|UCH_1	GO:0006511|ubiquitin-dependent protein catabolic process	Up	0.0223909	Yes	2.33386
Camfl1|CFLO22735-PA	4.39468	6.82575	7.37175	10.2479			Up	0.000751251	Yes	2.33189
Camfl1|CFLO21999-PA	31.0593	29.9894	47.5442	72.4065	PF00656.17|Peptidase_C14	GO:0006508|proteolysis;GO:0004197|cysteine-type endopeptidase activity	Up	0.000751251	Yes	2.33123
Camfl1|CFLO14055-PA	195.801	255.546	595.375	456.428	PF00069.20|Pkinase;PF07714.12|Pkinase_Tyr;PF06293.9|Kdo	GO:0009103|lipopolysaccharide biosynthetic process;GO:0005524|ATP binding;GO:0016020|membrane;GO:0004672|protein kinase activity;GO:0006468|protein phosphorylation;GO:0016773|phosphotransferase activity, alcohol group as acceptor	Up	0.000751251	Yes	2.33108
Camfl1|CFLO20059-PA	116.999	108.902	330.282	272.71	PF06966.7|DUF1295		Up	0.000751251	Yes	2.33087
Camfl1|CFLO15830-PA	87.844	67.4788	184.638	204.617	PF00481.16|PP2C;PF13672.1|PP2C_2	GO:0003824|catalytic activity	Up	0.000751251	Yes	2.32932
Camfl1|CFLO17940-PA	283.091	311.017	941.801	659.373			Up	0.000751251	Yes	2.32919
Camfl1|CFLO22475-PA	12.5099	18.6401	22.9989	29.0835			Up	0.000751251	Yes	2.32484
Camfl1|CFLO20258-PA	70.4786	86.6245	118.84	163.549	PF00069.20|Pkinase;PF00105.13|zf-C4;PF07714.12|Pkinase_Tyr;PF00104.25|Hormone_recep	GO:0003707|steroid hormone receptor activity;GO:0004672|protein kinase activity;GO:0006468|protein phosphorylation;GO:0008270|zinc ion binding;GO:0006355|regulation of transcription, DNA-templated;GO:0043401|steroid hormone mediated signaling pathway;GO:0043565|sequence-specific DNA binding;GO:0005524|ATP binding;GO:0005634|nucleus;GO:0003700|sequence-specific DNA binding transcription factor act…	Up	0.000751251	Yes	2.32055
Camfl1|CFLO10320-PA	23.3461	27.0564	49.734	54.1604	PF00595.19|PDZ;PF00595.19|PDZ	GO:0005515|protein binding	Up	0.000751251	Yes	2.31989
Camfl1|CFLO21063-PA	10.2535	9.80225	11.2648	23.7314			Up	0.000751251	Yes	2.31447
Camfl1|CFLO18042-PA	43.9553	45.5343	129.981	101.622			Up	0.00139605	Yes	2.31194
Camfl1|CFLO13832-PA	12.5587	12.7372	12.3382	29.0108	PF13855.1|LRR_8;PF13855.1|LRR_8;PF13306.1|LRR_5;PF13306.1|LRR_5;PF00560.28|LRR_1	GO:0005515|protein binding	Up	0.0025369	Yes	2.31002
Camfl1|CFLO19899-PA	98.6709	87.2657	295.71	227.874	PF02179.11|BAG	GO:0051087|chaperone binding	Up	0.000751251	Yes	2.30943
Camfl1|CFLO13395-PA	48.4921	49.2508	156.652	111.909	PF00554.17|RHD	GO:0005634|nucleus;GO:0006355|regulation of transcription, DNA-templated;GO:0003700|sequence-specific DNA binding transcription factor activity	Up	0.000751251	Yes	2.30778
Camfl1|CFLO15856-PA	13.9233	14.2713	57.3027	32.1273	PF01694.17|Rhomboid	GO:0016021|integral component of membrane;GO:0004252|serine-type endopeptidase activity	Up	0.0054229	Yes	2.30745
Camfl1|CFLO26997-PA	25.9183	34.007	41.9098	59.7434	PF12796.2|Ank_2;PF12796.2|Ank_2;PF00023.25|Ank;PF00023.25|Ank;PF00023.25|Ank;PF13637.1|Ank_4;PF13637.1|Ank_4;PF13857.1|Ank_5;PF13606.1|Ank_3;PF13606.1|Ank_3	GO:0005515|protein binding	Up	0.0421198	Yes	2.30507
Camfl1|CFLO23299-PA	3.89967	4.15936	4.19203	8.98563	PF14782.1|BBS2_C;PF14781.1|BBS2_N;PF14783.1|BBS2_Mid		Up	0.00834737	Yes	2.3042
Camfl1|CFLO14294-PA	6.90904	8.25828	13.612	15.9166	PF00076.17|RRM_1;PF14259.1|RRM_6	GO:0003676|nucleic acid binding	Up	0.0025369	Yes	2.30374
Camfl1|CFLO22737-PA	5.18266	11.538	17.8825	11.9091			Up	0.0197786	Yes	2.29787
Camfl1|CFLO16820-PA	12.8814	16.2806	27.9138	29.5881			Up	0.00139605	Yes	2.29696
Camfl1|CFLO23557-PA	25.7383	19.076	16.1084	58.8802	PF00011.16|HSP20		Up	0.000751251	Yes	2.28765
Camfl1|CFLO17376-PA	12.9625	139.914	45.6013	29.6026	PF00135.23|COesterase		Up	0.000751251	Yes	2.28371
Camfl1|CFLO13027-PA	3.30194	4.59202	3.16914	7.53917			Up	0.00752273	Yes	2.28325
Camfl1|CFLO20918-PA	72.8606	121.416	181.974	166.279	PF07690.11|MFS_1;PF00083.19|Sugar_tr	GO:0016021|integral component of membrane;GO:0055085|transmembrane transport;GO:0022857|transmembrane transporter activity	Up	0.000751251	Yes	2.28215
Camfl1|CFLO19423-PA	10.3024	21.4288	16.7869	23.492	PF00076.17|RRM_1;PF13893.1|RRM_5;PF14259.1|RRM_6	GO:0003676|nucleic acid binding	Up	0.00752273	Yes	2.28025
Camfl1|CFLO20997-PA	13.0305	17.4606	41.4872	29.7098	PF00412.17|LIM	GO:0008270|zinc ion binding	Up	0.0141712	Yes	2.28002
Camfl1|CFLO15746-PA	13.3557	16.973	27.9372	30.4324	PF14604.1|SH3_9;PF14604.1|SH3_9;PF14604.1|SH3_9;PF14604.1|SH3_9;PF00018.23|SH3_1;PF00018.23|SH3_1;PF00018.23|SH3_1;PF00018.23|SH3_1;PF07653.12|SH3_2;PF07653.12|SH3_2;PF07653.12|SH3_2;PF00097.20|zf-C3HC4;PF13923.1|zf-C3HC4_2;PF13639.1|zf-RING_2;PF13445.1|zf-RING_UBOX;PF13920.1|zf-C3HC4_3	GO:0046872|metal ion binding;GO:0008270|zinc ion binding;GO:0005515|protein binding	Up	0.000751251	Yes	2.27861
Camfl1|CFLO19664-PA	120.52	135.292	189.828	274.395	PF00625.16|Guanylate_kin;PF12052.3|VGCC_beta4Aa_N	GO:0070588|calcium ion transmembrane transport;GO:0005515|protein binding;GO:0005891|voltage-gated calcium channel complex;GO:0005245|voltage-gated calcium channel activity	Up	0.000751251	Yes	2.27676
Camfl1|CFLO20985-PA	8.47478	12.2279	26.2323	19.2719	PF13895.1|Ig_2;PF07686.12|V-set		Up	0.0258058	Yes	2.27403
Camfl1|CFLO13688-PA	19.2511	18.9449	29.6597	43.7593	PF00017.19|SH2	GO:0005515|protein binding	Up	0.000751251	Yes	2.27308
Camfl1|CFLO15446-PA	5.89786	4.32594	13.0821	13.3862			Up	0.0124507	Yes	2.26967
Camfl1|CFLO17607-PA	36.8428	22.7215	55.3858	83.563			Up	0.000751251	Yes	2.2681
Camfl1|CFLO15443-PA	52.5851	58.3459	64.6068	119.157	PF00017.19|SH2;PF08947.5|BPS	GO:0005515|protein binding	Up	0.000751251	Yes	2.26598
Camfl1|CFLO20065-PA	8.59693	11.7957	23.4233	19.4804	PF00282.14|Pyridoxal_deC;PF01212.16|Beta_elim_lyase	GO:0016829|lyase activity;GO:0006520|cellular amino acid metabolic process;GO:0016831|carboxy-lyase activity;GO:0019752|carboxylic acid metabolic process;GO:0030170|pyridoxal phosphate binding	Up	0.00139605	Yes	2.26597
Camfl1|CFLO19048-PA	21.2381	39.233	17.8511	48.0229	PF01146.12|Caveolin		Up	0.0102692	Yes	2.26117
Camfl1|CFLO16861-PA	4.26476	6.72492	8.36907	9.64289	PF01853.13|MOZ_SAS;PF01530.13|zf-C2HC	GO:0008270|zinc ion binding;GO:0006355|regulation of transcription, DNA-templated;GO:0016747|transferase activity, transferring acyl groups other than amino-acyl groups;GO:0005634|nucleus;GO:0003700|sequence-specific DNA binding transcription factor activity	Up	0.0025369	Yes	2.26106
Camfl1|CFLO16367-PA	37.5183	57.1108	86.7645	84.7259	PF11971.3|CAMSAP_CH;PF00307.26|CH	GO:0005515|protein binding	Up	0.000751251	Yes	2.25826
Camfl1|CFLO16054-PA	53.4402	68.9441	127.264	120.593	PF00621.15|RhoGEF	GO:0035023|regulation of Rho protein signal transduction;GO:0005089|Rho guanyl-nucleotide exchange factor activity	Up	0.000751251	Yes	2.2566
Camfl1|CFLO19852-PA	11.0022	11.2629	24.9573	24.8263	PF00089.21|Trypsin	GO:0006508|proteolysis;GO:0004252|serine-type endopeptidase activity	Up	0.0110057	Yes	2.25649
Camfl1|CFLO12679-PA	43.4285	41.2099	72.5841	97.9587	PF00611.18|FCH;PF00018.23|SH3_1	GO:0005515|protein binding	Up	0.000751251	Yes	2.25563
Camfl1|CFLO14665-PA	129.725	125.422	258.538	292.241			Up	0.000751251	Yes	2.25277
Camfl1|CFLO20865-PA	536.04	744.852	692.288	1206.25	PF11901.3|DUF3421;PF11901.3|DUF3421;PF12248.3|Methyltransf_FA;PF12248.3|Methyltransf_FA		Up	0.00305263	Yes	2.2503
Camfl1|CFLO14599-PA	75.5748	84.7696	182.562	170.021	PF02893.15|GRAM		Up	0.000751251	Yes	2.2497
Camfl1|CFLO21393-PA	23.2824	30.9613	56.9448	52.3469	PF00104.25|Hormone_recep;PF00105.13|zf-C4	GO:0005634|nucleus;GO:0006355|regulation of transcription, DNA-templated;GO:0043401|steroid hormone mediated signaling pathway;GO:0043565|sequence-specific DNA binding;GO:0003707|steroid hormone receptor activity;GO:0008270|zinc ion binding;GO:0003700|sequence-specific DNA binding transcription factor activity	Up	0.000751251	Yes	2.24835
Camfl1|CFLO18043-PA	85.032	104.684	209.825	191.006	PF00503.15|G-alpha;PF00025.16|Arf	GO:0031683|G-protein beta/gamma-subunit complex binding;GO:0019001|guanyl nucleotide binding;GO:0005525|GTP binding;GO:0004871|signal transducer activity;GO:0003924|GTPase activity;GO:0007186|G-protein coupled receptor signaling pathway	Up	0.000751251	Yes	2.24628
Camfl1|CFLO18562-PA	34.0504	35.0316	69.5082	76.4557	PF00855.12|PWWP		Up	0.000751251	Yes	2.24537
Camfl1|CFLO19282-PA	932.166	1375.75	1728.79	2092.89	PF00091.20|Tubulin;PF03953.12|Tubulin_C	GO:0043234|protein complex;GO:0006184|GTP catabolic process;GO:0003924|GTPase activity;GO:0005525|GTP binding;GO:0051258|protein polymerization	Up	0.0185961	Yes	2.24519
Camfl1|CFLO17169-PA	72.0174	72.1981	119.429	161.445			Up	0.00988823	Yes	2.24175
Camfl1|CFLO15680-PA	183.09	214.497	275.134	409.984	PF00412.17|LIM;PF00412.17|LIM;PF00412.17|LIM;PF00412.17|LIM	GO:0008270|zinc ion binding	Up	0.000751251	Yes	2.23925
Camfl1|CFLO11197-PA	5.77642	7.71423	8.87626	12.9335			Up	0.00794552	Yes	2.23902
Camfl1|CFLO13919-PA	94.2487	114.638	174.433	210.919			Up	0.000751251	Yes	2.2379
Camfl1|CFLO16418-PA	3.29099	3.86618	5.82785	7.3335	PF00069.20|Pkinase;PF07714.12|Pkinase_Tyr	GO:0005524|ATP binding;GO:0004672|protein kinase activity;GO:0006468|protein phosphorylation	Up	0.00950055	Yes	2.22836
Camfl1|CFLO19233-PA	9.82921	10.4032	12.2027	21.8991	PF00060.21|Lig_chan;PF00060.21|Lig_chan;PF00497.15|SBP_bac_3	GO:0004970|ionotropic glutamate receptor activity;GO:0005234|extracellular-glutamate-gated ion channel activity;GO:0006810|transport;GO:0016020|membrane;GO:0005215|transporter activity	Up	0.00305263	Yes	2.22796
Camfl1|CFLO23046-PA	19.2083	26.8319	32.3139	42.789	PF07177.7|Neuralized;PF07177.7|Neuralized;PF13920.1|zf-C3HC4_3;PF13923.1|zf-C3HC4_2		Up	0.000751251	Yes	2.22763
Camfl1|CFLO21976-PA	22.6119	23.4656	31.1897	50.3494			Up	0.0113694	Yes	2.22668
Camfl1|CFLO21457-PA	3.84572	4.09821	7.24523	8.56148	PF00732.14|GMC_oxred_N;PF05199.8|GMC_oxred_C	GO:0016614|oxidoreductase activity, acting on CH-OH group of donors;GO:0055114|oxidation-reduction process;GO:0050660|flavin adenine dinucleotide binding	Up	0.017959	Yes	2.22624
Camfl1|CFLO20677-PA	11.1546	16.2367	17.3185	24.8053			Up	0.000751251	Yes	2.22377
Camfl1|CFLO12732-PA	13.1371	18.7207	46.6337	29.2032	PF07786.7|DUF1624		Up	0.000751251	Yes	2.22296
Camfl1|CFLO23323-PA	10.5859	12.1684	20.962	23.529	PF01843.14|DIL;PF00498.21|FHA;PF00595.19|PDZ	GO:0005515|protein binding	Up	0.000751251	Yes	2.22267
Camfl1|CFLO14171-PA	20.1907	21.1004	25.9029	44.8588	PF02214.17|BTB_2;PF00520.26|Ion_trans;PF11601.3|Shal-type	GO:0005216|ion channel activity;GO:0006811|ion transport;GO:0055085|transmembrane transport;GO:0051260|protein homooligomerization;GO:0016020|membrane	Up	0.000751251	Yes	2.22176
Camfl1|CFLO13268-PA	7.29349	7.69724	20.7148	16.1897	PF07714.12|Pkinase_Tyr;PF01030.19|Recep_L_domain;PF01030.19|Recep_L_domain;PF00069.20|Pkinase;PF00757.15|Furin-like	GO:0007169|transmembrane receptor protein tyrosine kinase signaling pathway;GO:0016020|membrane;GO:0004714|transmembrane receptor protein tyrosine kinase activity;GO:0005524|ATP binding;GO:0004672|protein kinase activity;GO:0006468|protein phosphorylation	Up	0.000751251	Yes	2.21975
Camfl1|CFLO18820-PA	47.0983	58.5706	122.007	104.45	PF00178.17|Ets;PF02198.11|SAM_PNT	GO:0005634|nucleus;GO:0006355|regulation of transcription, DNA-templated;GO:0043565|sequence-specific DNA binding;GO:0003700|sequence-specific DNA binding transcription factor activity	Up	0.000751251	Yes	2.2177
Camfl1|CFLO19871-PA	67.6726	87.6935	128.862	150	PF00153.22|Mito_carr;PF00153.22|Mito_carr;PF00153.22|Mito_carr		Up	0.000751251	Yes	2.21655
Camfl1|CFLO15500-PA	10.655	14.7059	31.5321	23.5942			Up	0.000751251	Yes	2.21438
Camfl1|CFLO12718-PA	35.6553	62.3161	85.4833	78.7884			Up	0.00305263	Yes	2.20972
Camfl1|CFLO17558-PA	27.3276	46.518	80.8359	60.3853			Up	0.000751251	Yes	2.20968
Camfl1|CFLO22825-PA	125.761	134.871	256.71	277.668	PF08235.8|LNS2;PF04571.9|Lipin_N		Up	0.000751251	Yes	2.2079
Camfl1|CFLO17142-PA	28.7973	37.085	56.7241	63.4695	PF13896.1|Glyco_transf_49		Up	0.000751251	Yes	2.20401
Camfl1|CFLO22428-PA	78.3517	92.8997	153.716	172.283			Up	0.000751251	Yes	2.19884
Camfl1|CFLO16716-PA	11.5634	17.2712	32.6237	25.3794	PF00017.19|SH2;PF00017.19|SH2;PF00620.22|RhoGAP;PF07647.12|SAM_2;PF00536.25|SAM_1	GO:0005515|protein binding;GO:0007165|signal transduction	Up	0.000751251	Yes	2.1948
Camfl1|CFLO20353-PA	3.11921	4.05077	9.50925	6.83973	PF00135.23|COesterase		Up	0.00198307	Yes	2.19278
Camfl1|CFLO16363-PA	148.551	149.354	401.665	325.667	PF04072.9|LCM	GO:0032259|methylation;GO:0008168|methyltransferase activity	Up	0.000751251	Yes	2.19229
Camfl1|CFLO12554-PA	10.4271	11.913	19.4821	22.8512	PF08926.6|DUF1908;PF00069.20|Pkinase;PF07714.12|Pkinase_Tyr;PF13180.1|PDZ_2;PF00595.19|PDZ	GO:0005515|protein binding;GO:0005524|ATP binding;GO:0004672|protein kinase activity;GO:0000287|magnesium ion binding;GO:0004674|protein serine/threonine kinase activity;GO:0006468|protein phosphorylation	Up	0.000751251	Yes	2.19152
Camfl1|CFLO11834-PA	148.154	177.118	339.07	323.813	PF00233.14|PDEase_I	GO:0004114|3',5'-cyclic-nucleotide phosphodiesterase activity;GO:0007165|signal transduction	Up	0.000751251	Yes	2.18565
Camfl1|CFLO10512-PA	7.39624	9.17722	12.2072	16.1624			Up	0.0221104	Yes	2.18522
Camfl1|CFLO15801-PA	38.471	32.6885	57.9429	84.032	PF00168.25|C2	GO:0005515|protein binding	Up	0.000751251	Yes	2.18429
Camfl1|CFLO18053-PA	7.54199	24.51	20.9655	16.4387	PF03441.9|FAD_binding_7;PF00875.13|DNA_photolyase	GO:0006281|DNA repair;GO:0003913|DNA photolyase activity	Up	0.00671541	Yes	2.17962
Camfl1|CFLO17213-PA	25.2439	28.4796	28.6595	55.0216	PF00063.16|Myosin_head	GO:0016459|myosin complex;GO:0003774|motor activity;GO:0005524|ATP binding	Up	0.000751251	Yes	2.1796
Camfl1|CFLO20870-PA	39.6663	46.9278	110.222	86.4478	PF03167.14|UDG		Up	0.000751251	Yes	2.17938
Camfl1|CFLO10491-PA	22.9861	24.3203	25.2724	50.0661			Up	0.0353379	Yes	2.1781
Camfl1|CFLO14431-PA	7.09696	7.71095	9.5432	15.4416	PF08005.7|PHR;PF08005.7|PHR;PF00415.13|RCC1;PF13540.1|RCC1_2;PF13540.1|RCC1_2		Up	0.000751251	Yes	2.1758
Camfl1|CFLO14285-PA	21.749	24.532	58.4928	47.261	PF00651.26|BTB	GO:0005515|protein binding	Up	0.000751251	Yes	2.17302
Camfl1|CFLO24626-PA	40.7363	52.1539	64.2599	88.2984	PF13465.1|zf-H2C2_2;PF13465.1|zf-H2C2_2;PF00096.21|zf-C2H2;PF00096.21|zf-C2H2;PF00096.21|zf-C2H2;PF13894.1|zf-C2H2_4;PF13894.1|zf-C2H2_4;PF13894.1|zf-C2H2_4	GO:0046872|metal ion binding	Up	0.000751251	Yes	2.16756
Camfl1|CFLO24841-PA	28.6394	35.3714	72.6486	62.0253	PF00096.21|zf-C2H2;PF00096.21|zf-C2H2;PF00096.21|zf-C2H2;PF13465.1|zf-H2C2_2;PF13465.1|zf-H2C2_2;PF13465.1|zf-H2C2_2;PF13894.1|zf-C2H2_4;PF13894.1|zf-C2H2_4;PF13894.1|zf-C2H2_4	GO:0046872|metal ion binding	Up	0.000751251	Yes	2.16573
Camfl1|CFLO13042-PA	171.742	154.052	288.433	371.751	PF00612.22|IQ;PF00612.22|IQ;PF00612.22|IQ	GO:0005515|protein binding	Up	0.00139605	Yes	2.16459
Camfl1|CFLO22255-PA	5.62696	7.78917	10.5644	12.1694			Up	0.0410174	Yes	2.1627
Camfl1|CFLO20331-PA	7.65538	7.66828	13.0693	16.5498	PF13855.1|LRR_8;PF13855.1|LRR_8;PF13855.1|LRR_8;PF13855.1|LRR_8;PF13855.1|LRR_8;PF13855.1|LRR_8;PF13855.1|LRR_8;PF13855.1|LRR_8;PF13855.1|LRR_8;PF13306.1|LRR_5;PF13306.1|LRR_5;PF13306.1|LRR_5;PF13306.1|LRR_5;PF13306.1|LRR_5;PF13306.1|LRR_5;PF00560.28|LRR_1;PF00560.28|LRR_1;PF00560.28|LRR_1;PF00560.28|LRR_1;PF01582.15|TIR;PF13676.1|TIR_2;PF13504.1|LRR_7	GO:0005515|protein binding;GO:0007165|signal transduction	Up	0.000751251	Yes	2.16185
Camfl1|CFLO17242-PA	34.9142	33.0697	69.0457	75.4786	PF00505.14|HMG_box;PF09011.5|HMG_box_2		Up	0.000751251	Yes	2.16183
Camfl1|CFLO15150-PA	26.6265	23.9399	37.4406	57.5383	PF07928.7|Vps54;PF10475.4|DUF2450	GO:0042147|retrograde transport, endosome to Golgi	Up	0.000751251	Yes	2.16094
Camfl1|CFLO17902-PA	19.8756	19.1306	113.155	42.8864	PF00010.21|HLH	GO:0046983|protein dimerization activity	Up	0.000751251	Yes	2.15774
Camfl1|CFLO14219-PA	131.03	116.51	380.808	282.629	PF02205.15|WH2	GO:0003779|actin binding	Up	0.00198307	Yes	2.15698
Camfl1|CFLO14587-PA	32.7088	43.3845	52.3711	70.4928	PF00028.12|Cadherin;PF13385.1|Laminin_G_3	GO:0007156|homophilic cell adhesion;GO:0016020|membrane;GO:0005509|calcium ion binding	Up	0.000751251	Yes	2.15516
Camfl1|CFLO18141-PA	4.70045	4.04555	17.0865	10.1245	PF01697.22|Glyco_transf_92		Up	0.0280348	Yes	2.15394
Camfl1|CFLO15291-PA	9.36531	11.5165	19.372	20.1633	PF07679.11|I-set;PF07679.11|I-set;PF07686.12|V-set;PF07686.12|V-set;PF13895.1|Ig_2;PF13895.1|Ig_2;PF13927.1|Ig_3		Up	0.028316	Yes	2.15298
Camfl1|CFLO18232-PA	41.7263	57.374	104.089	89.7992	PF00307.26|CH;PF11971.3|CAMSAP_CH;PF00890.19|FAD_binding_2;PF01494.14|FAD_binding_3;PF00070.22|Pyr_redox	GO:0016491|oxidoreductase activity;GO:0055114|oxidation-reduction process;GO:0005515|protein binding;GO:0050660|flavin adenine dinucleotide binding	Up	0.000751251	Yes	2.1521
Camfl1|CFLO22682-PA	13.7504	14.83	22.3982	29.5195	PF00566.13|RabGAP-TBC	GO:0032313|regulation of Rab GTPase activity;GO:0005097|Rab GTPase activator activity	Up	0.000751251	Yes	2.14681
Camfl1|CFLO15542-PA	33.7834	39.7868	63.6787	72.5003	PF00010.21|HLH;PF00076.17|RRM_1;PF14259.1|RRM_6;PF13893.1|RRM_5	GO:0003676|nucleic acid binding;GO:0046983|protein dimerization activity	Up	0.000751251	Yes	2.14603
Camfl1|CFLO18146-PA	13.3704	10.7611	16.7374	28.679	PF00168.25|C2;PF00168.25|C2	GO:0005515|protein binding	Up	0.0148424	Yes	2.14496
Camfl1|CFLO14292-PA	46.7303	55.2841	99.3639	100.202	PF00102.22|Y_phosphatase;PF00650.15|CRAL_TRIO;PF00650.15|CRAL_TRIO;PF13716.1|CRAL_TRIO_2	GO:0004725|protein tyrosine phosphatase activity;GO:0006470|protein dephosphorylation	Up	0.000751251	Yes	2.14426
Camfl1|CFLO20971-PA	76.2058	105.987	147.124	163.223			Up	0.000751251	Yes	2.14187
Camfl1|CFLO19058-PA	17.3605	16.8266	26.2227	37.139	PF02376.10|CUT	GO:0003677|DNA binding	Up	0.0158158	Yes	2.13928
Camfl1|CFLO17645-PA	113.438	140.317	243.208	242.662	PF00400.27|WD40;PF00400.27|WD40;PF00400.27|WD40;PF00400.27|WD40;PF00400.27|WD40;PF00400.27|WD40;PF00400.27|WD40	GO:0005515|protein binding	Up	0.000751251	Yes	2.13916
Camfl1|CFLO12804-PA	26.1254	42.0258	102.057	55.8793			Up	0.0498899	Yes	2.13889
Camfl1|CFLO17216-PA	25.9562	20.2022	35.6523	55.4208	PF14360.1|PAP2_C;PF00536.25|SAM_1;PF07647.12|SAM_2	GO:0005515|protein binding	Up	0.000751251	Yes	2.13517
Camfl1|CFLO21016-PA	24.1296	27.0279	50.8864	51.5087	PF00069.20|Pkinase;PF07714.12|Pkinase_Tyr;PF14531.1|Kinase-like	GO:0005524|ATP binding;GO:0004672|protein kinase activity;GO:0006468|protein phosphorylation	Up	0.000751251	Yes	2.13467
Camfl1|CFLO16918-PA	19.2368	28.5997	31.6303	41.0201	PF00106.20|adh_short;PF13561.1|adh_short_C2;PF08659.5|KR	GO:0016491|oxidoreductase activity;GO:0008152|metabolic process	Up	0.00198307	Yes	2.13238
Camfl1|CFLO16131-PA	43.3261	50.9567	88.3838	92.1699	PF13909.1|zf-H2C2_5;PF13909.1|zf-H2C2_5;PF13909.1|zf-H2C2_5;PF13909.1|zf-H2C2_5		Up	0.000751251	Yes	2.12735
Camfl1|CFLO19674-PA	108.121	147.674	270.722	229.923	PF01490.13|Aa_trans		Up	0.000751251	Yes	2.12653
Camfl1|CFLO22491-PA	8.61429	14.9729	13.377	18.2961			Up	0.00403959	Yes	2.12392
Camfl1|CFLO21105-PA	63.9738	67.3199	90.5028	135.863	PF00928.16|Adap_comp_sub	GO:0030131|clathrin adaptor complex;GO:0005515|protein binding;GO:0006886|intracellular protein transport;GO:0016192|vesicle-mediated transport	Up	0.000751251	Yes	2.12373
Camfl1|CFLO19036-PA	19.321	19.4162	29.9451	40.9785	PF02188.12|GoLoco;PF02188.12|GoLoco;PF02188.12|GoLoco;PF02188.12|GoLoco;PF13424.1|TPR_12;PF13424.1|TPR_12;PF00515.23|TPR_1;PF00515.23|TPR_1;PF00515.23|TPR_1;PF00515.23|TPR_1;PF00515.23|TPR_1;PF13176.1|TPR_7;PF13176.1|TPR_7;PF13176.1|TPR_7;PF13176.1|TPR_7;PF13414.1|TPR_11;PF07719.12|TPR_2;PF13374.1|TPR_10;PF13374.1|TPR_10;PF13181.1|TPR_8	GO:0030695|GTPase regulator activity;GO:0005515|protein binding	Up	0.000751251	Yes	2.12093
Camfl1|CFLO23090-PA	32.0084	42.914	84.9803	67.8578			Up	0.000751251	Yes	2.12
Camfl1|CFLO14454-PA	7.31236	9.18544	14.2476	15.4807			Up	0.00794552	Yes	2.11706
Camfl1|CFLO16927-PA	17.2172	23.2991	34.78	36.4405	PF00617.14|RasGEF;PF00618.15|RasGEF_N	GO:0051056|regulation of small GTPase mediated signal transduction;GO:0005622|intracellular;GO:0005085|guanyl-nucleotide exchange factor activity;GO:0007264|small GTPase mediated signal transduction	Up	0.000751251	Yes	2.11652
Camfl1|CFLO14163-PA	4.49104	4.52027	4.61631	9.50533	PF00003.17|7tm_3;PF01094.23|ANF_receptor;PF07562.9|NCD3G	GO:0004930|G-protein coupled receptor activity;GO:0007186|G-protein coupled receptor signaling pathway;GO:0016021|integral component of membrane	Up	0.0191875	Yes	2.11651
Camfl1|CFLO12728-PA	202.202	192.824	536.761	427.918			Up	0.0322957	Yes	2.11629
Camfl1|CFLO20866-PA	22.2717	16.6345	28.5875	47.1174	PF07810.8|TMC	GO:0016021|integral component of membrane	Up	0.000751251	Yes	2.11557
Camfl1|CFLO13698-PA	8.80628	10.8051	16.8144	18.6158	PF01436.16|NHL;PF01436.16|NHL;PF00643.19|zf-B_box;PF13639.1|zf-RING_2;PF00097.20|zf-C3HC4	GO:0005622|intracellular;GO:0046872|metal ion binding;GO:0008270|zinc ion binding;GO:0005515|protein binding	Up	0.000751251	Yes	2.11392
Camfl1|CFLO17010-PA	32.9299	31.4425	90.5269	69.5098	PF00102.22|Y_phosphatase	GO:0004725|protein tyrosine phosphatase activity;GO:0006470|protein dephosphorylation	Up	0.000751251	Yes	2.11084
Camfl1|CFLO12733-PA	24.1026	22.5441	67.4013	50.7985	PF00008.22|EGF	GO:0005515|protein binding	Up	0.00671541	Yes	2.10759
Camfl1|CFLO26722-PA	4177.36	6289.64	6813.28	8797.61	PF00122.15|E1-E2_ATPase	GO:0046872|metal ion binding;GO:0000166|nucleotide binding	Up	0.00305263	Yes	2.10602
Camfl1|CFLO17894-PA	76.6942	67.2221	194.848	161.353	PF00595.19|PDZ;PF00595.19|PDZ;PF00595.19|PDZ	GO:0005515|protein binding	Up	0.000751251	Yes	2.10385
Camfl1|CFLO15636-PA	41.4785	35.0104	65.8179	87.2019	PF00852.14|Glyco_transf_10	GO:0008417|fucosyltransferase activity;GO:0006486|protein glycosylation;GO:0016020|membrane	Up	0.000751251	Yes	2.10234
Camfl1|CFLO23192-PA	10.0586	13.3294	14.1547	21.1358	PF08241.7|Methyltransf_11;PF13489.1|Methyltransf_23;PF13649.1|Methyltransf_25;PF05148.10|Methyltransf_8	GO:0008152|metabolic process;GO:0008168|methyltransferase activity	Up	0.000751251	Yes	2.10127
Camfl1|CFLO20133-PA	26.7393	25.3873	22.83	56.1851			Up	0.000751251	Yes	2.10122
Camfl1|CFLO20649-PA	20.289	25.5417	41.1964	42.606			Up	0.000751251	Yes	2.09996
Camfl1|CFLO20566-PA	15.4344	21.0024	34.0165	32.3972	PF10358.4|NT-C2		Up	0.000751251	Yes	2.09903
Camfl1|CFLO15732-PA	27.1253	20.195	47.4724	56.891	PF13847.1|Methyltransf_31;PF08241.7|Methyltransf_11;PF08242.7|Methyltransf_12;PF13649.1|Methyltransf_25;PF01209.13|Ubie_methyltran;PF13489.1|Methyltransf_23;PF12847.2|Methyltransf_18;PF02353.15|CMAS;PF05175.9|MTS;PF05219.7|DREV;PF03848.9|TehB	GO:0008152|metabolic process;GO:0008168|methyltransferase activity;GO:0008610|lipid biosynthetic process	Up	0.00629713	Yes	2.09734
Camfl1|CFLO18595-PA	112.175	167.303	243.974	235.241	PF00013.24|KH_1;PF00013.24|KH_1;PF13014.1|KH_3;PF13014.1|KH_3	GO:0003723|RNA binding	Up	0.000751251	Yes	2.09709
Camfl1|CFLO17851-PA	9.32772	15.0441	23.2294	19.5556	PF00105.13|zf-C4	GO:0005634|nucleus;GO:0008270|zinc ion binding;GO:0006355|regulation of transcription, DNA-templated;GO:0043565|sequence-specific DNA binding;GO:0003700|sequence-specific DNA binding transcription factor activity	Up	0.0141712	Yes	2.0965
Camfl1|CFLO20932-PA	204.069	282.601	407.277	427.635	PF07534.11|TLD		Up	0.000751251	Yes	2.09554
Camfl1|CFLO20509-PA	36.237	59.3465	87.1466	75.9019	PF07856.7|Orai-1		Up	0.00139605	Yes	2.0946
Camfl1|CFLO11022-PA	6.89141	5.54667	13.2876	14.4283	PF01759.16|NTR;PF00053.19|Laminin_EGF		Up	0.0490488	Yes	2.09366
Camfl1|CFLO17263-PA	9.56049	9.92389	15.3386	19.9917			Up	0.000751251	Yes	2.09107
Camfl1|CFLO14153-PA	34.7543	37.9258	76.874	72.6428	PF00069.20|Pkinase;PF07714.12|Pkinase_Tyr;PF08912.6|Rho_Binding;PF00169.24|PH	GO:0017048|Rho GTPase binding;GO:0005524|ATP binding;GO:0004672|protein kinase activity;GO:0006468|protein phosphorylation	Up	0.000751251	Yes	2.09018
Camfl1|CFLO10514-PA	18.3823	24.7768	54.4969	38.4136			Up	0.0412586	Yes	2.08971
Camfl1|CFLO21708-PA	12.5787	16.1666	22.3163	26.2694	PF07039.6|DUF1325		Up	0.0124507	Yes	2.0884
Camfl1|CFLO19162-PA	7.95215	7.25191	14.3106	16.6068	PF02210.19|Laminin_G_2;PF02210.19|Laminin_G_2;PF02210.19|Laminin_G_2;PF02210.19|Laminin_G_2;PF00054.18|Laminin_G_1;PF00054.18|Laminin_G_1;PF00054.18|Laminin_G_1;PF00054.18|Laminin_G_1;PF00008.22|EGF	GO:0005515|protein binding	Up	0.0025369	Yes	2.08834
Camfl1|CFLO10771-PA	2.62428	3.21551	4.69864	5.47938			Up	0.0384604	Yes	2.08796
Camfl1|CFLO22736-PA	60.8083	55.1859	106.983	126.791	PF08687.6|ASD2	GO:0000902|cell morphogenesis;GO:0005737|cytoplasm	Up	0.000751251	Yes	2.08509
Camfl1|CFLO20698-PA	27.3126	29.7858	41.1905	56.9391	PF00536.25|SAM_1;PF00536.25|SAM_1;PF07647.12|SAM_2;PF07647.12|SAM_2	GO:0005515|protein binding	Up	0.000751251	Yes	2.08472
Camfl1|CFLO14528-PA	55.71	66.8981	144.459	116.045	PF05110.8|AF-4		Up	0.000751251	Yes	2.08302
Camfl1|CFLO16409-PA	4.42125	4.35423	10.4443	9.19822	PF02535.17|Zip	GO:0030001|metal ion transport;GO:0046873|metal ion transmembrane transporter activity;GO:0016020|membrane;GO:0055085|transmembrane transport	Up	0.0384604	Yes	2.08046
Camfl1|CFLO20863-PA	48.6773	68.6209	175.45	101.248	PF05454.6|DAG1;PF05454.6|DAG1	GO:0016010|dystrophin-associated glycoprotein complex;GO:0007016|cytoskeletal anchoring at plasma membrane	Up	0.000751251	Yes	2.07998
Camfl1|CFLO13861-PA	37.9547	41.5805	69.5481	78.86	PF00568.18|WH1		Up	0.000751251	Yes	2.07774
Camfl1|CFLO12799-PA	34.4818	49.7084	86.0075	71.6168	PF13915.1|DUF4210;PF13889.1|Chromosome_seg		Up	0.000751251	Yes	2.07694
Camfl1|CFLO20043-PA	9.75911	14.0889	19.8175	20.2639	PF00134.18|Cyclin_N		Up	0.000751251	Yes	2.07641
Camfl1|CFLO19121-PA	28.046	30.921	26.1634	58.2312	PF04031.8|Las1		Up	0.0158158	Yes	2.07627
Camfl1|CFLO13953-PA	66.8868	96.1331	137.257	138.845	PF13881.1|Rad60-SLD_2		Up	0.000751251	Yes	2.07582
Camfl1|CFLO13094-PA	40.3395	47.1535	67.7069	83.6224	PF00071.17|Ras;PF08477.8|Miro;PF00025.16|Arf	GO:0007264|small GTPase mediated signal transduction;GO:0005525|GTP binding;GO:0005622|intracellular	Up	0.000751251	Yes	2.07297
Camfl1|CFLO22259-PA	10.6592	10.468	60.0406	22.0948			Up	0.0434521	Yes	2.07284
Camfl1|CFLO18139-PA	15.0074	17.2377	23.9504	31.0881			Up	0.011727	Yes	2.07152
Camfl1|CFLO17721-PA	71.966	82.294	151.341	149.061	PF00104.25|Hormone_recep	GO:0005634|nucleus;GO:0006355|regulation of transcription, DNA-templated;GO:0043401|steroid hormone mediated signaling pathway;GO:0003707|steroid hormone receptor activity;GO:0003700|sequence-specific DNA binding transcription factor activity	Up	0.000751251	Yes	2.07127
Camfl1|CFLO13237-PA	36.8569	37.8806	51.0382	76.3262	PF07690.11|MFS_1;PF00083.19|Sugar_tr	GO:0016021|integral component of membrane;GO:0055085|transmembrane transport;GO:0022857|transmembrane transporter activity	Up	0.000751251	Yes	2.07088
Camfl1|CFLO22869-PA	7.86532	8.254	13.0853	16.2833	PF02210.19|Laminin_G_2;PF02210.19|Laminin_G_2;PF02210.19|Laminin_G_2;PF02210.19|Laminin_G_2;PF02210.19|Laminin_G_2;PF02210.19|Laminin_G_2;PF00054.18|Laminin_G_1;PF00054.18|Laminin_G_1;PF00054.18|Laminin_G_1;PF00014.18|Kunitz_BPTI	GO:0004867|serine-type endopeptidase inhibitor activity	Up	0.000751251	Yes	2.07027
Camfl1|CFLO14237-PA	9.34453	8.60478	9.76372	19.3455	PF06027.7|DUF914	GO:0006810|transport;GO:0016021|integral component of membrane	Up	0.00834737	Yes	2.07025
Camfl1|CFLO19262-PA	12.5763	14.2149	34.6712	25.9999	PF00102.22|Y_phosphatase	GO:0004725|protein tyrosine phosphatase activity;GO:0006470|protein dephosphorylation	Up	0.00139605	Yes	2.06737
Camfl1|CFLO21343-PA	81.1495	86.4977	101.159	167.47	PF06292.12|DUF1041		Up	0.000751251	Yes	2.06372
Camfl1|CFLO22031-PA	13.6599	15.0159	14.7862	28.1608			Up	0.000751251	Yes	2.06157
Camfl1|CFLO19128-PA	19.9042	33.4474	34.5549	41.0009	PF07679.11|I-set;PF13895.1|Ig_2;PF13895.1|Ig_2;PF00047.20|ig;PF13927.1|Ig_3		Up	0.0054229	Yes	2.05991
Camfl1|CFLO19317-PA	11.9747	11.6061	14.1047	24.663	PF02932.11|Neur_chan_memb;PF02932.11|Neur_chan_memb;PF02931.18|Neur_chan_LBD	GO:0006811|ion transport;GO:0006810|transport;GO:0005230|extracellular ligand-gated ion channel activity;GO:0016020|membrane	Up	0.00139605	Yes	2.05959
Camfl1|CFLO14747-PA	12.4103	18.2089	20.801	25.5299	PF01490.13|Aa_trans;PF03222.8|Trp_Tyr_perm	GO:0003333|amino acid transmembrane transport	Up	0.00198307	Yes	2.05715
Camfl1|CFLO22291-PA	13.0998	14.5523	25.7639	26.9475	PF00788.18|RA;PF00169.24|PH	GO:0007165|signal transduction	Up	0.000751251	Yes	2.05709
Camfl1|CFLO21628-PA	11.5477	21.948	26.492	23.7518	PF05649.8|Peptidase_M13_N;PF01431.16|Peptidase_M13	GO:0006508|proteolysis;GO:0004222|metalloendopeptidase activity	Up	0.00139605	Yes	2.05684
Camfl1|CFLO14290-PA	17.0141	24.3596	31.3272	34.9712			Up	0.000751251	Yes	2.05542
Camfl1|CFLO21038-PA	66.0563	59.6455	72.7047	135.716	PF02932.11|Neur_chan_memb	GO:0006811|ion transport;GO:0016020|membrane	Up	0.00355551	Yes	2.05455
Camfl1|CFLO23060-PA	6.98219	7.6808	8.92502	14.3412	PF00069.20|Pkinase;PF07714.12|Pkinase_Tyr	GO:0005524|ATP binding;GO:0004672|protein kinase activity;GO:0006468|protein phosphorylation	Up	0.00305263	Yes	2.05397
Camfl1|CFLO19359-PA	42.5003	59.0325	130.95	87.1675	PF00849.17|PseudoU_synth_2	GO:0009982|pseudouridine synthase activity;GO:0009451|RNA modification;GO:0003723|RNA binding;GO:0001522|pseudouridine synthesis	Up	0.000751251	Yes	2.05099
Camfl1|CFLO16189-PA	7.27939	6.85207	10.4876	14.928	PF08389.7|Xpo1;PF03810.14|IBN_N	GO:0006886|intracellular protein transport;GO:0008536|Ran GTPase binding	Up	0.000751251	Yes	2.05072
Camfl1|CFLO20841-PA	72.5384	98.3484	133.49	148.534	PF01204.13|Trehalase	GO:0004555|alpha,alpha-trehalase activity;GO:0005991|trehalose metabolic process	Up	0.000751251	Yes	2.04766
Camfl1|CFLO23420-PA	4.95997	2.94971	7.48844	10.1474			Up	0.0197786	Yes	2.04586
Camfl1|CFLO17327-PA	123.971	140.126	217.438	253.483	PF02460.13|Patched;PF02460.13|Patched;PF12349.3|Sterol-sensing;PF03176.10|MMPL	GO:0008158|hedgehog receptor activity;GO:0016020|membrane	Up	0.00198307	Yes	2.0447
Camfl1|CFLO17218-PA	15.7709	21.2275	42.1622	32.2325	PF00780.17|CNH	GO:0005083|small GTPase regulator activity	Up	0.000751251	Yes	2.0438
Camfl1|CFLO17461-PA	21.9942	30.5618	39.357	44.9508	PF05478.6|Prominin	GO:0016021|integral component of membrane	Up	0.000751251	Yes	2.04376
Camfl1|CFLO13277-PA	34.6444	33.8303	40.8614	70.8001			Up	0.00586296	Yes	2.04362
Camfl1|CFLO22192-PA	38.3126	39.8458	38.9937	78.2734			Up	0.0191875	Yes	2.04302
Camfl1|CFLO17272-PA	9.52833	11.2871	15.7747	19.4481	PF00168.25|C2;PF00168.25|C2	GO:0005515|protein binding	Up	0.00139605	Yes	2.04108
Camfl1|CFLO18389-PA	183.758	199.966	271.835	374.88	PF12697.2|Abhydrolase_6;PF00561.15|Abhydrolase_1;PF12695.2|Abhydrolase_5		Up	0.000751251	Yes	2.04007
Camfl1|CFLO17560-PA	16.531	12.1868	26.1718	33.6981	PF07162.6|B9-C2		Up	0.000751251	Yes	2.03848
Camfl1|CFLO17419-PA	44.2816	74.8037	149.781	90.1994	PF00651.26|BTB;PF05605.7|zf-Di19;PF13894.1|zf-C2H2_4;PF00096.21|zf-C2H2	GO:0046872|metal ion binding;GO:0005515|protein binding	Up	0.000751251	Yes	2.03695
Camfl1|CFLO11835-PA	16.3873	17.0908	20.3036	33.3571			Up	0.0229811	Yes	2.03555
Camfl1|CFLO20619-PA	7.73319	12.4368	17.7554	15.698			Up	0.00451079	Yes	2.02995
Camfl1|CFLO25140-PA	23.6647	33.3502	59.1548	47.9349			Up	0.00305263	Yes	2.02559
Camfl1|CFLO16459-PA	28.7305	26.4633	95.5785	58.187	PF07714.12|Pkinase_Tyr;PF00069.20|Pkinase;PF01094.23|ANF_receptor;PF13458.1|Peripla_BP_6	GO:0005524|ATP binding;GO:0004672|protein kinase activity;GO:0006468|protein phosphorylation	Up	0.000751251	Yes	2.02527
Camfl1|CFLO21068-PA	108.335	100.148	215.505	219.146	PF00057.13|Ldl_recept_a;PF00057.13|Ldl_recept_a;PF00057.13|Ldl_recept_a;PF00057.13|Ldl_recept_a;PF00057.13|Ldl_recept_a;PF00057.13|Ldl_recept_a;PF00057.13|Ldl_recept_a;PF00057.13|Ldl_recept_a;PF00057.13|Ldl_recept_a;PF00058.12|Ldl_recept_b;PF00058.12|Ldl_recept_b;PF00041.16|fn3;PF00041.16|fn3	GO:0005515|protein binding	Up	0.0170544	Yes	2.02286
Camfl1|CFLO18976-PA	28.0082	28.3635	82.6014	56.6375	PF10537.4|WAC_Acf1_DNA_bd;PF00439.20|Bromodomain;PF00628.24|PHD;PF00628.24|PHD	GO:0005515|protein binding	Up	0.000751251	Yes	2.02218
Camfl1|CFLO17953-PA	279.966	237.002	738.85	565.396	PF03250.9|Tropomodulin	GO:0005856|cytoskeleton;GO:0005523|tropomyosin binding	Up	0.00355551	Yes	2.01952
Camfl1|CFLO15842-PA	12.5636	13.0023	15.1666	25.3424	PF13520.1|AA_permease_2;PF00324.16|AA_permease;PF13906.1|AA_permease_C	GO:0003333|amino acid transmembrane transport;GO:0006810|transport;GO:0055085|transmembrane transport;GO:0016020|membrane;GO:0015171|amino acid transmembrane transporter activity	Up	0.000751251	Yes	2.01713
Camfl1|CFLO22982-PA	21.3475	27.1584	30.6047	43.0116	PF07679.11|I-set;PF07679.11|I-set;PF07679.11|I-set;PF07679.11|I-set;PF07679.11|I-set;PF07679.11|I-set;PF07679.11|I-set;PF07679.11|I-set;PF07679.11|I-set;PF07679.11|I-set;PF07679.11|I-set;PF07679.11|I-set;PF07679.11|I-set;PF07679.11|I-set;PF07679.11|I-set;PF07679.11|I-set;PF07679.11|I-set;PF07679.11|I-set;PF07679.11|I-set;PF13895.1|Ig_2;PF13895.1|Ig_2;PF13895.1|Ig_2;PF13895.1|Ig_2;PF13895.1|Ig_2;P…	GO:0005515|protein binding	Up	0.000751251	Yes	2.01483
Camfl1|CFLO17413-PA	63.325	69.5419	115.002	127.415	PF01753.13|zf-MYND		Up	0.000751251	Yes	2.01208
Camfl1|CFLO18517-PA	22.9103	38.1344	53.4487	46.0944	PF00100.18|Zona_pellucida		Up	0.00305263	Yes	2.01195
Camfl1|CFLO10933-PA	22.2494	32.7861	48.6022	44.729	PF01437.20|PSI;PF01437.20|PSI;PF01437.20|PSI	GO:0016020|membrane	Up	0.000751251	Yes	2.01035
Camfl1|CFLO17575-PA	172.973	160.407	258.014	347.423	PF00153.22|Mito_carr;PF00153.22|Mito_carr;PF00153.22|Mito_carr		Up	0.000751251	Yes	2.00854
Camfl1|CFLO14623-PA	26.0781	30.1084	50.413	52.3354	PF12796.2|Ank_2;PF12796.2|Ank_2;PF12796.2|Ank_2;PF12796.2|Ank_2;PF12796.2|Ank_2;PF12796.2|Ank_2;PF12796.2|Ank_2;PF12796.2|Ank_2;PF12796.2|Ank_2;PF12796.2|Ank_2;PF12796.2|Ank_2;PF12796.2|Ank_2;PF12796.2|Ank_2;PF12796.2|Ank_2;PF12796.2|Ank_2;PF00023.25|Ank;PF00023.25|Ank;PF00023.25|Ank;PF00023.25|Ank;PF00023.25|Ank;PF00023.25|Ank;PF00023.25|Ank;PF00023.25|Ank;PF00023.25|Ank;PF00023.25|Ank;PF00023.2…	GO:0005515|protein binding	Up	0.000751251	Yes	2.00687
Camfl1|CFLO18422-PA	72.2269	75.1332	93.5711	144.881	PF00057.13|Ldl_recept_a	GO:0005515|protein binding	Up	0.000751251	Yes	2.00591
Camfl1|CFLO22910-PA	13.2613	15.7763	19.5807	26.5958	PF00004.24|AAA;PF04212.13|MIT;PF05496.7|RuvB_N	GO:0006281|DNA repair;GO:0005524|ATP binding;GO:0009378|four-way junction helicase activity;GO:0006310|DNA recombination	Up	0.000751251	Yes	2.00552
Camfl1|CFLO19549-PA	54.1605	67.1103	90.8138	108.597	PF13632.1|Glyco_trans_2_3;PF13641.1|Glyco_tranf_2_3		Up	0.000751251	Yes	2.0051
Camfl1|CFLO18904-PA	263.084	257.052	442.35	527.133	PF12278.3|SDP_N		Up	0.000751251	Yes	2.00367
Camfl1|CFLO19810-PA	249.446	225.686	700.247	499.553	PF00640.18|PID	GO:0005515|protein binding	Up	0.0188847	Yes	2.00265
Camfl1|CFLO12877-PA	6.61265	9.81019	14.0954	13.232	PF12796.2|Ank_2;PF12796.2|Ank_2;PF12796.2|Ank_2;PF12796.2|Ank_2;PF12796.2|Ank_2;PF12796.2|Ank_2;PF12796.2|Ank_2;PF12796.2|Ank_2;PF12796.2|Ank_2;PF12796.2|Ank_2;PF12796.2|Ank_2;PF12796.2|Ank_2;PF12796.2|Ank_2;PF12796.2|Ank_2;PF00023.25|Ank;PF00023.25|Ank;PF00023.25|Ank;PF00023.25|Ank;PF00023.25|Ank;PF00023.25|Ank;PF00023.25|Ank;PF00023.25|Ank;PF00023.25|Ank;PF00023.25|Ank;PF00023.25|Ank;PF00023.25…	GO:0005515|protein binding	Up	0.00305263	Yes	2.00101

## Sheet: Down_Control_vs_DeathAfterManip
All down-regulated Camponotus floridanus homologs (2-fold and significant Q<0.05, minimum expression of 4) in dead Camponotus castaneus ant heads after manipulation (Death After Manipulation samples) compared to gene expression in healthy Camponotus castaneus ant heads at the same time of day; 2 PM (Ant Controls at 2PM samples)
ProteinId	HA2	HA10	CcL	CcD	PFAM annotation	GO annotation (terminal nodes only)	HA2 -> CcD: Up/Down	HA2 -> CcD: q value	HA2 -> CcD: : q-value <= 0.05, fold change >= 2, and >= 1 sample with >= 4 expression value?	fold down HA2 -> CcD
Camfl1|CFLO10849-PA	6.57759	4.08189	3.06916	0			Down	0.00355551	Yes	Infinite
Camfl1|CFLO12297-PA	13.9129	12.1671	1.00547	0			Down	0.000751251	Yes	Infinite
Camfl1|CFLO13166-PA	13.7	4.42182	1.19915	0			Down	0.000751251	Yes	Infinite
Camfl1|CFLO13671-PA	7.30225	5.2048	1.23305	0	PF07714.12|Pkinase_Tyr;PF00069.20|Pkinase	GO:0005524|ATP binding;GO:0004672|protein kinase activity;GO:0006468|protein phosphorylation	Down	0.000751251	Yes	Infinite
Camfl1|CFLO14240-PA	7.61411	12.9096	2.11129	0	PF00230.15|MIP	GO:0006810|transport;GO:0005215|transporter activity;GO:0016020|membrane	Down	0.000751251	Yes	Infinite
Camfl1|CFLO14563-PA	12.7075	13.8677	1.21545	0	PF00089.21|Trypsin	GO:0006508|proteolysis;GO:0004252|serine-type endopeptidase activity	Down	0.000751251	Yes	Infinite
Camfl1|CFLO14731-PA	17.5138	35.5783	3.09803	0	PF07690.11|MFS_1;PF07690.11|MFS_1	GO:0016021|integral component of membrane;GO:0055085|transmembrane transport	Down	0.000751251	Yes	Infinite
Camfl1|CFLO14886-PA	108.876	83.0253	24.7932	0	PF07714.12|Pkinase_Tyr;PF00069.20|Pkinase	GO:0005524|ATP binding;GO:0004672|protein kinase activity;GO:0006468|protein phosphorylation	Down	0.000751251	Yes	Infinite
Camfl1|CFLO16297-PA	7.38895	5.89503	0.710685	0			Down	0.000751251	Yes	Infinite
Camfl1|CFLO16376-PA	5.04747	4.47638	1.8401	0	PF00657.17|Lipase_GDSL	GO:0006629|lipid metabolic process;GO:0016788|hydrolase activity, acting on ester bonds	Down	0.000751251	Yes	Infinite
Camfl1|CFLO16382-PA	13.3652	20.3324	0	0			Down	0.000751251	Yes	Infinite
Camfl1|CFLO16773-PA	7.301	2.8172	5.4937	0			Down	0.00403959	Yes	Infinite
Camfl1|CFLO18299-PA	15.5018	33.6386	6.30686	0	PF01979.15|Amidohydro_1	GO:0016787|hydrolase activity	Down	0.000751251	Yes	Infinite
Camfl1|CFLO19376-PA	13.0358	7.92844	10.2253	0	PF10591.4|SPARC_Ca_bdg	GO:0005578|proteinaceous extracellular matrix;GO:0007165|signal transduction;GO:0005509|calcium ion binding	Down	0.0309362	Yes	Infinite
Camfl1|CFLO20794-PA	4.70557	7.42494	0.0972369	0	PF00128.19|Alpha-amylase	GO:0005975|carbohydrate metabolic process;GO:0003824|catalytic activity;GO:0043169|cation binding	Down	0.000751251	Yes	Infinite
Camfl1|CFLO20950-PA	5.58427	7.32974	2.47206	0	PF00046.24|Homeobox	GO:0006355|regulation of transcription, DNA-templated;GO:0043565|sequence-specific DNA binding;GO:0003700|sequence-specific DNA binding transcription factor activity	Down	0.000751251	Yes	Infinite
Camfl1|CFLO21386-PA	10.0618	13.9727	1.68824	0	PF01151.13|ELO	GO:0016021|integral component of membrane	Down	0.000751251	Yes	Infinite
Camfl1|CFLO22765-PA	5.15548	1.20929	2.03188	0			Down	0.0421198	Yes	Infinite
Camfl1|CFLO23450-PA	44.4479	41.8095	7.82264	0	PF03650.8|MPC	GO:0006850|mitochondrial pyruvate transport;GO:0005743|mitochondrial inner membrane	Down	0.000751251	Yes	Infinite
Camfl1|CFLO23463-PA	5.12012	8.3112	0.638612	0	PF00083.19|Sugar_tr	GO:0022857|transmembrane transporter activity;GO:0016021|integral component of membrane;GO:0055085|transmembrane transport	Down	0.000751251	Yes	Infinite
Camfl1|CFLO23550-PA	4.88207	8.82242	1.93651	0	PF00650.15|CRAL_TRIO;PF03765.10|CRAL_TRIO_N		Down	0.000751251	Yes	Infinite
Camfl1|CFLO25108-PA	14.6952	3.14042	0	0			Down	0.000751251	Yes	Infinite
Camfl1|CFLO25462-PA	60.3683	29.738	11.9236	0	PF00096.21|zf-C2H2;PF00096.21|zf-C2H2;PF13909.1|zf-H2C2_5	GO:0046872|metal ion binding	Down	0.000751251	Yes	Infinite
Camfl1|CFLO23119-PA	670.144	1000.54	72.8081	2.30511			Down	0.000751251	Yes	290.721
Camfl1|CFLO22686-PA	1560.79	1788.93	167.799	6.68549	PF13855.1|LRR_8;PF13855.1|LRR_8;PF13855.1|LRR_8;PF13855.1|LRR_8;PF13855.1|LRR_8;PF13855.1|LRR_8;PF12799.2|LRR_4;PF13306.1|LRR_5;PF13306.1|LRR_5;PF13306.1|LRR_5;PF00560.28|LRR_1;PF00560.28|LRR_1;PF00560.28|LRR_1;PF00560.28|LRR_1;PF00560.28|LRR_1;PF00560.28|LRR_1;PF13504.1|LRR_7;PF13504.1|LRR_7;PF13504.1|LRR_7;PF13516.1|LRR_6;PF13516.1|LRR_6	GO:0005515|protein binding	Down	0.000751251	Yes	233.459
Camfl1|CFLO15944-PA	390.094	578.995	3.45982	2.80344	PF00128.19|Alpha-amylase	GO:0005975|carbohydrate metabolic process;GO:0003824|catalytic activity;GO:0043169|cation binding	Down	0.000751251	Yes	139.148
Camfl1|CFLO15175-PA	133.977	154.262	113.507	1.20208	PF00351.16|Biopterin_H;PF01842.20|ACT	GO:0016597|amino acid binding;GO:0016714|oxidoreductase activity, acting on paired donors, with incorporation or reduction of molecular oxygen, reduced pteridine as one donor, and incorporation of one atom of oxygen;GO:0055114|oxidation-reduction process;GO:0008152|metabolic process	Down	0.0025369	Yes	111.454
Camfl1|CFLO19063-PA	539.523	335.915	47.3025	5.06638	PF05721.8|PhyH		Down	0.000751251	Yes	106.491
Camfl1|CFLO19265-PA	275.899	134.232	86.6304	2.60244	PF08240.7|ADH_N;PF00107.21|ADH_zinc_N	GO:0016491|oxidoreductase activity;GO:0008270|zinc ion binding;GO:0055114|oxidation-reduction process	Down	0.000751251	Yes	106.016
Camfl1|CFLO14521-PA	73.658	64.6424	4.27923	0.700208	PF01571.16|GCV_T;PF08669.6|GCV_T_C	GO:0006546|glycine catabolic process;GO:0005737|cytoplasm;GO:0004047|aminomethyltransferase activity	Down	0.0438585	Yes	105.194
Camfl1|CFLO14278-PA	3529.07	2671.84	154.844	42.4003	PF00405.12|Transferrin	GO:0006826|iron ion transport;GO:0006879|cellular iron ion homeostasis;GO:0008199|ferric iron binding;GO:0005576|extracellular region	Down	0.000751251	Yes	83.2322
Camfl1|CFLO18885-PA	2434.53	2506.95	428.849	29.7258	PF07464.6|ApoLp-III	GO:0005576|extracellular region;GO:0006869|lipid transport;GO:0008289|lipid binding	Down	0.000751251	Yes	81.8996
Camfl1|CFLO17601-PA	65.2129	37.1599	18.8185	0.899917	PF00696.23|AA_kinase;PF00171.17|Aldedh	GO:0016491|oxidoreductase activity;GO:0055114|oxidation-reduction process;GO:0008152|metabolic process	Down	0.000751251	Yes	72.4655
Camfl1|CFLO18090-PA	34.1615	35.9299	2.05803	0.577774	PF01347.17|Vitellogenin_N;PF09172.6|DUF1943;PF06448.6|DUF1081	GO:0006869|lipid transport;GO:0005319|lipid transporter activity	Down	0.000751251	Yes	59.1261
Camfl1|CFLO14321-PA	269.324	300.858	6.98964	5.91127	PF01408.17|GFO_IDH_MocA;PF02894.12|GFO_IDH_MocA_C	GO:0016491|oxidoreductase activity;GO:0055114|oxidation-reduction process;GO:0008152|metabolic process	Down	0.000751251	Yes	45.5611
Camfl1|CFLO21793-PA	185.255	182.782	163.16	4.70367	PF01014.13|Uricase;PF01014.13|Uricase		Down	0.000751251	Yes	39.3852
Camfl1|CFLO22481-PA	123.182	130.205	1.70561	3.23937	PF00026.18|Asp;PF00026.18|Asp;PF14543.1|TAXi_N	GO:0006508|proteolysis;GO:0004190|aspartic-type endopeptidase activity	Down	0.000751251	Yes	38.0265
Camfl1|CFLO17340-PA	112.203	103.873	16.0895	3.15861	PF00701.17|DHDPS	GO:0016829|lyase activity;GO:0008152|metabolic process	Down	0.000751251	Yes	35.5229
Camfl1|CFLO20886-PA	67.1695	248.719	136.427	2.10037			Down	0.000751251	Yes	31.9798
Camfl1|CFLO15016-PA	43.3472	32.278	0.497	1.55062	PF09995.4|DUF2236		Down	0.000751251	Yes	27.9548
Camfl1|CFLO17070-PA	4088.55	3089.14	1133.06	146.663	PF01395.17|PBP_GOBP	GO:0005549|odorant binding	Down	0.000751251	Yes	27.8772
Camfl1|CFLO21629-PA	29.8835	23.7137	4.62777	1.07723	PF01188.16|MR_MLE;PF13378.1|MR_MLE_C;PF02746.11|MR_MLE_N		Down	0.0049598	Yes	27.7411
Camfl1|CFLO17736-PA	45.1745	55.5655	13.4332	1.63577	PF00106.20|adh_short	GO:0016491|oxidoreductase activity;GO:0008152|metabolic process	Down	0.0049598	Yes	27.6167
Camfl1|CFLO18360-PA	55.4083	54.5646	11.7343	2.03623	PF00201.13|UDPGT	GO:0008152|metabolic process;GO:0016758|transferase activity, transferring hexosyl groups	Down	0.000751251	Yes	27.2112
Camfl1|CFLO19993-PA	32.2173	32.4871	3.13	1.24993	PF00083.19|Sugar_tr;PF07690.11|MFS_1	GO:0022857|transmembrane transporter activity;GO:0016021|integral component of membrane;GO:0055085|transmembrane transport	Down	0.000751251	Yes	25.7753
Camfl1|CFLO14025-PA	84.2336	101.303	4.3805	3.384	PF00135.23|COesterase;PF07859.8|Abhydrolase_3	GO:0016787|hydrolase activity;GO:0008152|metabolic process	Down	0.000751251	Yes	24.8917
Camfl1|CFLO13303-PA	7045.18	8686.07	428.325	313.708	PF00128.19|Alpha-amylase;PF12335.3|SBF2	GO:0005975|carbohydrate metabolic process;GO:0003824|catalytic activity;GO:0043169|cation binding	Down	0.000751251	Yes	22.4578
Camfl1|CFLO19616-PA	35.3845	17.4922	4.64927	1.60352	PF00067.17|p450	GO:0005506|iron ion binding;GO:0055114|oxidation-reduction process;GO:0016705|oxidoreductase activity, acting on paired donors, with incorporation or reduction of molecular oxygen;GO:0020037|heme binding	Down	0.0328188	Yes	22.0668
Camfl1|CFLO21861-PA	5629.15	6152.65	272.321	256.637	PF00732.14|GMC_oxred_N;PF05199.8|GMC_oxred_C	GO:0016614|oxidoreductase activity, acting on CH-OH group of donors;GO:0055114|oxidation-reduction process;GO:0050660|flavin adenine dinucleotide binding	Down	0.00629713	Yes	21.9343
Camfl1|CFLO15022-PA	31.2626	31.9442	4.57956	1.45234	PF02535.17|Zip	GO:0030001|metal ion transport;GO:0046873|metal ion transmembrane transporter activity;GO:0016020|membrane;GO:0055085|transmembrane transport	Down	0.0049598	Yes	21.5257
Camfl1|CFLO17276-PA	32.6357	33.9294	2.9401	1.5521	PF00135.23|COesterase;PF07859.8|Abhydrolase_3	GO:0016787|hydrolase activity;GO:0008152|metabolic process	Down	0.000751251	Yes	21.0268
Camfl1|CFLO14007-PA	1137.99	1598.85	156.353	54.3225	PF05153.10|DUF706	GO:0050113|inositol oxygenase activity;GO:0055114|oxidation-reduction process;GO:0019310|inositol catabolic process;GO:0005737|cytoplasm;GO:0005506|iron ion binding	Down	0.000751251	Yes	20.9488
Camfl1|CFLO18772-PA	488.283	433.539	34.7618	23.5308	PF00128.19|Alpha-amylase;PF00128.19|Alpha-amylase;PF02806.13|Alpha-amylase_C;PF02806.13|Alpha-amylase_C	GO:0005975|carbohydrate metabolic process;GO:0003824|catalytic activity;GO:0043169|cation binding	Down	0.000751251	Yes	20.7508
Camfl1|CFLO22533-PA	58.8086	48.0175	3.77774	2.88593	PF00685.22|Sulfotransfer_1	GO:0008146|sulfotransferase activity	Down	0.000751251	Yes	20.3777
Camfl1|CFLO21857-PA	16.1633	7.1346	2.68775	0.800111	PF03131.12|bZIP_Maf	GO:0003677|DNA binding;GO:0006355|regulation of transcription, DNA-templated;GO:0005634|nucleus	Down	0.0120893	Yes	20.2013
Camfl1|CFLO15551-PA	5178.43	4979.76	498.1	263.182	PF01395.17|PBP_GOBP	GO:0005549|odorant binding	Down	0.000751251	Yes	19.6762
Camfl1|CFLO20810-PA	450.348	382.562	53.2327	23.8136	PF02221.10|E1_DerP2_DerF2		Down	0.000751251	Yes	18.9114
Camfl1|CFLO19761-PA	143.088	153.146	29.7097	7.72975	PF00106.20|adh_short;PF13561.1|adh_short_C2;PF08659.5|KR	GO:0016491|oxidoreductase activity;GO:0008152|metabolic process	Down	0.000751251	Yes	18.5113
Camfl1|CFLO15397-PA	270.996	355.476	12.6134	14.9059	PF00135.23|COesterase;PF07859.8|Abhydrolase_3	GO:0016787|hydrolase activity;GO:0008152|metabolic process	Down	0.000751251	Yes	18.1805
Camfl1|CFLO15899-PA	20.1081	13.2038	3.31995	1.17405	PF07993.7|NAD_binding_4;PF03015.14|Sterile;PF01370.16|Epimerase;PF01073.14|3Beta_HSD;PF02719.10|Polysacc_synt_2	GO:0003854|3-beta-hydroxy-delta5-steroid dehydrogenase activity;GO:0080019|fatty-acyl-CoA reductase (alcohol-forming) activity;GO:0044237|cellular metabolic process;GO:0050662|coenzyme binding;GO:0006694|steroid biosynthetic process;GO:0009058|biosynthetic process;GO:0055114|oxidation-reduction process;GO:0003824|catalytic activity;GO:0016616|oxidoreductase activity, acting on the CH-OH group of …	Down	0.00139605	Yes	17.1271
Camfl1|CFLO13367-PA	33.4283	36.5362	4.67176	2.05439	PF01347.17|Vitellogenin_N	GO:0006869|lipid transport;GO:0005319|lipid transporter activity	Down	0.000751251	Yes	16.2716
Camfl1|CFLO14936-PA	15.9836	4.6461	0.531349	0.987409	PF00884.18|Sulfatase;PF01663.17|Phosphodiest	GO:0003824|catalytic activity;GO:0008484|sulfuric ester hydrolase activity;GO:0008152|metabolic process	Down	0.00355551	Yes	16.1874
Camfl1|CFLO23300-PA	43.5674	18.5215	3.34399	2.7145	PF00049.13|Insulin	GO:0005576|extracellular region;GO:0005179|hormone activity	Down	0.00139605	Yes	16.0499
Camfl1|CFLO19304-PA	773.747	231.361	83.4494	49.7192	PF01048.15|PNP_UDP_1	GO:0009116|nucleoside metabolic process;GO:0003824|catalytic activity	Down	0.000751251	Yes	15.5623
Camfl1|CFLO19218-PA	821.885	951.867	147.384	53.444	PF03727.11|Hexokinase_2;PF00349.16|Hexokinase_1	GO:0005975|carbohydrate metabolic process;GO:0005524|ATP binding;GO:0016773|phosphotransferase activity, alcohol group as acceptor	Down	0.000751251	Yes	15.3784
Camfl1|CFLO22482-PA	1476.01	1720.76	172.651	96.2029	PF00026.18|Asp;PF14543.1|TAXi_N	GO:0006508|proteolysis;GO:0004190|aspartic-type endopeptidase activity	Down	0.000751251	Yes	15.3427
Camfl1|CFLO20311-PA	195.809	213.033	92.3672	13.3263	PF09412.5|XendoU	GO:0016788|hydrolase activity, acting on ester bonds	Down	0.000751251	Yes	14.6934
Camfl1|CFLO20635-PA	87.4346	90.2658	37.3408	6.03953	PF00151.14|Lipase		Down	0.000751251	Yes	14.4771
Camfl1|CFLO21398-PA	318.842	304.347	30.7007	22.6416	PF00106.20|adh_short;PF13561.1|adh_short_C2;PF08659.5|KR;PF13460.1|NAD_binding_10;PF01370.16|Epimerase	GO:0016491|oxidoreductase activity;GO:0003824|catalytic activity;GO:0008152|metabolic process;GO:0050662|coenzyme binding;GO:0044237|cellular metabolic process	Down	0.000751251	Yes	14.0821
Camfl1|CFLO14328-PA	82.1858	91.58	8.45642	5.87853	PF00002.19|7tm_2;PF02793.17|HRM	GO:0004930|G-protein coupled receptor activity;GO:0007186|G-protein coupled receptor signaling pathway;GO:0016021|integral component of membrane;GO:0016020|membrane	Down	0.000751251	Yes	13.9807
Camfl1|CFLO16107-PA	116.014	450.852	84.2706	8.33009	PF01097.13|Defensin_2	GO:0006952|defense response	Down	0.0134828	Yes	13.9271
Camfl1|CFLO17627-PA	108.735	34.154	10.8433	7.89334	PF01071.14|GARS_A;PF00551.14|Formyl_trans_N;PF02844.10|GARS_N;PF02769.17|AIRS_C;PF02843.11|GARS_C;PF00586.19|AIRS;PF13535.1|ATP-grasp_4;PF02655.9|ATP-grasp_3;PF02222.17|ATP-grasp	GO:0004637|phosphoribosylamine-glycine ligase activity;GO:0016742|hydroxymethyl-, formyl- and related transferase activity;GO:0009113|purine nucleobase biosynthetic process;GO:0005524|ATP binding;GO:0009058|biosynthetic process;GO:0046872|metal ion binding;GO:0003824|catalytic activity	Down	0.000751251	Yes	13.7755
Camfl1|CFLO18691-PA	2227.82	2258.49	160.29	161.943	PF00450.17|Peptidase_S10;PF00450.17|Peptidase_S10	GO:0006508|proteolysis;GO:0004185|serine-type carboxypeptidase activity	Down	0.000751251	Yes	13.7568
Camfl1|CFLO22885-PA	525.223	214.187	148.362	39.3575	PF00106.20|adh_short;PF08659.5|KR;PF02719.10|Polysacc_synt_2;PF01370.16|Epimerase	GO:0009058|biosynthetic process;GO:0016491|oxidoreductase activity;GO:0003824|catalytic activity;GO:0008152|metabolic process;GO:0050662|coenzyme binding;GO:0044237|cellular metabolic process	Down	0.000751251	Yes	13.3449
Camfl1|CFLO20378-PA	3165.83	2834.91	562.597	245.285			Down	0.000751251	Yes	12.9067
Camfl1|CFLO23041-PA	27.1328	44.1901	16.5094	2.11143	PF00089.21|Trypsin	GO:0006508|proteolysis;GO:0004252|serine-type endopeptidase activity	Down	0.000751251	Yes	12.8504
Camfl1|CFLO12600-PA	52.9657	45.5194	11.1386	4.32706	PF00501.23|AMP-binding	GO:0003824|catalytic activity;GO:0008152|metabolic process	Down	0.000751251	Yes	12.2406
Camfl1|CFLO18725-PA	306.312	426.353	69.7077	25.0858	PF00728.17|Glyco_hydro_20;PF14845.1|Glycohydro_20b2	GO:0005975|carbohydrate metabolic process;GO:0004553|hydrolase activity, hydrolyzing O-glycosyl compounds	Down	0.000751251	Yes	12.2106
Camfl1|CFLO21116-PA	17.8965	8.51304	6.18365	1.479	PF00294.19|PfkB		Down	0.00355551	Yes	12.1004
Camfl1|CFLO20603-PA	212.458	171.381	21.9901	18.4881	PF01268.14|FTHFS;PF02882.14|THF_DHG_CYH_C;PF00763.18|THF_DHG_CYH	GO:0009396|folic acid-containing compound biosynthetic process;GO:0005524|ATP binding;GO:0004488|methylenetetrahydrofolate dehydrogenase (NADP+) activity;GO:0004329|formate-tetrahydrofolate ligase activity;GO:0055114|oxidation-reduction process;GO:0003824|catalytic activity	Down	0.000751251	Yes	11.4916
Camfl1|CFLO21742-PA	64.9191	34.4157	19.4382	5.69134	PF09995.4|DUF2236		Down	0.000751251	Yes	11.4066
Camfl1|CFLO21396-PA	33.6379	25.6325	6.91448	2.9622	PF00586.19|AIRS	GO:0003824|catalytic activity	Down	0.000751251	Yes	11.3557
Camfl1|CFLO11356-PA	22.7272	19.579	9.40072	2.03838	PF00067.17|p450	GO:0005506|iron ion binding;GO:0055114|oxidation-reduction process;GO:0016705|oxidoreductase activity, acting on paired donors, with incorporation or reduction of molecular oxygen;GO:0020037|heme binding	Down	0.000751251	Yes	11.1496
Camfl1|CFLO15033-PA	24.418	44.5264	7.23986	2.22966	PF00650.15|CRAL_TRIO;PF13716.1|CRAL_TRIO_2		Down	0.00671541	Yes	10.9514
Camfl1|CFLO22413-PA	59.9553	86.0676	20.1135	5.50533			Down	0.000751251	Yes	10.8904
Camfl1|CFLO11004-PA	33.2092	36.4776	10.3101	3.22289	PF01070.13|FMN_dh;PF01070.13|FMN_dh;PF01645.12|Glu_synthase	GO:0015930|glutamate synthase activity;GO:0016638|oxidoreductase activity, acting on the CH-NH2 group of donors;GO:0016491|oxidoreductase activity;GO:0055114|oxidation-reduction process;GO:0006537|glutamate biosynthetic process	Down	0.00305263	Yes	10.3042
Camfl1|CFLO14937-PA	82.9232	69.4429	42.4322	8.12969	PF00884.18|Sulfatase	GO:0008484|sulfuric ester hydrolase activity;GO:0008152|metabolic process	Down	0.000751251	Yes	10.2
Camfl1|CFLO15118-PA	14.5495	15.3067	8.99726	1.44597	PF01370.16|Epimerase;PF04321.12|RmlD_sub_bind;PF01073.14|3Beta_HSD;PF07993.7|NAD_binding_4;PF02719.10|Polysacc_synt_2	GO:0003854|3-beta-hydroxy-delta5-steroid dehydrogenase activity;GO:0045226|extracellular polysaccharide biosynthetic process;GO:0055114|oxidation-reduction process;GO:0008831|dTDP-4-dehydrorhamnose reductase activity;GO:0044237|cellular metabolic process;GO:0050662|coenzyme binding;GO:0006694|steroid biosynthetic process;GO:0009058|biosynthetic process;GO:0003824|catalytic activity;GO:0016616|oxi…	Down	0.0102692	Yes	10.0621
Camfl1|CFLO23502-PA	212.012	152.603	44.3061	21.1012			Down	0.000751251	Yes	10.0474
Camfl1|CFLO22445-PA	80.0702	64.0604	20.5076	8.14241	PF00487.19|FA_desaturase	GO:0006629|lipid metabolic process	Down	0.000751251	Yes	9.83372
Camfl1|CFLO23576-PA	13.3122	14.7742	8.26849	1.35466	PF00067.17|p450	GO:0005506|iron ion binding;GO:0055114|oxidation-reduction process;GO:0016705|oxidoreductase activity, acting on paired donors, with incorporation or reduction of molecular oxygen;GO:0020037|heme binding	Down	0.00403959	Yes	9.82697
Camfl1|CFLO19425-PA	17.1473	20.9991	4.66705	1.75914	PF03098.10|An_peroxidase	GO:0004601|peroxidase activity;GO:0006979|response to oxidative stress;GO:0055114|oxidation-reduction process;GO:0020037|heme binding	Down	0.000751251	Yes	9.74755
Camfl1|CFLO17281-PA	11.9732	10.9261	3.31725	1.25742	PF00135.23|COesterase;PF07859.8|Abhydrolase_3	GO:0016787|hydrolase activity;GO:0008152|metabolic process	Down	0.00403959	Yes	9.52204
Camfl1|CFLO15571-PA	45.873	59.9534	44.6835	4.86087	PF00135.23|COesterase;PF07859.8|Abhydrolase_3	GO:0016787|hydrolase activity;GO:0008152|metabolic process	Down	0.000751251	Yes	9.4372
Camfl1|CFLO15105-PA	1012.65	955.187	352.155	107.454			Down	0.000751251	Yes	9.42403
Camfl1|CFLO21362-PA	350.068	313.759	90.6344	37.5148	PF00650.15|CRAL_TRIO;PF13716.1|CRAL_TRIO_2		Down	0.000751251	Yes	9.33146
Camfl1|CFLO23514-PA	317.722	260.865	43.2632	34.7269	PF08240.7|ADH_N;PF00107.21|ADH_zinc_N	GO:0016491|oxidoreductase activity;GO:0008270|zinc ion binding;GO:0055114|oxidation-reduction process	Down	0.000751251	Yes	9.14916
Camfl1|CFLO21893-PA	1893.24	2476.33	499.177	210.631	PF02221.10|E1_DerP2_DerF2		Down	0.000751251	Yes	8.98842
Camfl1|CFLO18018-PA	185.838	160.015	71.4588	20.7524	PF01151.13|ELO	GO:0016021|integral component of membrane	Down	0.000751251	Yes	8.95501
Camfl1|CFLO13023-PA	185.601	261.218	10.8724	20.7283	PF03723.9|Hemocyanin_C;PF00372.14|Hemocyanin_M;PF03722.9|Hemocyanin_N;PF00264.15|Tyrosinase	GO:0016491|oxidoreductase activity;GO:0008152|metabolic process	Down	0.000751251	Yes	8.95399
Camfl1|CFLO20103-PA	1157.72	713.332	159.981	129.582	PF08038.7|Tom7	GO:0005742|mitochondrial outer membrane translocase complex;GO:0030150|protein import into mitochondrial matrix	Down	0.000751251	Yes	8.93427
Camfl1|CFLO13058-PA	91.464	68.7257	17.073	10.3345	PF11901.3|DUF3421		Down	0.00305263	Yes	8.85036
Camfl1|CFLO21250-PA	47.5029	41.7267	4.09745	5.40095	PF02347.11|GDC-P;PF02347.11|GDC-P;PF01212.16|Beta_elim_lyase	GO:0004375|glycine dehydrogenase (decarboxylating) activity;GO:0016829|lyase activity;GO:0006520|cellular amino acid metabolic process;GO:0055114|oxidation-reduction process;GO:0006546|glycine catabolic process	Down	0.000751251	Yes	8.79529
Camfl1|CFLO22116-PA	53.2338	37.2394	3.6129	6.06097	PF00202.16|Aminotran_3	GO:0030170|pyridoxal phosphate binding;GO:0008483|transaminase activity	Down	0.000751251	Yes	8.78305
Camfl1|CFLO13131-PA	13.637	6.78741	4.58398	1.55587	PF02779.19|Transket_pyr;PF02780.15|Transketolase_C	GO:0003824|catalytic activity;GO:0008152|metabolic process	Down	0.00912969	Yes	8.76487
Camfl1|CFLO21019-PA	3183.23	3062.25	2064.39	363.995	PF00379.18|Chitin_bind_4	GO:0042302|structural constituent of cuticle	Down	0.000751251	Yes	8.74526
Camfl1|CFLO21312-PA	63.972	73.8724	21.5884	7.34445			Down	0.000751251	Yes	8.71025
Camfl1|CFLO14530-PA	32.8848	44.7169	8.47401	3.78517	PF06468.8|Spond_N;PF00090.14|TSP_1;PF00090.14|TSP_1;PF00090.14|TSP_1;PF00090.14|TSP_1;PF02014.11|Reeler;PF00014.18|Kunitz_BPTI	GO:0004867|serine-type endopeptidase inhibitor activity	Down	0.000751251	Yes	8.6878
Camfl1|CFLO21225-PA	38.8657	53.1161	34.1072	4.47423	PF03301.8|Trp_dioxygenase;PF03301.8|Trp_dioxygenase	GO:0020037|heme binding;GO:0019441|tryptophan catabolic process to kynurenine;GO:0004833|tryptophan 2,3-dioxygenase activity	Down	0.000751251	Yes	8.68657
Camfl1|CFLO14831-PA	40.9855	36.114	15.9226	4.74738	PF00067.17|p450	GO:0005506|iron ion binding;GO:0055114|oxidation-reduction process;GO:0016705|oxidoreductase activity, acting on paired donors, with incorporation or reduction of molecular oxygen;GO:0020037|heme binding	Down	0.000751251	Yes	8.63329
Camfl1|CFLO23151-PA	71.8509	58.1862	58.1594	8.37281	PF01130.16|CD36	GO:0007155|cell adhesion;GO:0016020|membrane	Down	0.000751251	Yes	8.58146
Camfl1|CFLO19240-PA	35.0266	30.9489	2.82355	4.21214	PF00001.16|7tm_1;PF10320.4|7TM_GPCR_Srsx;PF10328.4|7TM_GPCR_Srx	GO:0004930|G-protein coupled receptor activity;GO:0007186|G-protein coupled receptor signaling pathway;GO:0016021|integral component of membrane	Down	0.000751251	Yes	8.31563
Camfl1|CFLO19802-PA	212.612	81.2885	33.3514	25.6789	PF01808.13|AICARFT_IMPCHas;PF02142.17|MGS	GO:0006164|purine nucleotide biosynthetic process;GO:0003937|IMP cyclohydrolase activity;GO:0004643|phosphoribosylaminoimidazolecarboxamide formyltransferase activity	Down	0.000751251	Yes	8.27964
Camfl1|CFLO14957-PA	29.4429	32.2686	10.8676	3.59821	PF13855.1|LRR_8;PF13855.1|LRR_8;PF12799.2|LRR_4;PF13504.1|LRR_7;PF13504.1|LRR_7;PF13504.1|LRR_7;PF00560.28|LRR_1;PF00560.28|LRR_1;PF00560.28|LRR_1;PF00560.28|LRR_1;PF00560.28|LRR_1;PF13516.1|LRR_6;PF13516.1|LRR_6	GO:0005515|protein binding	Down	0.000751251	Yes	8.18265
Camfl1|CFLO19435-PA	25.0304	48.1604	10.2935	3.08404			Down	0.000751251	Yes	8.11611
Camfl1|CFLO15031-PA	81.873	50.5888	46.8895	10.1467	PF00650.15|CRAL_TRIO;PF13716.1|CRAL_TRIO_2		Down	0.000751251	Yes	8.06893
Camfl1|CFLO22906-PA	5.89699	7.58219	2.28075	0.738863	PF00710.15|Asparaginase;PF12796.2|Ank_2;PF12796.2|Ank_2;PF00023.25|Ank;PF00023.25|Ank;PF00023.25|Ank;PF13637.1|Ank_4;PF13637.1|Ank_4;PF13606.1|Ank_3;PF13606.1|Ank_3;PF13857.1|Ank_5	GO:0006520|cellular amino acid metabolic process;GO:0005515|protein binding	Down	0.0215266	Yes	7.98117
Camfl1|CFLO15896-PA	28.0728	14.8296	7.55825	3.51923	PF00821.13|PEPCK	GO:0004611|phosphoenolpyruvate carboxykinase activity;GO:0006094|gluconeogenesis;GO:0005525|GTP binding	Down	0.000751251	Yes	7.97697
Camfl1|CFLO16920-PA	52.4256	60.2718	18.0049	6.60221	PF00530.13|SRCR;PF00530.13|SRCR;PF00530.13|SRCR;PF00089.21|Trypsin;PF01607.19|CBM_14;PF01607.19|CBM_14;PF01607.19|CBM_14;PF01607.19|CBM_14;PF00057.13|Ldl_recept_a;PF00057.13|Ldl_recept_a;PF00057.13|Ldl_recept_a;PF00051.13|Kringle;PF00024.21|PAN_1	GO:0005576|extracellular region;GO:0006030|chitin metabolic process;GO:0005515|protein binding;GO:0016020|membrane;GO:0008061|chitin binding;GO:0006508|proteolysis;GO:0005044|scavenger receptor activity;GO:0004252|serine-type endopeptidase activity	Down	0.000751251	Yes	7.94061
Camfl1|CFLO16950-PA	349.875	242.959	66.9257	44.3498	PF00067.17|p450	GO:0005506|iron ion binding;GO:0055114|oxidation-reduction process;GO:0016705|oxidoreductase activity, acting on paired donors, with incorporation or reduction of molecular oxygen;GO:0020037|heme binding	Down	0.000751251	Yes	7.88899
Camfl1|CFLO23588-PA	14.6064	9.04813	2.43113	1.89178	PF00561.15|Abhydrolase_1		Down	0.0293565	Yes	7.72098
Camfl1|CFLO15057-PA	9.48056	8.09982	6.36959	1.23615	PF00128.19|Alpha-amylase	GO:0005975|carbohydrate metabolic process;GO:0003824|catalytic activity;GO:0043169|cation binding	Down	0.00198307	Yes	7.66943
Camfl1|CFLO17694-PA	135.077	100.328	19.0648	17.7469	PF00441.19|Acyl-CoA_dh_1;PF02771.11|Acyl-CoA_dh_N;PF08028.6|Acyl-CoA_dh_2;PF02770.14|Acyl-CoA_dh_M	GO:0016491|oxidoreductase activity;GO:0016627|oxidoreductase activity, acting on the CH-CH group of donors;GO:0003995|acyl-CoA dehydrogenase activity;GO:0055114|oxidation-reduction process;GO:0008152|metabolic process;GO:0050660|flavin adenine dinucleotide binding	Down	0.000751251	Yes	7.6113
Camfl1|CFLO14590-PA	22.6371	8.58332	9.72287	3.02156	PF07527.8|Hairy_orange;PF00010.21|HLH	GO:0003677|DNA binding;GO:0006355|regulation of transcription, DNA-templated;GO:0046983|protein dimerization activity	Down	0.0176581	Yes	7.49186
Camfl1|CFLO16999-PA	15.5483	29.8513	1.20642	2.14177	PF08030.7|NAD_binding_6;PF00036.27|EF-hand_1;PF13499.1|EF-hand_7;PF13405.1|EF-hand_6;PF13405.1|EF-hand_6;PF08022.7|FAD_binding_8;PF13833.1|EF-hand_8;PF13202.1|EF-hand_5;PF13202.1|EF-hand_5;PF00970.19|FAD_binding_6	GO:0016491|oxidoreductase activity;GO:0005509|calcium ion binding;GO:0055114|oxidation-reduction process	Down	0.000751251	Yes	7.25956
Camfl1|CFLO23255-PA	35.1431	21.3491	13.2871	4.87734	PF02958.15|EcKinase;PF07914.6|DUF1679;PF01636.18|APH;PF01633.15|Choline_kinase		Down	0.000751251	Yes	7.20538
Camfl1|CFLO20123-PA	11.2807	17.9777	4.86176	1.5692	PF00001.16|7tm_1;PF10328.4|7TM_GPCR_Srx	GO:0004930|G-protein coupled receptor activity;GO:0007186|G-protein coupled receptor signaling pathway;GO:0016021|integral component of membrane	Down	0.0120893	Yes	7.18882
Camfl1|CFLO16172-PA	10.6328	13.0725	5.40909	1.48552	PF00089.21|Trypsin;PF00089.21|Trypsin;PF00089.21|Trypsin;PF12032.3|CLIP;PF12032.3|CLIP	GO:0006508|proteolysis;GO:0004252|serine-type endopeptidase activity	Down	0.000751251	Yes	7.15763
Camfl1|CFLO19692-PA	44.5229	51.6936	8.13847	6.35199	PF01557.13|FAA_hydrolase;PF09298.6|FAA_hydrolase_N	GO:0008152|metabolic process;GO:0009072|aromatic amino acid family metabolic process;GO:0003824|catalytic activity;GO:0004334|fumarylacetoacetase activity	Down	0.000751251	Yes	7.00928
Camfl1|CFLO19122-PA	181.27	105.887	44.8645	26.55	PF14748.1|P5CR_dimer;PF03807.12|F420_oxidored		Down	0.000751251	Yes	6.8275
Camfl1|CFLO14279-PA	49.7665	16.9881	8.71438	7.32096	PF00091.20|Tubulin;PF03953.12|Tubulin_C	GO:0043234|protein complex;GO:0006184|GTP catabolic process;GO:0003924|GTPase activity;GO:0005525|GTP binding;GO:0051258|protein polymerization	Down	0.000751251	Yes	6.79781
Camfl1|CFLO21963-PA	279.496	128.381	28.9062	41.4325	PF01259.13|SAICAR_synt;PF00731.15|AIRC	GO:0006189|'de novo' IMP biosynthetic process	Down	0.000751251	Yes	6.74582
Camfl1|CFLO22821-PA	19.5115	17.0325	13.4445	2.90482	PF00248.16|Aldo_ket_red		Down	0.00139605	Yes	6.71694
Camfl1|CFLO16311-PA	113.972	80.1026	37.1141	17.1064	PF06585.6|JHBP		Down	0.000751251	Yes	6.66254
Camfl1|CFLO15067-PA	40.8235	24.0516	16.9736	6.13739	PF01063.14|Aminotran_4	GO:0003824|catalytic activity;GO:0008152|metabolic process	Down	0.000751251	Yes	6.65161
Camfl1|CFLO19579-PA	103.008	205.373	12.4204	15.4938	PF07690.11|MFS_1;PF07690.11|MFS_1;PF07690.11|MFS_1	GO:0016021|integral component of membrane;GO:0055085|transmembrane transport	Down	0.000751251	Yes	6.64834
Camfl1|CFLO16914-PA	31.6692	19.2398	11.1734	4.83898	PF00198.18|2-oxoacid_dh;PF00364.17|Biotin_lipoyl;PF02817.12|E3_binding	GO:0016746|transferase activity, transferring acyl groups;GO:0008152|metabolic process	Down	0.000751251	Yes	6.5446
Camfl1|CFLO23319-PA	17.6822	18.0255	4.97867	2.73522	PF02733.12|Dak1;PF02734.12|Dak2	GO:0004371|glycerone kinase activity;GO:0006071|glycerol metabolic process	Down	0.000751251	Yes	6.46464
Camfl1|CFLO20965-PA	618.837	629.019	236.929	95.7735	PF03022.11|MRJP		Down	0.000751251	Yes	6.46146
Camfl1|CFLO19809-PA	13.3319	15.8467	9.01741	2.0641	PF00005.22|ABC_tran;PF01061.19|ABC2_membrane;PF03193.11|DUF258	GO:0016887|ATPase activity;GO:0016020|membrane;GO:0005524|ATP binding;GO:0005525|GTP binding;GO:0003924|GTPase activity	Down	0.000751251	Yes	6.45894
Camfl1|CFLO20958-PA	112.684	170.702	40.8469	17.6342	PF00379.18|Chitin_bind_4	GO:0042302|structural constituent of cuticle	Down	0.000751251	Yes	6.39008
Camfl1|CFLO19153-PA	5.6473	8.25764	3.56433	0.89947	PF03062.14|MBOAT		Down	0.0426281	Yes	6.27848
Camfl1|CFLO16233-PA	41.2286	30.1663	11.2854	6.5857	PF02019.13|WIF;PF12661.2|hEGF;PF12661.2|hEGF		Down	0.000751251	Yes	6.26032
Camfl1|CFLO21397-PA	42.109	26.7275	7.41301	7.10275	PF13507.1|GATase_5;PF02769.17|AIRS_C;PF02769.17|AIRS_C		Down	0.000751251	Yes	5.92855
Camfl1|CFLO20204-PA	23.9797	24.8799	5.65239	4.10415	PF07748.8|Glyco_hydro_38C;PF01074.17|Glyco_hydro_38;PF09261.6|Alpha-mann_mid	GO:0008270|zinc ion binding;GO:0006013|mannose metabolic process;GO:0005975|carbohydrate metabolic process;GO:0004553|hydrolase activity, hydrolyzing O-glycosyl compounds;GO:0015923|mannosidase activity;GO:0004559|alpha-mannosidase activity	Down	0.000751251	Yes	5.84279
Camfl1|CFLO13796-PA	18.7559	46.4404	14.2523	3.21366	PF07690.11|MFS_1;PF00083.19|Sugar_tr	GO:0016021|integral component of membrane;GO:0055085|transmembrane transport;GO:0022857|transmembrane transporter activity	Down	0.000751251	Yes	5.83631
Camfl1|CFLO13737-PA	8.20792	8.37231	2.76205	1.40951	PF00067.17|p450	GO:0005506|iron ion binding;GO:0055114|oxidation-reduction process;GO:0016705|oxidoreductase activity, acting on paired donors, with incorporation or reduction of molecular oxygen;GO:0020037|heme binding	Down	0.011727	Yes	5.82324
Camfl1|CFLO20373-PA	15.0143	20.6629	7.1098	2.58302	PF00128.19|Alpha-amylase;PF00128.19|Alpha-amylase	GO:0005975|carbohydrate metabolic process;GO:0003824|catalytic activity;GO:0043169|cation binding	Down	0.000751251	Yes	5.81269
Camfl1|CFLO15174-PA	121.781	82.9154	47.188	21.0015	PF01553.16|Acyltransferase	GO:0016746|transferase activity, transferring acyl groups;GO:0008152|metabolic process	Down	0.000751251	Yes	5.79868
Camfl1|CFLO19246-PA	107.246	113.245	41.7677	18.6812			Down	0.000751251	Yes	5.74085
Camfl1|CFLO17717-PA	423.366	406.307	87.1334	75.211	PF01097.13|Defensin_2	GO:0006952|defense response	Down	0.000751251	Yes	5.62904
Camfl1|CFLO14354-PA	7.05745	5.91946	3.4966	1.25704	PF10324.4|7TM_GPCR_Srw;PF10324.4|7TM_GPCR_Srw;PF00001.16|7tm_1	GO:0004930|G-protein coupled receptor activity;GO:0007186|G-protein coupled receptor signaling pathway;GO:0016021|integral component of membrane	Down	0.0237857	Yes	5.61434
Camfl1|CFLO15074-PA	56.8406	35.1945	17.9767	10.2125	PF00650.15|CRAL_TRIO;PF13716.1|CRAL_TRIO_2		Down	0.000751251	Yes	5.56579
Camfl1|CFLO11355-PA	7.91075	7.18068	2.6589	1.4361	PF00067.17|p450	GO:0005506|iron ion binding;GO:0055114|oxidation-reduction process;GO:0016705|oxidoreductase activity, acting on paired donors, with incorporation or reduction of molecular oxygen;GO:0020037|heme binding	Down	0.00912969	Yes	5.5085
Camfl1|CFLO18520-PA	213.883	277.409	51.6853	39.0403	PF00464.14|SHMT	GO:0006563|L-serine metabolic process;GO:0004372|glycine hydroxymethyltransferase activity;GO:0006544|glycine metabolic process	Down	0.000751251	Yes	5.47852
Camfl1|CFLO17685-PA	17.5506	11.4666	2.19799	3.28047	PF00100.18|Zona_pellucida		Down	0.000751251	Yes	5.35003
Camfl1|CFLO22180-PA	21.7789	25.6574	4.2595	4.09777			Down	0.00139605	Yes	5.31482
Camfl1|CFLO12575-PA	399.424	306.547	94.7172	77.0035	PF00106.20|adh_short;PF13561.1|adh_short_C2;PF08659.5|KR	GO:0016491|oxidoreductase activity;GO:0008152|metabolic process	Down	0.000751251	Yes	5.18709
Camfl1|CFLO13443-PA	14.5692	11.461	2.04747	2.82336	PF07714.12|Pkinase_Tyr;PF00069.20|Pkinase	GO:0005524|ATP binding;GO:0004672|protein kinase activity;GO:0006468|protein phosphorylation	Down	0.000751251	Yes	5.16023
Camfl1|CFLO22402-PA	207.834	196.362	78.2322	40.3423	PF09412.5|XendoU	GO:0016788|hydrolase activity, acting on ester bonds	Down	0.000751251	Yes	5.15176
Camfl1|CFLO13927-PA	9.5833	9.69178	5.93848	1.8615	PF04142.10|Nuc_sug_transp;PF08449.6|UAA	GO:0005351|sugar:hydrogen symporter activity;GO:0016021|integral component of membrane;GO:0055085|transmembrane transport;GO:0008643|carbohydrate transport;GO:0000139|Golgi membrane	Down	0.036256	Yes	5.14816
Camfl1|CFLO16784-PA	11.3811	23.0118	22.0717	2.21852	PF00250.13|Fork_head	GO:0006355|regulation of transcription, DNA-templated;GO:0043565|sequence-specific DNA binding;GO:0003700|sequence-specific DNA binding transcription factor activity	Down	0.0151544	Yes	5.13004
Camfl1|CFLO19782-PA	64.0957	59.8725	18.0603	12.5197	PF02782.11|FGGY_C;PF00370.16|FGGY_N	GO:0016773|phosphotransferase activity, alcohol group as acceptor;GO:0005975|carbohydrate metabolic process	Down	0.000751251	Yes	5.11959
Camfl1|CFLO19615-PA	11.8601	8.59612	9.27222	2.35524	PF00067.17|p450	GO:0005506|iron ion binding;GO:0055114|oxidation-reduction process;GO:0016705|oxidoreductase activity, acting on paired donors, with incorporation or reduction of molecular oxygen;GO:0020037|heme binding	Down	0.0218085	Yes	5.03562
Camfl1|CFLO21486-PA	31.427	30.2594	4.15711	6.31175	PF00656.17|Peptidase_C14	GO:0006508|proteolysis;GO:0004197|cysteine-type endopeptidase activity	Down	0.00305263	Yes	4.97913
Camfl1|CFLO10795-PA	31.4705	10.967	5.74899	6.33677			Down	0.000751251	Yes	4.96633
Camfl1|CFLO20432-PA	131.891	188.696	42.4436	27.1139	PF07690.11|MFS_1	GO:0016021|integral component of membrane;GO:0055085|transmembrane transport	Down	0.000751251	Yes	4.86433
Camfl1|CFLO17932-PA	31.1413	38.1347	9.11178	6.41211	PF00226.26|DnaJ;PF05154.11|TM2		Down	0.000751251	Yes	4.85664
Camfl1|CFLO23128-PA	18.0402	15.8734	25.3595	3.81104	PF01510.20|Amidase_2	GO:0009253|peptidoglycan catabolic process;GO:0008745|N-acetylmuramoyl-L-alanine amidase activity	Down	0.0191875	Yes	4.73367
Camfl1|CFLO16829-PA	26.9957	32.9089	9.89794	5.70695	PF00248.16|Aldo_ket_red		Down	0.000751251	Yes	4.73032
Camfl1|CFLO19840-PA	32.1174	25.2671	8.32623	6.81621	PF01061.19|ABC2_membrane;PF00005.22|ABC_tran	GO:0016887|ATPase activity;GO:0016020|membrane;GO:0005524|ATP binding	Down	0.000751251	Yes	4.71191
Camfl1|CFLO20448-PA	34.5847	50.9532	13.8678	7.37073	PF07714.12|Pkinase_Tyr;PF00069.20|Pkinase	GO:0005524|ATP binding;GO:0004672|protein kinase activity;GO:0006468|protein phosphorylation	Down	0.000751251	Yes	4.69217
Camfl1|CFLO13378-PA	294.812	205.801	22.4712	63.6144	PF00010.21|HLH	GO:0046983|protein dimerization activity	Down	0.000751251	Yes	4.63436
Camfl1|CFLO17994-PA	55.3882	42.6513	32.2269	11.99	PF00650.15|CRAL_TRIO;PF03765.10|CRAL_TRIO_N		Down	0.000751251	Yes	4.61953
Camfl1|CFLO16454-PA	54.4621	46.1322	20.0742	11.8659	PF00501.23|AMP-binding;PF13193.1|AMP-binding_C	GO:0003824|catalytic activity;GO:0008152|metabolic process	Down	0.000751251	Yes	4.5898
Camfl1|CFLO11574-PA	279.659	239.589	110.724	61.1665	PF00067.17|p450	GO:0005506|iron ion binding;GO:0055114|oxidation-reduction process;GO:0016705|oxidoreductase activity, acting on paired donors, with incorporation or reduction of molecular oxygen;GO:0020037|heme binding	Down	0.000751251	Yes	4.57209
Camfl1|CFLO21990-PA	37.3988	24.737	9.05259	8.30779	PF00310.16|GATase_2;PF00310.16|GATase_2;PF00156.22|Pribosyltran;PF13522.1|GATase_6	GO:0009116|nucleoside metabolic process;GO:0008152|metabolic process	Down	0.000751251	Yes	4.50165
Camfl1|CFLO22148-PA	72.4089	45.5337	18.075	16.1982	PF07714.12|Pkinase_Tyr;PF00069.20|Pkinase	GO:0005524|ATP binding;GO:0004672|protein kinase activity;GO:0006468|protein phosphorylation	Down	0.000751251	Yes	4.47018
Camfl1|CFLO20491-PA	23.9889	21.3204	10.0384	5.38929	PF03982.8|DAGAT	GO:0016747|transferase activity, transferring acyl groups other than amino-acyl groups	Down	0.000751251	Yes	4.45122
Camfl1|CFLO23169-PA	41.2645	43.8873	13.4486	9.37135	PF00069.20|Pkinase;PF00664.18|ABC_membrane;PF00664.18|ABC_membrane;PF00005.22|ABC_tran;PF00005.22|ABC_tran;PF00027.24|cNMP_binding;PF00027.24|cNMP_binding;PF07714.12|Pkinase_Tyr	GO:0016887|ATPase activity;GO:0016021|integral component of membrane;GO:0005524|ATP binding;GO:0004672|protein kinase activity;GO:0006468|protein phosphorylation;GO:0042626|ATPase activity, coupled to transmembrane movement of substances;GO:0055085|transmembrane transport;GO:0006810|transport	Down	0.000751251	Yes	4.40326
Camfl1|CFLO19087-PA	29.0189	31.3861	11.1887	6.60301	PF00089.21|Trypsin;PF00089.21|Trypsin;PF00089.21|Trypsin;PF00057.13|Ldl_recept_a	GO:0006508|proteolysis;GO:0005515|protein binding;GO:0004252|serine-type endopeptidase activity	Down	0.000751251	Yes	4.3948
Camfl1|CFLO19337-PA	15.8106	11.9472	5.47486	3.60574	PF00487.19|FA_desaturase	GO:0006629|lipid metabolic process	Down	0.0049598	Yes	4.38484
Camfl1|CFLO17012-PA	76.2887	41.9999	35.8642	17.4278	PF00370.16|FGGY_N;PF02782.11|FGGY_C	GO:0016773|phosphotransferase activity, alcohol group as acceptor;GO:0005975|carbohydrate metabolic process	Down	0.000751251	Yes	4.37741
Camfl1|CFLO13525-PA	79.6794	70.4662	19.165	18.2582	PF13520.1|AA_permease_2;PF00324.16|AA_permease	GO:0003333|amino acid transmembrane transport;GO:0006810|transport;GO:0055085|transmembrane transport;GO:0016020|membrane;GO:0015171|amino acid transmembrane transporter activity	Down	0.000751251	Yes	4.36403
Camfl1|CFLO16871-PA	28.6958	33.9529	66.9036	6.58482	PF00743.14|FMO-like;PF00743.14|FMO-like;PF13738.1|Pyr_redox_3;PF13434.1|K_oxygenase	GO:0004499|N,N-dimethylaniline monooxygenase activity;GO:0055114|oxidation-reduction process;GO:0050661|NADP binding;GO:0050660|flavin adenine dinucleotide binding	Down	0.000751251	Yes	4.35787
Camfl1|CFLO21289-PA	38.4949	47.1369	13.3889	8.86245	PF00501.23|AMP-binding;PF00501.23|AMP-binding;PF00501.23|AMP-binding;PF00501.23|AMP-binding;PF00501.23|AMP-binding;PF13193.1|AMP-binding_C;PF13193.1|AMP-binding_C	GO:0003824|catalytic activity;GO:0008152|metabolic process	Down	0.000751251	Yes	4.3436
Camfl1|CFLO16746-PA	24.1245	73.1551	79.4846	5.5688			Down	0.000751251	Yes	4.33208
Camfl1|CFLO15890-PA	8.231	1.91142	1.39068	1.90739	PF00067.17|p450	GO:0005506|iron ion binding;GO:0055114|oxidation-reduction process;GO:0016705|oxidoreductase activity, acting on paired donors, with incorporation or reduction of molecular oxygen;GO:0020037|heme binding	Down	0.0148424	Yes	4.31532
Camfl1|CFLO13741-PA	76.2038	83.3296	48.5447	17.689	PF00903.20|Glyoxalase;PF00903.20|Glyoxalase;PF13669.1|Glyoxalase_4;PF12681.2|Glyoxalase_2		Down	0.000751251	Yes	4.30798
Camfl1|CFLO12408-PA	46.8559	76.8452	19.4431	10.9145	PF00445.13|Ribonuclease_T2	GO:0033897|ribonuclease T2 activity;GO:0003723|RNA binding	Down	0.00198307	Yes	4.293
Camfl1|CFLO21383-PA	73.8155	64.2062	45.8392	17.2355	PF05735.7|TSP_C;PF02412.13|TSP_3;PF02412.13|TSP_3;PF02412.13|TSP_3;PF02412.13|TSP_3;PF02412.13|TSP_3;PF02412.13|TSP_3;PF12947.2|EGF_3;PF07645.10|EGF_CA;PF07645.10|EGF_CA	GO:0007155|cell adhesion;GO:0005576|extracellular region;GO:0005509|calcium ion binding	Down	0.000751251	Yes	4.28276
Camfl1|CFLO16944-PA	10.8003	9.79384	5.25966	2.53119	PF00743.14|FMO-like;PF00743.14|FMO-like;PF13738.1|Pyr_redox_3;PF07992.9|Pyr_redox_2;PF13450.1|NAD_binding_8;PF13434.1|K_oxygenase;PF13454.1|NAD_binding_9	GO:0004499|N,N-dimethylaniline monooxygenase activity;GO:0016491|oxidoreductase activity;GO:0055114|oxidation-reduction process;GO:0050661|NADP binding;GO:0050660|flavin adenine dinucleotide binding	Down	0.00950055	Yes	4.26689
Camfl1|CFLO19581-PA	60.0936	63.2378	15.4434	14.1031	PF03148.9|Tektin;PF03148.9|Tektin;PF00501.23|AMP-binding;PF13193.1|AMP-binding_C	GO:0000226|microtubule cytoskeleton organization;GO:0008152|metabolic process;GO:0005874|microtubule;GO:0003824|catalytic activity	Down	0.000751251	Yes	4.26102
Camfl1|CFLO21848-PA	10.6154	11.7859	3.96057	2.49417	PF00245.15|Alk_phosphatase	GO:0016791|phosphatase activity;GO:0008152|metabolic process	Down	0.00198307	Yes	4.25609
Camfl1|CFLO22446-PA	8.62876	5.85641	6.15497	2.03256	PF00487.19|FA_desaturase;PF00173.23|Cyt-b5	GO:0006629|lipid metabolic process;GO:0020037|heme binding	Down	0.0144945	Yes	4.24527
Camfl1|CFLO15227-PA	5.67241	1.80104	5.41117	1.33659	PF00856.23|SET	GO:0005515|protein binding	Down	0.0332728	Yes	4.24394
Camfl1|CFLO23176-PA	43.5895	49.4552	14.697	10.2843	PF02126.13|PTE	GO:0009056|catabolic process;GO:0008270|zinc ion binding	Down	0.000751251	Yes	4.23845
Camfl1|CFLO22063-PA	95.9418	89.8292	52.8625	22.7369	PF02738.13|Ald_Xan_dh_C2;PF02738.13|Ald_Xan_dh_C2;PF00941.16|FAD_binding_5;PF03450.12|CO_deh_flav_C;PF01315.17|Ald_Xan_dh_C;PF01799.15|Fer2_2;PF00111.22|Fer2	GO:0009055|electron carrier activity;GO:0016491|oxidoreductase activity;GO:0051536|iron-sulfur cluster binding;GO:0046872|metal ion binding;GO:0055114|oxidation-reduction process	Down	0.000751251	Yes	4.21965
Camfl1|CFLO18764-PA	986.606	774.04	687.974	233.971			Down	0.000751251	Yes	4.21679
Camfl1|CFLO17594-PA	85.354	79.8388	33.0544	20.2578	PF03188.11|Cytochrom_B561	GO:0016021|integral component of membrane	Down	0.000751251	Yes	4.21339
Camfl1|CFLO19770-PA	81.6351	101.632	54.6406	19.7159	PF00125.19|Histone;PF02969.12|TAF	GO:0003677|DNA binding;GO:0005634|nucleus;GO:0006352|DNA-templated transcription, initiation	Down	0.00671541	Yes	4.14057
Camfl1|CFLO23143-PA	18.2984	13.1915	12.3916	4.4306			Down	0.000751251	Yes	4.13
Camfl1|CFLO21917-PA	33.4286	28.159	9.85911	8.12264	PF00441.19|Acyl-CoA_dh_1;PF02771.11|Acyl-CoA_dh_N;PF02770.14|Acyl-CoA_dh_M;PF08028.6|Acyl-CoA_dh_2	GO:0016491|oxidoreductase activity;GO:0016627|oxidoreductase activity, acting on the CH-CH group of donors;GO:0003995|acyl-CoA dehydrogenase activity;GO:0055114|oxidation-reduction process;GO:0008152|metabolic process;GO:0050660|flavin adenine dinucleotide binding	Down	0.000751251	Yes	4.11548
Camfl1|CFLO20552-PA	22.6749	64.0724	17.1751	5.51813	PF00650.15|CRAL_TRIO;PF03765.10|CRAL_TRIO_N		Down	0.000751251	Yes	4.10916
Camfl1|CFLO15758-PA	27.7365	26.0067	29.495	6.75332	PF00155.16|Aminotran_1_2;PF00266.14|Aminotran_5;PF01212.16|Beta_elim_lyase	GO:0016829|lyase activity;GO:0006520|cellular amino acid metabolic process;GO:0008152|metabolic process;GO:0009058|biosynthetic process;GO:0030170|pyridoxal phosphate binding	Down	0.000751251	Yes	4.10709
Camfl1|CFLO22352-PA	39.1755	45.5727	19.017	9.62528			Down	0.000751251	Yes	4.07006
Camfl1|CFLO11981-PA	94.9733	52.8061	64.6651	23.3628			Down	0.00305263	Yes	4.06515
Camfl1|CFLO16572-PA	160.307	160.765	54.9382	39.5128	PF05826.7|Phospholip_A2_2	GO:0004623|phospholipase A2 activity;GO:0016042|lipid catabolic process;GO:0005509|calcium ion binding	Down	0.000751251	Yes	4.05709
Camfl1|CFLO18809-PA	105.747	84.0122	35.9095	26.0937	PF00465.14|Fe-ADH;PF13685.1|Fe-ADH_2	GO:0016491|oxidoreductase activity;GO:0046872|metal ion binding;GO:0055114|oxidation-reduction process	Down	0.000751251	Yes	4.05259
Camfl1|CFLO19476-PA	8.57757	12.8422	2.06469	2.12699	PF00067.17|p450;PF00067.17|p450	GO:0005506|iron ion binding;GO:0055114|oxidation-reduction process;GO:0016705|oxidoreductase activity, acting on paired donors, with incorporation or reduction of molecular oxygen;GO:0020037|heme binding	Down	0.0288433	Yes	4.03273
Camfl1|CFLO15757-PA	40.4657	55.7047	17.4631	10.1042	PF01391.13|Collagen;PF01391.13|Collagen;PF01391.13|Collagen;PF01391.13|Collagen;PF01391.13|Collagen;PF01391.13|Collagen;PF01391.13|Collagen;PF01391.13|Collagen;PF01391.13|Collagen;PF01391.13|Collagen;PF01391.13|Collagen;PF01391.13|Collagen;PF01391.13|Collagen;PF01413.14|C4;PF01413.14|C4	GO:0005201|extracellular matrix structural constituent;GO:0005581|collagen	Down	0.000751251	Yes	4.00484
Camfl1|CFLO20890-PA	45.0684	41.7087	40.8577	11.2908	PF01130.16|CD36;PF01130.16|CD36	GO:0007155|cell adhesion;GO:0016020|membrane	Down	0.000751251	Yes	3.9916
Camfl1|CFLO23501-PA	29.0066	30.6681	13.0151	7.27718	PF00378.15|ECH	GO:0003824|catalytic activity;GO:0008152|metabolic process	Down	0.000751251	Yes	3.98597
Camfl1|CFLO17624-PA	49.5075	48.5436	13.988	12.4345	PF00171.17|Aldedh	GO:0016491|oxidoreductase activity;GO:0055114|oxidation-reduction process;GO:0008152|metabolic process	Down	0.000751251	Yes	3.98146
Camfl1|CFLO20290-PA	48.5255	29.1429	10.0628	12.2388	PF00916.15|Sulfate_transp;PF13792.1|Sulfate_tra_GLY;PF01740.16|STAS	GO:0016021|integral component of membrane;GO:0008272|sulfate transport;GO:0015116|sulfate transmembrane transporter activity	Down	0.000751251	Yes	3.96489
Camfl1|CFLO13735-PA	64.2866	82.1256	31.3528	16.2152	PF00067.17|p450	GO:0005506|iron ion binding;GO:0055114|oxidation-reduction process;GO:0016705|oxidoreductase activity, acting on paired donors, with incorporation or reduction of molecular oxygen;GO:0020037|heme binding	Down	0.000751251	Yes	3.96459
Camfl1|CFLO21852-PA	47.7041	62.795	25.8512	12.099	PF02872.13|5_nucleotid_C;PF00149.23|Metallophos	GO:0009166|nucleotide catabolic process;GO:0016787|hydrolase activity	Down	0.000751251	Yes	3.94281
Camfl1|CFLO23619-PA	10.496	6.38781	4.94558	2.66607	PF04083.11|Abhydro_lipase;PF00561.15|Abhydrolase_1;PF12697.2|Abhydrolase_6;PF12695.2|Abhydrolase_5	GO:0006629|lipid metabolic process	Down	0.00711522	Yes	3.93688
Camfl1|CFLO21892-PA	26.7456	31.7341	8.68613	6.82629	PF01019.16|G_glu_transpept	GO:0006749|glutathione metabolic process;GO:0003840|gamma-glutamyltransferase activity	Down	0.000751251	Yes	3.91803
Camfl1|CFLO13598-PA	23.239	19.6633	12.8716	5.94304	PF07714.12|Pkinase_Tyr;PF00069.20|Pkinase	GO:0005524|ATP binding;GO:0004672|protein kinase activity;GO:0006468|protein phosphorylation	Down	0.000751251	Yes	3.91029
Camfl1|CFLO14618-PA	15.7749	23.6302	3.92968	4.05902	PF00650.15|CRAL_TRIO		Down	0.0120893	Yes	3.88638
Camfl1|CFLO13726-PA	168.26	139.185	92.8181	43.8277	PF05347.10|Complex1_LYR;PF13232.1|Complex1_LYR_1;PF13233.1|Complex1_LYR_2		Down	0.00198307	Yes	3.83912
Camfl1|CFLO15930-PA	10.2326	14.3016	3.87356	2.68369	PF00916.15|Sulfate_transp;PF13792.1|Sulfate_tra_GLY;PF01740.16|STAS	GO:0016021|integral component of membrane;GO:0008272|sulfate transport;GO:0015116|sulfate transmembrane transporter activity	Down	0.000751251	Yes	3.81288
Camfl1|CFLO23415-PA	10.7076	10.3111	3.40489	2.81422	PF01212.16|Beta_elim_lyase;PF00155.16|Aminotran_1_2	GO:0016829|lyase activity;GO:0006520|cellular amino acid metabolic process;GO:0009058|biosynthetic process;GO:0030170|pyridoxal phosphate binding	Down	0.0127896	Yes	3.80482
Camfl1|CFLO16710-PA	65.4037	62.0097	23.9318	17.2458	PF01408.17|GFO_IDH_MocA	GO:0016491|oxidoreductase activity	Down	0.000751251	Yes	3.79244
Camfl1|CFLO20096-PA	164.662	128.112	96.6417	43.4379			Down	0.000751251	Yes	3.79074
Camfl1|CFLO23112-PA	80.285	63.8117	34.8882	21.2911			Down	0.000751251	Yes	3.77082
Camfl1|CFLO15606-PA	26.1579	19.8867	11.4766	6.94882			Down	0.000751251	Yes	3.76437
Camfl1|CFLO13584-PA	34.6299	17.3958	12.2705	9.23579			Down	0.0134828	Yes	3.74953
Camfl1|CFLO20449-PA	41.7619	36.2318	35.6192	11.2134	PF12799.2|LRR_4;PF12799.2|LRR_4;PF12799.2|LRR_4;PF13855.1|LRR_8;PF13855.1|LRR_8;PF13855.1|LRR_8;PF00560.28|LRR_1;PF00560.28|LRR_1;PF00560.28|LRR_1;PF00560.28|LRR_1;PF13504.1|LRR_7;PF13504.1|LRR_7;PF13504.1|LRR_7;PF13504.1|LRR_7;PF13504.1|LRR_7	GO:0005515|protein binding	Down	0.000751251	Yes	3.72429
Camfl1|CFLO22661-PA	26.9263	43.4523	32.5122	7.2587	PF00459.20|Inositol_P	GO:0046854|phosphatidylinositol phosphorylation	Down	0.000751251	Yes	3.70952
Camfl1|CFLO14710-PA	587.563	283.998	178.867	158.564	PF14572.1|Pribosyl_synth;PF13793.1|Pribosyltran_N;PF00156.22|Pribosyltran	GO:0009116|nucleoside metabolic process;GO:0009165|nucleotide biosynthetic process;GO:0004749|ribose phosphate diphosphokinase activity;GO:0000287|magnesium ion binding	Down	0.000751251	Yes	3.70553
Camfl1|CFLO21715-PA	61.2308	69.7568	46.693	16.8532	PF02781.11|G6PD_C;PF00479.17|G6PD_N	GO:0006006|glucose metabolic process;GO:0055114|oxidation-reduction process;GO:0050661|NADP binding;GO:0004345|glucose-6-phosphate dehydrogenase activity	Down	0.000751251	Yes	3.63319
Camfl1|CFLO15307-PA	444.443	446.339	125.34	122.411	PF02826.14|2-Hacid_dh_C;PF00389.25|2-Hacid_dh	GO:0051287|NAD binding;GO:0048037|cofactor binding;GO:0055114|oxidation-reduction process;GO:0016616|oxidoreductase activity, acting on the CH-OH group of donors, NAD or NADP as acceptor;GO:0008152|metabolic process	Down	0.000751251	Yes	3.63074
Camfl1|CFLO19159-PA	34.997	27.2574	13.3182	9.64527	PF00253.16|Ribosomal_S14	GO:0006412|translation;GO:0005840|ribosome;GO:0003735|structural constituent of ribosome;GO:0005622|intracellular	Down	0.030673	Yes	3.62841
Camfl1|CFLO13138-PA	13.5779	9.67249	2.98037	3.75498	PF00650.15|CRAL_TRIO		Down	0.0379838	Yes	3.61597
Camfl1|CFLO14125-PA	51.7237	49.326	12.314	14.3239	PF00294.19|PfkB;PF08543.7|Phos_pyr_kin		Down	0.000751251	Yes	3.61101
Camfl1|CFLO21798-PA	29.9989	22.7851	5.23903	8.33211	PF07732.10|Cu-oxidase_3;PF07731.9|Cu-oxidase_2;PF00394.17|Cu-oxidase	GO:0005507|copper ion binding;GO:0016491|oxidoreductase activity;GO:0055114|oxidation-reduction process	Down	0.000751251	Yes	3.6004
Camfl1|CFLO14323-PA	29.7301	24.6448	13.0121	8.27304			Down	0.00198307	Yes	3.59361
Camfl1|CFLO21270-PA	107.916	112.816	53.1366	30.1196	PF00067.17|p450	GO:0005506|iron ion binding;GO:0055114|oxidation-reduction process;GO:0016705|oxidoreductase activity, acting on paired donors, with incorporation or reduction of molecular oxygen;GO:0020037|heme binding	Down	0.000751251	Yes	3.58292
Camfl1|CFLO22283-PA	134.901	175.29	27.3528	37.7052	PF00083.19|Sugar_tr;PF07690.11|MFS_1	GO:0022857|transmembrane transporter activity;GO:0016021|integral component of membrane;GO:0055085|transmembrane transport	Down	0.000751251	Yes	3.57778
Camfl1|CFLO23162-PA	113.775	122.014	45.7642	31.8388			Down	0.000751251	Yes	3.57347
Camfl1|CFLO20392-PA	6.51336	6.07352	3.96852	1.82401	PF07859.8|Abhydrolase_3;PF07859.8|Abhydrolase_3	GO:0016787|hydrolase activity;GO:0008152|metabolic process	Down	0.0464859	Yes	3.5709
Camfl1|CFLO19919-PA	82.0236	62.9948	43.5684	22.991			Down	0.000751251	Yes	3.56764
Camfl1|CFLO22598-PA	40.9067	16.4241	21.2599	11.5125	PF04116.8|FA_hydroxylase	GO:0016491|oxidoreductase activity;GO:0055114|oxidation-reduction process;GO:0005506|iron ion binding;GO:0006633|fatty acid biosynthetic process	Down	0.000751251	Yes	3.55324
Camfl1|CFLO18505-PA	169.411	180.773	114.701	47.6972			Down	0.000751251	Yes	3.5518
Camfl1|CFLO12708-PA	17.6159	12.9109	19.4095	4.98222	PF00067.17|p450	GO:0005506|iron ion binding;GO:0055114|oxidation-reduction process;GO:0016705|oxidoreductase activity, acting on paired donors, with incorporation or reduction of molecular oxygen;GO:0020037|heme binding	Down	0.00355551	Yes	3.53575
Camfl1|CFLO22704-PA	590.964	822.487	233.761	168.289			Down	0.000751251	Yes	3.5116
Camfl1|CFLO22727-PA	56.8093	58.0455	35.163	16.2006	PF00335.15|Tetraspannin	GO:0016021|integral component of membrane	Down	0.000751251	Yes	3.50662
Camfl1|CFLO18036-PA	29.8435	35.9	11.2875	8.51678	PF00328.17|His_Phos_2	GO:0003993|acid phosphatase activity	Down	0.000751251	Yes	3.50408
Camfl1|CFLO17748-PA	12.7957	12.7789	5.50979	3.65835	PF03567.9|Sulfotransfer_2	GO:0008146|sulfotransferase activity;GO:0016021|integral component of membrane	Down	0.0138524	Yes	3.49767
Camfl1|CFLO22969-PA	71.104	67.8488	29.9375	20.3511	PF13616.1|Rotamase_3;PF00639.16|Rotamase	GO:0016853|isomerase activity	Down	0.0025369	Yes	3.49387
Camfl1|CFLO15223-PA	32.1923	23.395	13.979	9.28488			Down	0.00586296	Yes	3.46717
Camfl1|CFLO14296-PA	31.1849	21.7791	13.2427	9.03459	PF10225.4|DUF2215		Down	0.000751251	Yes	3.45172
Camfl1|CFLO21092-PA	71.9972	63.4369	32.3796	20.8643	PF13883.1|Pyrid_oxidase_2;PF13883.1|Pyrid_oxidase_2		Down	0.000751251	Yes	3.45074
Camfl1|CFLO17896-PA	52.5014	45.1002	40.9083	15.2428	PF04209.8|HgmA	GO:0004411|homogentisate 1,2-dioxygenase activity;GO:0006559|L-phenylalanine catabolic process;GO:0055114|oxidation-reduction process;GO:0006570|tyrosine metabolic process	Down	0.000751251	Yes	3.44434
Camfl1|CFLO20283-PA	32.249	78.829	7.11909	9.3923			Down	0.000751251	Yes	3.43356
Camfl1|CFLO20482-PA	173.983	166.365	82.4827	50.7096	PF00441.19|Acyl-CoA_dh_1;PF02771.11|Acyl-CoA_dh_N;PF02770.14|Acyl-CoA_dh_M;PF08028.6|Acyl-CoA_dh_2	GO:0016491|oxidoreductase activity;GO:0016627|oxidoreductase activity, acting on the CH-CH group of donors;GO:0003995|acyl-CoA dehydrogenase activity;GO:0055114|oxidation-reduction process;GO:0008152|metabolic process;GO:0050660|flavin adenine dinucleotide binding	Down	0.000751251	Yes	3.43097
Camfl1|CFLO16548-PA	23.1961	12.0948	12.6482	6.82182	PF00001.16|7tm_1;PF10324.4|7TM_GPCR_Srw	GO:0004930|G-protein coupled receptor activity;GO:0007186|G-protein coupled receptor signaling pathway;GO:0016021|integral component of membrane	Down	0.0176581	Yes	3.40028
Camfl1|CFLO23286-PA	41.3129	34.3866	19.8867	12.1671	PF03446.10|NAD_binding_2;PF14833.1|NAD_binding_11	GO:0055114|oxidation-reduction process;GO:0051287|NAD binding;GO:0006098|pentose-phosphate shunt;GO:0004616|phosphogluconate dehydrogenase (decarboxylating) activity	Down	0.000751251	Yes	3.39546
Camfl1|CFLO18362-PA	13.9554	16.123	5.05312	4.14207	PF00232.13|Glyco_hydro_1;PF00232.13|Glyco_hydro_1	GO:0005975|carbohydrate metabolic process;GO:0004553|hydrolase activity, hydrolyzing O-glycosyl compounds	Down	0.000751251	Yes	3.36918
Camfl1|CFLO21719-PA	55.7372	39.7111	13.901	16.554			Down	0.000751251	Yes	3.36699
Camfl1|CFLO17782-PA	71.7496	82.8706	18.2485	21.5699	PF03227.11|GILT		Down	0.000751251	Yes	3.32638
Camfl1|CFLO18790-PA	1336.32	1627.44	984.44	404.647			Down	0.000751251	Yes	3.30243
Camfl1|CFLO19467-PA	32.1727	19.367	14.2797	9.74275	PF01490.13|Aa_trans		Down	0.000751251	Yes	3.30222
Camfl1|CFLO21845-PA	353.213	212.465	308.126	107.703			Down	0.000751251	Yes	3.27951
Camfl1|CFLO18792-PA	60.4657	35.7137	35.7069	18.4424	PF08212.7|Lipocalin_2;PF08212.7|Lipocalin_2;PF00061.18|Lipocalin;PF00061.18|Lipocalin		Down	0.000751251	Yes	3.27862
Camfl1|CFLO20341-PA	113.402	98.6566	45.2569	34.6097	PF00153.22|Mito_carr;PF00153.22|Mito_carr;PF00153.22|Mito_carr		Down	0.000751251	Yes	3.2766
Camfl1|CFLO17302-PA	274.89	225.057	196.479	84.0296	PF00266.14|Aminotran_5	GO:0008152|metabolic process	Down	0.000751251	Yes	3.27135
Camfl1|CFLO18368-PA	123.576	94.3112	41.1084	38.0221	PF01244.16|Peptidase_M19	GO:0006508|proteolysis;GO:0016805|dipeptidase activity	Down	0.000751251	Yes	3.25011
Camfl1|CFLO14493-PA	299.737	315.717	76.356	92.2487	PF00160.16|Pro_isomerase	GO:0003755|peptidyl-prolyl cis-trans isomerase activity;GO:0006457|protein folding	Down	0.000751251	Yes	3.24923
Camfl1|CFLO19156-PA	110.035	113.062	71.5558	33.9764	PF13913.1|zf-C2HC_2;PF13913.1|zf-C2HC_2		Down	0.000751251	Yes	3.23857
Camfl1|CFLO20721-PA	66.7436	50.959	29.3238	20.6604	PF00378.15|ECH	GO:0003824|catalytic activity;GO:0008152|metabolic process	Down	0.000751251	Yes	3.23051
Camfl1|CFLO17925-PA	23.9451	18.289	4.90577	7.42267	PF03006.15|HlyIII	GO:0016021|integral component of membrane	Down	0.000751251	Yes	3.22594
Camfl1|CFLO20964-PA	36.0922	55.0744	18.0858	11.1918	PF07690.11|MFS_1;PF07690.11|MFS_1;PF00083.19|Sugar_tr	GO:0016021|integral component of membrane;GO:0055085|transmembrane transport;GO:0022857|transmembrane transporter activity	Down	0.000751251	Yes	3.22488
Camfl1|CFLO23107-PA	58.0379	42.7233	22.8051	18.0229	PF00001.16|7tm_1;PF10324.4|7TM_GPCR_Srw;PF10328.4|7TM_GPCR_Srx	GO:0004930|G-protein coupled receptor activity;GO:0007186|G-protein coupled receptor signaling pathway;GO:0016021|integral component of membrane	Down	0.000751251	Yes	3.22023
Camfl1|CFLO15913-PA	30.5632	35.1533	12.6297	9.52648	PF07714.12|Pkinase_Tyr;PF00069.20|Pkinase	GO:0005524|ATP binding;GO:0004672|protein kinase activity;GO:0006468|protein phosphorylation	Down	0.0131386	Yes	3.20824
Camfl1|CFLO22257-PA	23.9719	17.7267	13.4354	7.50912	PF11969.3|DcpS_C;PF01230.18|HIT		Down	0.0215266	Yes	3.19237
Camfl1|CFLO19238-PA	97.077	74.1504	33.8577	30.4417	PF00732.14|GMC_oxred_N;PF05199.8|GMC_oxred_C	GO:0016614|oxidoreductase activity, acting on CH-OH group of donors;GO:0055114|oxidation-reduction process;GO:0050660|flavin adenine dinucleotide binding	Down	0.000751251	Yes	3.18895
Camfl1|CFLO14042-PA	19.3442	13.3693	11.5682	6.08963	PF01416.15|PseudoU_synth_1;PF01416.15|PseudoU_synth_1	GO:0009982|pseudouridine synthase activity;GO:0009451|RNA modification;GO:0003723|RNA binding;GO:0001522|pseudouridine synthesis	Down	0.0025369	Yes	3.17658
Camfl1|CFLO12040-PA	15.3524	18.0181	5.40095	4.85124	PF07714.12|Pkinase_Tyr;PF00069.20|Pkinase;PF00041.16|fn3	GO:0005515|protein binding;GO:0005524|ATP binding;GO:0004672|protein kinase activity;GO:0006468|protein phosphorylation	Down	0.000751251	Yes	3.16463
Camfl1|CFLO23500-PA	11.7906	14.3607	4.76327	3.72795	PF00890.19|FAD_binding_2;PF02910.15|Succ_DH_flav_C;PF13913.1|zf-C2HC_2	GO:0016491|oxidoreductase activity;GO:0055114|oxidation-reduction process	Down	0.000751251	Yes	3.16276
Camfl1|CFLO17178-PA	78.3909	77.1906	51.1989	24.8284	PF07714.12|Pkinase_Tyr;PF00069.20|Pkinase	GO:0005524|ATP binding;GO:0004672|protein kinase activity;GO:0006468|protein phosphorylation	Down	0.000751251	Yes	3.15731
Camfl1|CFLO14326-PA	14.0152	21.4125	5.85068	4.48384	PF07690.11|MFS_1	GO:0016021|integral component of membrane;GO:0055085|transmembrane transport	Down	0.000751251	Yes	3.12571
Camfl1|CFLO19474-PA	323.432	295.075	166.281	103.638	PF00067.17|p450	GO:0005506|iron ion binding;GO:0055114|oxidation-reduction process;GO:0016705|oxidoreductase activity, acting on paired donors, with incorporation or reduction of molecular oxygen;GO:0020037|heme binding	Down	0.000751251	Yes	3.12079
Camfl1|CFLO22393-PA	119.089	115.501	66.4077	38.2217	PF15497.1|SNAPc19	GO:0005634|nucleus;GO:0006384|transcription initiation from RNA polymerase III promoter;GO:0006366|transcription from RNA polymerase II promoter;GO:0003700|sequence-specific DNA binding transcription factor activity	Down	0.000751251	Yes	3.11574
Camfl1|CFLO16692-PA	123.422	93.9058	95.6594	39.7023	PF01217.15|Clat_adaptor_s		Down	0.000751251	Yes	3.10869
Camfl1|CFLO17245-PA	81.5619	80.6859	35.4956	26.5907	PF02866.13|Ldh_1_C;PF00056.18|Ldh_1_N	GO:0016491|oxidoreductase activity;GO:0055114|oxidation-reduction process;GO:0016616|oxidoreductase activity, acting on the CH-OH group of donors, NAD or NADP as acceptor	Down	0.000751251	Yes	3.06731
Camfl1|CFLO20532-PA	98.0286	47.158	38.9298	32.0245	PF00010.21|HLH	GO:0046983|protein dimerization activity	Down	0.000751251	Yes	3.06105
Camfl1|CFLO13952-PA	98.4237	182.25	22.5688	32.3822	PF00350.18|Dynamin_N;PF01926.18|MMR_HSR1	GO:0005525|GTP binding;GO:0003924|GTPase activity	Down	0.000751251	Yes	3.03944
Camfl1|CFLO20480-PA	12.1546	13.833	4.54026	4.01734	PF00232.13|Glyco_hydro_1	GO:0005975|carbohydrate metabolic process;GO:0004553|hydrolase activity, hydrolyzing O-glycosyl compounds	Down	0.0176581	Yes	3.02553
Camfl1|CFLO21311-PA	5.55013	3.8923	2.63084	1.83721	PF00732.14|GMC_oxred_N;PF05199.8|GMC_oxred_C	GO:0016614|oxidoreductase activity, acting on CH-OH group of donors;GO:0055114|oxidation-reduction process;GO:0050660|flavin adenine dinucleotide binding	Down	0.0309362	Yes	3.02096
Camfl1|CFLO15723-PA	52.8486	99.5395	22.5935	17.5407	PF06585.6|JHBP		Down	0.000751251	Yes	3.01291
Camfl1|CFLO14567-PA	601.786	364.956	384.527	199.762	PF06585.6|JHBP;PF06585.6|JHBP;PF06585.6|JHBP		Down	0.000751251	Yes	3.01251
Camfl1|CFLO11467-PA	227.421	191.42	90.8657	75.6013	PF07714.12|Pkinase_Tyr;PF00069.20|Pkinase	GO:0005524|ATP binding;GO:0004672|protein kinase activity;GO:0006468|protein phosphorylation	Down	0.000751251	Yes	3.00816
Camfl1|CFLO21725-PA	352.233	377.954	140.456	117.314	PF00403.21|HMA	GO:0030001|metal ion transport;GO:0046872|metal ion binding	Down	0.00586296	Yes	3.00248
Camfl1|CFLO25929-PA	10.6236	17.7005	5.77886	3.55296	PF00067.17|p450	GO:0005506|iron ion binding;GO:0055114|oxidation-reduction process;GO:0016705|oxidoreductase activity, acting on paired donors, with incorporation or reduction of molecular oxygen;GO:0020037|heme binding	Down	0.0102692	Yes	2.99007
Camfl1|CFLO27013-PA	38.1981	35.5547	29.4715	12.8051	PF03022.11|MRJP		Down	0.000751251	Yes	2.98304
Camfl1|CFLO13772-PA	28.1524	39.9407	14.342	9.48105	PF04734.8|Ceramidase_alk		Down	0.000751251	Yes	2.96933
Camfl1|CFLO19074-PA	9.37886	6.85115	3.49538	3.1677	PF05482.7|Serendipity_A	GO:0016020|membrane;GO:0005737|cytoplasm;GO:0007349|cellularization	Down	0.00403959	Yes	2.96078
Camfl1|CFLO16591-PA	114.296	64.6273	60.168	38.7235	PF00784.12|MyTH4;PF00373.13|FERM_M	GO:0005856|cytoskeleton	Down	0.000751251	Yes	2.95159
Camfl1|CFLO14306-PA	144.77	116.306	49.3851	49.0846	PF00378.15|ECH	GO:0003824|catalytic activity;GO:0008152|metabolic process	Down	0.000751251	Yes	2.9494
Camfl1|CFLO13033-PA	55.637	54.5086	36.6654	18.9594	PF00083.19|Sugar_tr;PF07690.11|MFS_1	GO:0022857|transmembrane transporter activity;GO:0016021|integral component of membrane;GO:0055085|transmembrane transport	Down	0.000751251	Yes	2.93453
Camfl1|CFLO14634-PA	59.7255	63.709	32.8388	20.3565	PF00751.13|DM	GO:0006355|regulation of transcription, DNA-templated;GO:0043565|sequence-specific DNA binding	Down	0.000751251	Yes	2.93398
Camfl1|CFLO19886-PA	1540.28	2238.15	899.008	525.662	PF00412.17|LIM;PF00412.17|LIM	GO:0008270|zinc ion binding	Down	0.000751251	Yes	2.93017
Camfl1|CFLO21339-PA	17.5145	14.6923	15.8972	6.02339	PF00019.15|TGF_beta;PF00688.13|TGFb_propeptide	GO:0040007|growth;GO:0008083|growth factor activity	Down	0.000751251	Yes	2.90775
Camfl1|CFLO22287-PA	333.231	430.265	98.0862	114.904	PF01347.17|Vitellogenin_N;PF09172.6|DUF1943;PF00094.20|VWD;PF06448.6|DUF1081	GO:0006869|lipid transport;GO:0005319|lipid transporter activity	Down	0.0054229	Yes	2.90008
Camfl1|CFLO23604-PA	19.253	19.4663	10.0109	6.65382	PF03982.8|DAGAT	GO:0016747|transferase activity, transferring acyl groups other than amino-acyl groups	Down	0.00794552	Yes	2.89353
Camfl1|CFLO15450-PA	83.4004	95.0163	40.4775	28.8386	PF07156.9|Prenylcys_lyase;PF13450.1|NAD_binding_8	GO:0030328|prenylcysteine catabolic process;GO:0016670|oxidoreductase activity, acting on a sulfur group of donors, oxygen as acceptor;GO:0055114|oxidation-reduction process	Down	0.000751251	Yes	2.89197
Camfl1|CFLO15183-PA	87.8481	63.4324	49.7344	30.4368	PF02574.11|S-methyl_trans	GO:0008898|homocysteine S-methyltransferase activity	Down	0.000751251	Yes	2.88625
Camfl1|CFLO12879-PA	765.1	536.628	385.542	265.546	PF00640.18|PID;PF08416.8|PTB;PF14719.1|PID_2	GO:0005515|protein binding	Down	0.000751251	Yes	2.88123
Camfl1|CFLO22799-PA	11.3561	8.78387	7.08834	3.95712	PF02536.9|mTERF		Down	0.011727	Yes	2.86979
Camfl1|CFLO19183-PA	91.3887	123.545	39.5117	31.8792	PF07993.7|NAD_binding_4;PF03015.14|Sterile;PF01073.14|3Beta_HSD;PF01370.16|Epimerase;PF02719.10|Polysacc_synt_2	GO:0003854|3-beta-hydroxy-delta5-steroid dehydrogenase activity;GO:0080019|fatty-acyl-CoA reductase (alcohol-forming) activity;GO:0044237|cellular metabolic process;GO:0050662|coenzyme binding;GO:0006694|steroid biosynthetic process;GO:0009058|biosynthetic process;GO:0055114|oxidation-reduction process;GO:0003824|catalytic activity;GO:0016616|oxidoreductase activity, acting on the CH-OH group of …	Down	0.000751251	Yes	2.86672
Camfl1|CFLO23211-PA	74.8248	129.672	85.8885	26.22	PF02958.15|EcKinase;PF07914.6|DUF1679;PF01633.15|Choline_kinase		Down	0.000751251	Yes	2.85373
Camfl1|CFLO20952-PA	2082.87	1162.8	695.413	730.193	PF00240.18|ubiquitin;PF00240.18|ubiquitin;PF11976.3|Rad60-SLD;PF11976.3|Rad60-SLD;PF14560.1|Ubiquitin_2;PF14560.1|Ubiquitin_2;PF13019.1|Telomere_Sde2;PF13019.1|Telomere_Sde2;PF13881.1|Rad60-SLD_2;PF13881.1|Rad60-SLD_2	GO:0005515|protein binding	Down	0.000751251	Yes	2.85249
Camfl1|CFLO20345-PA	44.402	54.1709	20.786	15.5786	PF01161.15|PBP		Down	0.0025369	Yes	2.85019
Camfl1|CFLO20403-PA	7.90077	5.72978	6.24856	2.777	PF09995.4|DUF2236;PF09995.4|DUF2236		Down	0.0240834	Yes	2.84507
Camfl1|CFLO13773-PA	70.3939	85.3103	41.218	24.7544	PF04734.8|Ceramidase_alk		Down	0.000751251	Yes	2.84369
Camfl1|CFLO22705-PA	12.6758	10.7317	8.1552	4.46127	PF03567.9|Sulfotransfer_2	GO:0008146|sulfotransferase activity;GO:0016021|integral component of membrane	Down	0.0127896	Yes	2.8413
Camfl1|CFLO19402-PA	106.592	61.3715	103.997	37.5349	PF04083.11|Abhydro_lipase;PF00561.15|Abhydrolase_1;PF12697.2|Abhydrolase_6	GO:0006629|lipid metabolic process	Down	0.000751251	Yes	2.83981
Camfl1|CFLO22477-PA	80.7404	145.608	49.5566	28.4451	PF00202.16|Aminotran_3	GO:0030170|pyridoxal phosphate binding;GO:0008483|transaminase activity	Down	0.000751251	Yes	2.83846
Camfl1|CFLO16070-PA	132.931	151.617	62.5152	46.9622	PF01756.14|ACOX;PF02770.14|Acyl-CoA_dh_M;PF00441.19|Acyl-CoA_dh_1	GO:0016627|oxidoreductase activity, acting on the CH-CH group of donors;GO:0055114|oxidation-reduction process;GO:0003997|acyl-CoA oxidase activity;GO:0005777|peroxisome;GO:0003995|acyl-CoA dehydrogenase activity;GO:0006635|fatty acid beta-oxidation	Down	0.000751251	Yes	2.8306
Camfl1|CFLO21052-PA	184.223	114.711	64.8945	65.3701	PF00501.23|AMP-binding;PF13193.1|AMP-binding_C	GO:0003824|catalytic activity;GO:0008152|metabolic process	Down	0.000751251	Yes	2.81815
Camfl1|CFLO16567-PA	20.8593	27.1386	8.58939	7.46436	PF01607.19|CBM_14;PF01607.19|CBM_14;PF01607.19|CBM_14;PF00704.23|Glyco_hydro_18;PF00386.16|C1q	GO:0005576|extracellular region;GO:0006030|chitin metabolic process;GO:0004553|hydrolase activity, hydrolyzing O-glycosyl compounds;GO:0008061|chitin binding;GO:0005975|carbohydrate metabolic process	Down	0.000751251	Yes	2.79452
Camfl1|CFLO13152-PA	32.9958	22.4929	14.0456	11.8272	PF09637.5|Med18	GO:0016592|mediator complex;GO:0001104|RNA polymerase II transcription cofactor activity;GO:0006357|regulation of transcription from RNA polymerase II promoter	Down	0.00198307	Yes	2.78982
Camfl1|CFLO21965-PA	7.11643	3.50211	2.18221	2.55496	PF01266.19|DAO;PF01571.16|GCV_T;PF08669.6|GCV_T_C;PF00890.19|FAD_binding_2;PF01946.12|Thi4;PF01134.17|GIDA	GO:0008033|tRNA processing;GO:0016491|oxidoreductase activity;GO:0055114|oxidation-reduction process;GO:0006546|glycine catabolic process;GO:0005737|cytoplasm;GO:0004047|aminomethyltransferase activity;GO:0050660|flavin adenine dinucleotide binding	Down	0.00305263	Yes	2.78534
Camfl1|CFLO13798-PA	118.977	117.885	72.6349	42.7904	PF00175.16|NAD_binding_1;PF00970.19|FAD_binding_6	GO:0016491|oxidoreductase activity;GO:0055114|oxidation-reduction process	Down	0.000751251	Yes	2.78046
Camfl1|CFLO16930-PA	38.3214	31.6202	18.6409	13.8787	PF01687.12|Flavokinase	GO:0009231|riboflavin biosynthetic process;GO:0008531|riboflavin kinase activity	Down	0.0185961	Yes	2.76117
Camfl1|CFLO13504-PA	66.2794	65.3584	29.0311	24.0242	PF02460.13|Patched;PF12349.3|Sterol-sensing	GO:0008158|hedgehog receptor activity;GO:0016020|membrane	Down	0.000751251	Yes	2.75886
Camfl1|CFLO12755-PA	94.7785	109.122	38.4577	34.4327	PF00171.17|Aldedh	GO:0016491|oxidoreductase activity;GO:0055114|oxidation-reduction process;GO:0008152|metabolic process	Down	0.000751251	Yes	2.75257
Camfl1|CFLO15405-PA	152.148	168.937	79.2498	55.6171	PF06703.6|SPC25	GO:0006465|signal peptide processing;GO:0016021|integral component of membrane;GO:0008233|peptidase activity;GO:0005787|signal peptidase complex	Down	0.000751251	Yes	2.73563
Camfl1|CFLO16809-PA	23.6868	24.8124	11.6651	8.69066	PF07714.12|Pkinase_Tyr;PF00041.16|fn3;PF00069.20|Pkinase	GO:0005515|protein binding;GO:0005524|ATP binding;GO:0004672|protein kinase activity;GO:0006468|protein phosphorylation	Down	0.00586296	Yes	2.72555
Camfl1|CFLO18322-PA	325.199	310.15	136.774	119.355	PF01704.13|UDPGP	GO:0016779|nucleotidyltransferase activity;GO:0008152|metabolic process	Down	0.000751251	Yes	2.72464
Camfl1|CFLO19049-PA	55.4477	44.7838	33.0596	20.4207	PF00441.19|Acyl-CoA_dh_1;PF02771.11|Acyl-CoA_dh_N;PF02770.14|Acyl-CoA_dh_M;PF08028.6|Acyl-CoA_dh_2	GO:0016491|oxidoreductase activity;GO:0016627|oxidoreductase activity, acting on the CH-CH group of donors;GO:0003995|acyl-CoA dehydrogenase activity;GO:0055114|oxidation-reduction process;GO:0008152|metabolic process;GO:0050660|flavin adenine dinucleotide binding	Down	0.000751251	Yes	2.71527
Camfl1|CFLO11763-PA	9.29493	11.9968	4.8986	3.42801	PF00041.16|fn3	GO:0005515|protein binding	Down	0.0025369	Yes	2.71147
Camfl1|CFLO16601-PA	17.834	23.8349	7.54442	6.57997	PF07859.8|Abhydrolase_3;PF12695.2|Abhydrolase_5	GO:0016787|hydrolase activity;GO:0008152|metabolic process	Down	0.011727	Yes	2.71035
Camfl1|CFLO12403-PA	52.1944	37.9964	31.9387	19.2655	PF10231.4|DUF2315		Down	0.0293565	Yes	2.70922
Camfl1|CFLO11813-PA	11.576	17.47	6.43128	4.27342	PF00201.13|UDPGT;PF04101.11|Glyco_tran_28_C;PF13528.1|Glyco_trans_1_3	GO:0030246|carbohydrate binding;GO:0005975|carbohydrate metabolic process;GO:0008152|metabolic process;GO:0030259|lipid glycosylation;GO:0016758|transferase activity, transferring hexosyl groups	Down	0.00912969	Yes	2.70884
Camfl1|CFLO18285-PA	12.7955	13.1014	4.51609	4.73968	PF02958.15|EcKinase;PF07914.6|DUF1679		Down	0.0255289	Yes	2.69965
Camfl1|CFLO13480-PA	6.78121	4.1856	2.5772	2.51802	PF00067.17|p450	GO:0005506|iron ion binding;GO:0055114|oxidation-reduction process;GO:0016705|oxidoreductase activity, acting on paired donors, with incorporation or reduction of molecular oxygen;GO:0020037|heme binding	Down	0.0350952	Yes	2.69307
Camfl1|CFLO21090-PA	279.103	323.328	107.328	103.99	PF05649.8|Peptidase_M13_N;PF01431.16|Peptidase_M13	GO:0006508|proteolysis;GO:0004222|metalloendopeptidase activity	Down	0.000751251	Yes	2.68394
Camfl1|CFLO22227-PA	18.9743	10.8155	7.37764	7.08973	PF05485.7|THAP	GO:0003676|nucleic acid binding	Down	0.0161228	Yes	2.67631
Camfl1|CFLO15929-PA	5.07789	6.07605	3.01638	1.89914	PF00916.15|Sulfate_transp;PF13792.1|Sulfate_tra_GLY;PF01740.16|STAS	GO:0016021|integral component of membrane;GO:0008272|sulfate transport;GO:0015116|sulfate transmembrane transporter activity	Down	0.0438585	Yes	2.67378
Camfl1|CFLO21364-PA	269.113	225.034	164.224	100.684	PF00650.15|CRAL_TRIO;PF03765.10|CRAL_TRIO_N;PF13716.1|CRAL_TRIO_2		Down	0.000751251	Yes	2.67285
Camfl1|CFLO16143-PA	2841.24	2842.97	758.242	1064.68	PF00036.27|EF-hand_1;PF00036.27|EF-hand_1;PF13499.1|EF-hand_7;PF13833.1|EF-hand_8;PF13833.1|EF-hand_8;PF13405.1|EF-hand_6;PF13405.1|EF-hand_6;PF13405.1|EF-hand_6;PF13202.1|EF-hand_5;PF13202.1|EF-hand_5	GO:0005509|calcium ion binding	Down	0.000751251	Yes	2.66863
Camfl1|CFLO20688-PA	12.4332	7.26899	5.33415	4.67509	PF07722.8|Peptidase_C26;PF00117.23|GATase	GO:0006541|glutamine metabolic process;GO:0016787|hydrolase activity	Down	0.0203373	Yes	2.65946
Camfl1|CFLO22972-PA	50.2404	60.2964	29.0752	18.9907	PF02782.11|FGGY_C;PF00370.16|FGGY_N	GO:0016773|phosphotransferase activity, alcohol group as acceptor;GO:0005975|carbohydrate metabolic process	Down	0.000751251	Yes	2.64553
Camfl1|CFLO18692-PA	5.51805	5.18003	2.37962	2.08595	PF00450.17|Peptidase_S10;PF00450.17|Peptidase_S10	GO:0006508|proteolysis;GO:0004185|serine-type carboxypeptidase activity	Down	0.0412586	Yes	2.64534
Camfl1|CFLO20057-PA	198.545	111.26	130.172	75.0874	PF01133.12|ER	GO:0007049|cell cycle	Down	0.0144945	Yes	2.64419
Camfl1|CFLO19763-PA	23.1092	22.4748	20.5316	8.7721	PF05978.11|UNC-93		Down	0.00139605	Yes	2.6344
Camfl1|CFLO14018-PA	42.8768	26.3123	20.4443	16.3263	PF13414.1|TPR_11;PF13414.1|TPR_11;PF00515.23|TPR_1;PF00515.23|TPR_1;PF07719.12|TPR_2	GO:0005515|protein binding	Down	0.000751251	Yes	2.62624
Camfl1|CFLO22653-PA	63.3044	55.2323	26.9679	24.1095	PF03061.17|4HBT;PF13622.1|4HBT_3		Down	0.00586296	Yes	2.6257
Camfl1|CFLO21048-PA	1308.58	1259.06	548.087	499.069	PF00412.17|LIM;PF00412.17|LIM;PF00412.17|LIM;PF00412.17|LIM;PF00412.17|LIM	GO:0008270|zinc ion binding	Down	0.00198307	Yes	2.62204
Camfl1|CFLO12273-PA	5.79897	8.74105	3.67652	2.21918	PF00462.19|Glutaredoxin	GO:0015035|protein disulfide oxidoreductase activity;GO:0045454|cell redox homeostasis;GO:0009055|electron carrier activity	Down	0.0246841	Yes	2.61311
Camfl1|CFLO19472-PA	50.2267	51.8803	17.1401	19.2612	PF02005.11|TRM;PF00248.16|Aldo_ket_red	GO:0008033|tRNA processing;GO:0004809|tRNA (guanine-N2-)-methyltransferase activity;GO:0003723|RNA binding	Down	0.000751251	Yes	2.60766
Camfl1|CFLO17530-PA	39.0596	62.5068	23.2998	14.9843	PF00089.21|Trypsin	GO:0006508|proteolysis;GO:0004252|serine-type endopeptidase activity	Down	0.000751251	Yes	2.6067
Camfl1|CFLO23058-PA	6.08123	4.89974	7.89049	2.33604	PF00109.21|ketoacyl-synt;PF00698.16|Acyl_transf_1;PF08659.5|KR;PF00106.20|adh_short;PF02801.17|Ketoacyl-synt_C;PF00107.21|ADH_zinc_N;PF14765.1|PS-DH;PF00975.15|Thioesterase;PF00550.20|PP-binding	GO:0009058|biosynthetic process;GO:0016491|oxidoreductase activity;GO:0008270|zinc ion binding;GO:0055114|oxidation-reduction process;GO:0016788|hydrolase activity, acting on ester bonds;GO:0008152|metabolic process	Down	0.000751251	Yes	2.60322
Camfl1|CFLO21033-PA	410.551	507.274	231.905	157.835	PF00379.18|Chitin_bind_4	GO:0042302|structural constituent of cuticle	Down	0.000751251	Yes	2.60114
Camfl1|CFLO21904-PA	26.3096	31.3104	18.3336	10.1166	PF01791.4|DeoC	GO:0016829|lyase activity	Down	0.00355551	Yes	2.60064
Camfl1|CFLO15375-PA	54.6579	40.251	28.2779	21.0871	PF10246.4|MRP-S35		Down	0.000751251	Yes	2.59201
Camfl1|CFLO19184-PA	213.902	204.315	182.545	82.6167	PF07993.7|NAD_binding_4;PF07993.7|NAD_binding_4;PF03015.14|Sterile;PF03015.14|Sterile;PF01370.16|Epimerase	GO:0080019|fatty-acyl-CoA reductase (alcohol-forming) activity;GO:0003824|catalytic activity;GO:0050662|coenzyme binding;GO:0044237|cellular metabolic process	Down	0.000751251	Yes	2.58909
Camfl1|CFLO21810-PA	17.8919	15.3489	9.41965	6.92568	PF04227.7|Indigoidine_A	GO:0016798|hydrolase activity, acting on glycosyl bonds	Down	0.0025369	Yes	2.58341
Camfl1|CFLO19862-PA	43.1635	39.3058	22.3219	16.7533	PF13499.1|EF-hand_7	GO:0005509|calcium ion binding	Down	0.00671541	Yes	2.57642
Camfl1|CFLO15726-PA	1313.56	1499.62	380.965	509.864	PF06585.6|JHBP		Down	0.000751251	Yes	2.57629
Camfl1|CFLO14307-PA	1423.13	1760.56	559.726	555.864	PF00262.13|Calreticulin	GO:0051082|unfolded protein binding;GO:0005783|endoplasmic reticulum;GO:0006457|protein folding;GO:0005509|calcium ion binding	Down	0.000751251	Yes	2.56021
Camfl1|CFLO14146-PA	55.4304	43.7804	32.7177	21.6986	PF00083.19|Sugar_tr	GO:0022857|transmembrane transporter activity;GO:0016021|integral component of membrane;GO:0055085|transmembrane transport	Down	0.000751251	Yes	2.55456
Camfl1|CFLO21669-PA	131.744	118.943	67.5882	51.5962	PF02036.12|SCP2;PF00106.20|adh_short;PF13561.1|adh_short_C2;PF14864.1|Alkyl_sulf_C;PF08659.5|KR	GO:0016491|oxidoreductase activity;GO:0008152|metabolic process	Down	0.000751251	Yes	2.55337
Camfl1|CFLO11573-PA	4064.17	4133.12	2553.65	1592.17	PF00067.17|p450	GO:0005506|iron ion binding;GO:0055114|oxidation-reduction process;GO:0016705|oxidoreductase activity, acting on paired donors, with incorporation or reduction of molecular oxygen;GO:0020037|heme binding	Down	0.000751251	Yes	2.5526
Camfl1|CFLO13928-PA	424.479	405.004	212.688	166.435	PF00923.14|Transaldolase	GO:0005975|carbohydrate metabolic process	Down	0.000751251	Yes	2.55042
Camfl1|CFLO19510-PA	154.441	128.341	89.0365	60.5828			Down	0.00305263	Yes	2.54925
Camfl1|CFLO14766-PA	59.6948	58.7276	16.5254	23.5074	PF02958.15|EcKinase		Down	0.0454223	Yes	2.5394
Camfl1|CFLO13249-PA	377.867	502.649	139.68	148.935	PF13499.1|EF-hand_7	GO:0005509|calcium ion binding	Down	0.000751251	Yes	2.53713
Camfl1|CFLO13451-PA	26.8672	25.003	13.0723	10.6095	PF01130.16|CD36	GO:0007155|cell adhesion;GO:0016020|membrane	Down	0.000751251	Yes	2.53237
Camfl1|CFLO21811-PA	14.1567	12.2893	8.03947	5.59126	PF00294.19|PfkB		Down	0.0203373	Yes	2.53193
Camfl1|CFLO16965-PA	312.478	152.4	63.1665	123.521			Down	0.00305263	Yes	2.52976
Camfl1|CFLO20828-PA	116.948	98.3451	66.0246	46.2334	PF00857.15|Isochorismatase	GO:0003824|catalytic activity;GO:0008152|metabolic process	Down	0.000751251	Yes	2.52951
Camfl1|CFLO17011-PA	70.0352	88.5612	42.9748	27.6922			Down	0.000751251	Yes	2.52906
Camfl1|CFLO15914-PA	32.2004	36.6072	16.2318	12.7374	PF07714.12|Pkinase_Tyr;PF00069.20|Pkinase;PF00041.16|fn3	GO:0005515|protein binding;GO:0005524|ATP binding;GO:0004672|protein kinase activity;GO:0006468|protein phosphorylation	Down	0.000751251	Yes	2.52802
Camfl1|CFLO16473-PA	176.603	200.549	61.7805	69.9147	PF02958.15|EcKinase;PF07914.6|DUF1679		Down	0.000751251	Yes	2.52598
Camfl1|CFLO21507-PA	53.937	42.9743	32.4322	21.3587	PF00010.21|HLH;PF07527.8|Hairy_orange	GO:0003677|DNA binding;GO:0006355|regulation of transcription, DNA-templated;GO:0046983|protein dimerization activity	Down	0.00139605	Yes	2.52529
Camfl1|CFLO19276-PA	115.627	105.772	70.3519	45.8563	PF02290.10|SRP14	GO:0005786|signal recognition particle, endoplasmic reticulum targeting;GO:0030942|endoplasmic reticulum signal peptide binding;GO:0008312|7S RNA binding;GO:0006614|SRP-dependent cotranslational protein targeting to membrane	Down	0.00403959	Yes	2.52151
Camfl1|CFLO22333-PA	33.5642	24.2181	20.2379	13.3203			Down	0.00834737	Yes	2.51978
Camfl1|CFLO21642-PA	57.7427	49.7882	27.4961	22.9978	PF00733.16|Asn_synthase;PF13537.1|GATase_7;PF13522.1|GATase_6;PF12481.3|DUF3700	GO:0006529|asparagine biosynthetic process;GO:0004066|asparagine synthase (glutamine-hydrolyzing) activity;GO:0008152|metabolic process	Down	0.000751251	Yes	2.51079
Camfl1|CFLO15189-PA	112.516	108.721	65.7548	44.9019	PF07947.9|YhhN	GO:0016021|integral component of membrane	Down	0.000751251	Yes	2.50582
Camfl1|CFLO22585-PA	30.8651	28.6837	11.817	12.3431	PF07714.12|Pkinase_Tyr;PF00069.20|Pkinase	GO:0005524|ATP binding;GO:0004672|protein kinase activity;GO:0006468|protein phosphorylation	Down	0.000751251	Yes	2.5006
Camfl1|CFLO16791-PA	123.428	111.112	45.0202	49.5512	PF00067.17|p450	GO:0005506|iron ion binding;GO:0055114|oxidation-reduction process;GO:0016705|oxidoreductase activity, acting on paired donors, with incorporation or reduction of molecular oxygen;GO:0020037|heme binding	Down	0.000751251	Yes	2.49092
Camfl1|CFLO17556-PA	24.188	21.3374	11.6035	9.74496			Down	0.0218085	Yes	2.4821
Camfl1|CFLO21107-PA	337.838	326.457	164.681	136.137	PF00106.20|adh_short;PF13561.1|adh_short_C2;PF08659.5|KR	GO:0016491|oxidoreductase activity;GO:0008152|metabolic process	Down	0.000751251	Yes	2.4816
Camfl1|CFLO16229-PA	332.109	459.182	268.988	134.282	PF07678.9|A2M_comp;PF00207.17|A2M;PF07677.9|A2M_recep;PF07703.9|A2M_N_2;PF10569.4|Thiol-ester_cl;PF13249.1|Prenyltrans_2;PF01835.14|A2M_N;PF13243.1|Prenyltrans_1	GO:0004866|endopeptidase inhibitor activity;GO:0005615|extracellular space;GO:0005576|extracellular region	Down	0.000751251	Yes	2.47322
Camfl1|CFLO17253-PA	44.9371	28.7047	19.8203	18.2311	PF11938.3|DUF3456		Down	0.030673	Yes	2.46486
Camfl1|CFLO17283-PA	9.89515	9.24926	6.29863	4.02219	PF00135.23|COesterase;PF07859.8|Abhydrolase_3	GO:0016787|hydrolase activity;GO:0008152|metabolic process	Down	0.0164362	Yes	2.46014
Camfl1|CFLO22059-PA	45.3734	35.1507	22.7423	18.4813	PF04178.7|Got1	GO:0016192|vesicle-mediated transport	Down	0.0134828	Yes	2.4551
Camfl1|CFLO20338-PA	49.0576	48.2474	30.3766	20.0255	PF07714.12|Pkinase_Tyr;PF15253.1|STIL_N;PF00069.20|Pkinase;PF00069.20|Pkinase	GO:0005524|ATP binding;GO:0004672|protein kinase activity;GO:0006468|protein phosphorylation	Down	0.000751251	Yes	2.44976
Camfl1|CFLO14778-PA	46.6654	46.4943	33.6074	19.0927	PF00083.19|Sugar_tr;PF07690.11|MFS_1	GO:0022857|transmembrane transporter activity;GO:0016021|integral component of membrane;GO:0055085|transmembrane transport	Down	0.000751251	Yes	2.44415
Camfl1|CFLO23435-PA	89.3662	101.259	57.0275	36.6304	PF08694.6|UFC1		Down	0.00139605	Yes	2.43967
Camfl1|CFLO13759-PA	62.5815	85.6579	43.8269	25.7348	PF07690.11|MFS_1;PF00083.19|Sugar_tr	GO:0016021|integral component of membrane;GO:0055085|transmembrane transport;GO:0022857|transmembrane transporter activity	Down	0.000751251	Yes	2.43178
Camfl1|CFLO18881-PA	11.065	8.76022	8.16419	4.5526	PF00907.17|T-box	GO:0005634|nucleus;GO:0006355|regulation of transcription, DNA-templated;GO:0003700|sequence-specific DNA binding transcription factor activity	Down	0.0261026	Yes	2.43048
Camfl1|CFLO16083-PA	80.8327	66.4771	39.355	33.2707	PF00462.19|Glutaredoxin	GO:0015035|protein disulfide oxidoreductase activity;GO:0045454|cell redox homeostasis;GO:0009055|electron carrier activity	Down	0.000751251	Yes	2.42955
Camfl1|CFLO14647-PA	27.1333	26.7094	32.9448	11.1796	PF00083.19|Sugar_tr;PF07690.11|MFS_1	GO:0022857|transmembrane transporter activity;GO:0016021|integral component of membrane;GO:0055085|transmembrane transport	Down	0.000751251	Yes	2.42704
Camfl1|CFLO18570-PA	20.8063	26.6893	13.4426	8.57708	PF07690.11|MFS_1	GO:0016021|integral component of membrane;GO:0055085|transmembrane transport	Down	0.00139605	Yes	2.4258
Camfl1|CFLO22552-PA	74.1011	58.4691	46.6176	30.564			Down	0.0138524	Yes	2.42446
Camfl1|CFLO14964-PA	62.017	52.3191	38.4062	25.668	PF01266.19|DAO	GO:0016491|oxidoreductase activity;GO:0055114|oxidation-reduction process	Down	0.000751251	Yes	2.41612
Camfl1|CFLO19887-PA	986.748	1359.43	635.973	409.011	PF00412.17|LIM;PF00412.17|LIM;PF00412.17|LIM	GO:0008270|zinc ion binding	Down	0.000751251	Yes	2.41252
Camfl1|CFLO19373-PA	287.511	148.251	217.079	119.262			Down	0.000751251	Yes	2.41075
Camfl1|CFLO21044-PA	57.0939	70.7524	31.5894	23.7123	PF00764.14|Arginosuc_synth	GO:0004055|argininosuccinate synthase activity;GO:0006526|arginine biosynthetic process;GO:0005524|ATP binding	Down	0.000751251	Yes	2.40778
Camfl1|CFLO13004-PA	56.4079	72.7861	45.7704	23.4907			Down	0.0176581	Yes	2.40129
Camfl1|CFLO15565-PA	88.2643	70.1149	47.6873	36.8739	PF00067.17|p450	GO:0005506|iron ion binding;GO:0055114|oxidation-reduction process;GO:0016705|oxidoreductase activity, acting on paired donors, with incorporation or reduction of molecular oxygen;GO:0020037|heme binding	Down	0.000751251	Yes	2.39368
Camfl1|CFLO20063-PA	26.4982	20.7574	12.0779	11.0736	PF06325.8|PrmA;PF05185.11|PRMT5;PF12847.2|Methyltransf_18;PF05175.9|MTS;PF02475.11|Met_10;PF03602.10|Cons_hypoth95	GO:0016740|transferase activity;GO:0006479|protein methylation;GO:0005737|cytoplasm;GO:0031167|rRNA methylation;GO:0008276|protein methyltransferase activity;GO:0008168|methyltransferase activity	Down	0.00198307	Yes	2.39292
Camfl1|CFLO21227-PA	132.713	144.562	92.8937	55.5685	PF00005.22|ABC_tran;PF00005.22|ABC_tran;PF12698.2|ABC2_membrane_3;PF12698.2|ABC2_membrane_3;PF13304.1|AAA_21	GO:0016887|ATPase activity;GO:0005524|ATP binding	Down	0.00139605	Yes	2.38828
Camfl1|CFLO17674-PA	178.538	158.072	72.7513	75.093	PF04588.8|HIG_1_N		Down	0.00198307	Yes	2.37756
Camfl1|CFLO18281-PA	58.6813	55.9539	18.9956	24.7151	PF02958.15|EcKinase;PF07914.6|DUF1679;PF01636.18|APH		Down	0.000751251	Yes	2.37431
Camfl1|CFLO17978-PA	213.895	255.432	106.671	90.3574	PF00717.18|Peptidase_S24		Down	0.000751251	Yes	2.36721
Camfl1|CFLO15055-PA	259.352	182.172	136.169	109.562	PF00106.20|adh_short;PF13561.1|adh_short_C2;PF08659.5|KR;PF13460.1|NAD_binding_10;PF01370.16|Epimerase	GO:0016491|oxidoreductase activity;GO:0003824|catalytic activity;GO:0008152|metabolic process;GO:0050662|coenzyme binding;GO:0044237|cellular metabolic process	Down	0.000751251	Yes	2.36717
Camfl1|CFLO14743-PA	179.337	159.26	89.7927	75.9035	PF00583.19|Acetyltransf_1	GO:0008080|N-acetyltransferase activity	Down	0.000751251	Yes	2.3627
Camfl1|CFLO22280-PA	27.0762	26.6231	17.4918	11.4783	PF13561.1|adh_short_C2;PF00106.20|adh_short;PF08659.5|KR	GO:0016491|oxidoreductase activity;GO:0008152|metabolic process	Down	0.00950055	Yes	2.3589
Camfl1|CFLO20029-PA	50.6999	42.753	32.744	21.5503	PF06201.8|PITH		Down	0.00355551	Yes	2.35263
Camfl1|CFLO19109-PA	61.856	58.601	41.7394	26.2926	PF00106.20|adh_short;PF13561.1|adh_short_C2;PF08659.5|KR;PF01370.16|Epimerase	GO:0016491|oxidoreductase activity;GO:0003824|catalytic activity;GO:0008152|metabolic process;GO:0050662|coenzyme binding;GO:0044237|cellular metabolic process	Down	0.000751251	Yes	2.3526
Camfl1|CFLO19007-PA	97.63	70.2053	39.3582	41.8117	PF13855.1|LRR_8;PF13855.1|LRR_8;PF13855.1|LRR_8;PF13855.1|LRR_8;PF13855.1|LRR_8;PF12799.2|LRR_4;PF12799.2|LRR_4;PF12799.2|LRR_4;PF00560.28|LRR_1;PF00560.28|LRR_1;PF00560.28|LRR_1;PF00560.28|LRR_1;PF00560.28|LRR_1;PF00560.28|LRR_1;PF13306.1|LRR_5;PF13306.1|LRR_5;PF13306.1|LRR_5;PF13504.1|LRR_7;PF13504.1|LRR_7;PF13504.1|LRR_7;PF13504.1|LRR_7	GO:0005515|protein binding	Down	0.000751251	Yes	2.33499
Camfl1|CFLO13512-PA	16.4743	13.7855	8.61441	7.06838	PF04042.11|DNA_pol_E_B	GO:0003677|DNA binding;GO:0006260|DNA replication;GO:0003887|DNA-directed DNA polymerase activity	Down	0.0049598	Yes	2.3307
Camfl1|CFLO15789-PA	20.0416	21.3956	13.977	8.61809	PF00005.22|ABC_tran;PF01061.19|ABC2_membrane	GO:0016887|ATPase activity;GO:0016020|membrane;GO:0005524|ATP binding	Down	0.000751251	Yes	2.32553
Camfl1|CFLO15985-PA	77.8866	66.0551	32.3972	33.5405	PF00535.21|Glycos_transf_2;PF13641.1|Glyco_tranf_2_3;PF10111.4|Glyco_tranf_2_2		Down	0.000751251	Yes	2.32217
Camfl1|CFLO15605-PA	330.097	385.349	137.951	142.221	PF00085.15|Thioredoxin;PF00085.15|Thioredoxin;PF13848.1|Thioredoxin_6;PF13098.1|Thioredoxin_2	GO:0045454|cell redox homeostasis	Down	0.000751251	Yes	2.32101
Camfl1|CFLO22075-PA	130.977	209.982	68.2955	56.4437	PF00022.14|Actin		Down	0.00586296	Yes	2.32049
Camfl1|CFLO15262-PA	402.707	62.6359	203.469	173.908	PF01734.17|Patatin	GO:0006629|lipid metabolic process	Down	0.000751251	Yes	2.31563
Camfl1|CFLO23349-PA	50.1701	68.6125	17.4495	21.6675	PF00916.15|Sulfate_transp;PF13792.1|Sulfate_tra_GLY;PF01740.16|STAS	GO:0016021|integral component of membrane;GO:0008272|sulfate transport;GO:0015116|sulfate transmembrane transporter activity	Down	0.000751251	Yes	2.31545
Camfl1|CFLO19781-PA	15.6316	26.9758	13.6706	6.77361			Down	0.0427975	Yes	2.30772
Camfl1|CFLO20095-PA	78.619	75.9447	59.3761	34.1029			Down	0.000751251	Yes	2.30535
Camfl1|CFLO20125-PA	49.4499	37.5722	33.028	21.4661			Down	0.00950055	Yes	2.30363
Camfl1|CFLO22569-PA	37.3291	37.5813	23.8902	16.2086	PF00557.19|Peptidase_M24		Down	0.000751251	Yes	2.30304
Camfl1|CFLO21905-PA	110.652	52.5844	37.6983	48.1182	PF00595.19|PDZ	GO:0005515|protein binding	Down	0.000751251	Yes	2.29959
Camfl1|CFLO21308-PA	298.303	263.563	166.555	129.844	PF02109.11|DAD	GO:0004579|dolichyl-diphosphooligosaccharide-protein glycotransferase activity;GO:0016021|integral component of membrane;GO:0008250|oligosaccharyltransferase complex	Down	0.000751251	Yes	2.2974
Camfl1|CFLO15020-PA	242.961	144.519	110.763	105.871	PF01633.15|Choline_kinase;PF01636.18|APH;PF02958.15|EcKinase		Down	0.000751251	Yes	2.29488
Camfl1|CFLO16370-PA	6.39432	3.77795	4.17392	2.79003			Down	0.0296029	Yes	2.29185
Camfl1|CFLO14961-PA	28.084	24.2197	27.1979	12.2609	PF00561.15|Abhydrolase_1;PF12697.2|Abhydrolase_6		Down	0.00403959	Yes	2.29053
Camfl1|CFLO20787-PA	60.6961	64.6548	37.3409	26.5054	PF00330.15|Aconitase;PF00330.15|Aconitase;PF00694.14|Aconitase_C	GO:0008152|metabolic process	Down	0.000751251	Yes	2.28995
Camfl1|CFLO14013-PA	14.1866	10.6235	9.44132	6.19618	PF14604.1|SH3_9;PF14604.1|SH3_9;PF14604.1|SH3_9;PF00018.23|SH3_1;PF00018.23|SH3_1;PF07653.12|SH3_2;PF07653.12|SH3_2	GO:0005515|protein binding	Down	0.0164362	Yes	2.28957
Camfl1|CFLO19475-PA	149.453	137.07	94.0363	65.3695	PF00067.17|p450;PF00067.17|p450	GO:0005506|iron ion binding;GO:0055114|oxidation-reduction process;GO:0016705|oxidoreductase activity, acting on paired donors, with incorporation or reduction of molecular oxygen;GO:0020037|heme binding	Down	0.000751251	Yes	2.28628
Camfl1|CFLO25930-PA	190.899	244.305	117.747	83.5202	PF00067.17|p450	GO:0005506|iron ion binding;GO:0055114|oxidation-reduction process;GO:0016705|oxidoreductase activity, acting on paired donors, with incorporation or reduction of molecular oxygen;GO:0020037|heme binding	Down	0.000751251	Yes	2.28566
Camfl1|CFLO19089-PA	75.6363	81.4064	40.2252	33.1308	PF01012.16|ETF		Down	0.000751251	Yes	2.28296
Camfl1|CFLO15932-PA	90.8778	111.141	51.7428	39.8369	PF10230.4|DUF2305;PF12697.2|Abhydrolase_6		Down	0.000751251	Yes	2.28125
Camfl1|CFLO13205-PA	68.0827	97.1078	37.7184	29.9292	PF00201.13|UDPGT	GO:0008152|metabolic process;GO:0016758|transferase activity, transferring hexosyl groups	Down	0.000751251	Yes	2.27479
Camfl1|CFLO12117-PA	14.3436	8.8024	7.40885	6.33589	PF01380.17|SIS	GO:0030246|carbohydrate binding;GO:0005975|carbohydrate metabolic process	Down	0.0480078	Yes	2.26387
Camfl1|CFLO17863-PA	30.3967	18.61	33.6447	13.4516			Down	0.00139605	Yes	2.25971
Camfl1|CFLO17475-PA	18.5531	23.0105	7.95434	8.21359	PF00431.15|CUB;PF00431.15|CUB;PF00431.15|CUB;PF00431.15|CUB;PF00431.15|CUB;PF14670.1|FXa_inhibition;PF07645.10|EGF_CA;PF07645.10|EGF_CA;PF01400.19|Astacin	GO:0004222|metalloendopeptidase activity;GO:0006508|proteolysis;GO:0005509|calcium ion binding	Down	0.000751251	Yes	2.25883
Camfl1|CFLO19201-PA	42.646	43.265	23.3112	18.8944	PF00441.19|Acyl-CoA_dh_1;PF02771.11|Acyl-CoA_dh_N;PF08028.6|Acyl-CoA_dh_2;PF02770.14|Acyl-CoA_dh_M	GO:0016491|oxidoreductase activity;GO:0016627|oxidoreductase activity, acting on the CH-CH group of donors;GO:0003995|acyl-CoA dehydrogenase activity;GO:0055114|oxidation-reduction process;GO:0008152|metabolic process;GO:0050660|flavin adenine dinucleotide binding	Down	0.00139605	Yes	2.25707
Camfl1|CFLO17337-PA	116.158	130.273	83.0169	51.5004	PF00722.16|Glyco_hydro_16	GO:0005975|carbohydrate metabolic process;GO:0004553|hydrolase activity, hydrolyzing O-glycosyl compounds	Down	0.000751251	Yes	2.25548
Camfl1|CFLO21860-PA	1753.03	2342.51	905.048	777.891	PF00732.14|GMC_oxred_N;PF05199.8|GMC_oxred_C	GO:0016614|oxidoreductase activity, acting on CH-OH group of donors;GO:0055114|oxidation-reduction process;GO:0050660|flavin adenine dinucleotide binding	Down	0.0164362	Yes	2.25357
Camfl1|CFLO27007-PA	27.4087	34.0843	13.7103	12.1705	PF01401.13|Peptidase_M2	GO:0006508|proteolysis;GO:0008237|metallopeptidase activity;GO:0008241|peptidyl-dipeptidase activity;GO:0016020|membrane	Down	0.000751251	Yes	2.25206
Camfl1|CFLO16839-PA	28.5409	20.7565	22.1449	12.6787	PF04161.8|Arv1		Down	0.0203373	Yes	2.25109
Camfl1|CFLO23591-PA	12.1588	10.5127	6.18459	5.41091	PF07714.12|Pkinase_Tyr;PF00069.20|Pkinase;PF00041.16|fn3	GO:0005515|protein binding;GO:0005524|ATP binding;GO:0004672|protein kinase activity;GO:0006468|protein phosphorylation	Down	0.0025369	Yes	2.24709
Camfl1|CFLO10168-PA	30.9627	20.1643	10.4281	13.7838			Down	0.00305263	Yes	2.24631
Camfl1|CFLO17094-PA	246.231	224.504	163.438	109.807	PF00886.14|Ribosomal_S16	GO:0006412|translation;GO:0005840|ribosome;GO:0003735|structural constituent of ribosome;GO:0005622|intracellular	Down	0.000751251	Yes	2.2424
Camfl1|CFLO20851-PA	41.2447	41.4632	19.3224	18.3984	PF06544.7|DUF1115;PF05773.17|RWD	GO:0005515|protein binding	Down	0.00198307	Yes	2.24175
Camfl1|CFLO11005-PA	392.755	445.057	445.481	175.203			Down	0.000751251	Yes	2.24171
Camfl1|CFLO21045-PA	46.4347	32.0524	23.4048	20.7214			Down	0.011727	Yes	2.24091
Camfl1|CFLO11826-PA	96.0577	83.9847	67.2819	42.9521			Down	0.011727	Yes	2.23639
Camfl1|CFLO23442-PA	10.1114	8.70447	6.18741	4.52473	PF13864.1|Enkurin		Down	0.0460787	Yes	2.2347
Camfl1|CFLO12967-PA	167.051	170.938	89.6564	74.7554	PF00400.27|WD40;PF00400.27|WD40;PF00400.27|WD40;PF00400.27|WD40;PF00400.27|WD40;PF00400.27|WD40	GO:0005515|protein binding	Down	0.000751251	Yes	2.23463
Camfl1|CFLO11885-PA	38.9934	28.3473	52.7396	17.48	PF00732.14|GMC_oxred_N	GO:0016614|oxidoreductase activity, acting on CH-OH group of donors;GO:0055114|oxidation-reduction process;GO:0050660|flavin adenine dinucleotide binding	Down	0.00950055	Yes	2.23074
Camfl1|CFLO20275-PA	269.269	194.05	174.725	120.76	PF01521.15|Fe-S_biosyn		Down	0.000751251	Yes	2.22979
Camfl1|CFLO12571-PA	59.4903	58.7264	30.1968	26.8253	PF03781.11|FGE-sulfatase		Down	0.000751251	Yes	2.21769
Camfl1|CFLO12951-PA	31.5865	27.1623	20.12	14.249	PF02786.12|CPSase_L_D2;PF00289.17|CPSase_L_chain;PF02785.14|Biotin_carb_C;PF00364.17|Biotin_lipoyl;PF13535.1|ATP-grasp_4;PF07478.8|Dala_Dala_lig_C;PF02222.17|ATP-grasp	GO:0008152|metabolic process;GO:0008716|D-alanine-D-alanine ligase activity;GO:0005524|ATP binding;GO:0003824|catalytic activity;GO:0016874|ligase activity	Down	0.000751251	Yes	2.21675
Camfl1|CFLO18254-PA	31.7792	28.1027	21.9195	14.3678	PF00583.19|Acetyltransf_1;PF13508.1|Acetyltransf_7	GO:0008080|N-acetyltransferase activity	Down	0.0403084	Yes	2.21183
Camfl1|CFLO18805-PA	9.71112	14.4578	8.44579	4.39435	PF00046.24|Homeobox;PF00046.24|Homeobox	GO:0006355|regulation of transcription, DNA-templated;GO:0043565|sequence-specific DNA binding;GO:0003700|sequence-specific DNA binding transcription factor activity	Down	0.0191875	Yes	2.20991
Camfl1|CFLO16657-PA	17.901	14.9098	10.2888	8.10243	PF00929.19|RNase_T		Down	0.0102692	Yes	2.20934
Camfl1|CFLO22251-PA	27.681	31.748	12.5225	12.5416	PF08925.6|DUF1907	GO:0005634|nucleus	Down	0.00629713	Yes	2.20713
Camfl1|CFLO12903-PA	307.576	325.275	224.787	139.627	PF00957.16|Synaptobrevin	GO:0016021|integral component of membrane;GO:0016192|vesicle-mediated transport	Down	0.000751251	Yes	2.20284
Camfl1|CFLO22610-PA	81.6496	160.007	105.706	37.107	PF00781.19|DAGK_cat	GO:0004143|diacylglycerol kinase activity;GO:0007205|protein kinase C-activating G-protein coupled receptor signaling pathway	Down	0.000751251	Yes	2.20038
Camfl1|CFLO13143-PA	56.8676	69.3452	62.8487	25.8602	PF01061.19|ABC2_membrane;PF12698.2|ABC2_membrane_3;PF00005.22|ABC_tran;PF12679.2|ABC2_membrane_2;PF12730.2|ABC2_membrane_4	GO:0016887|ATPase activity;GO:0016020|membrane;GO:0005524|ATP binding	Down	0.000751251	Yes	2.19904
Camfl1|CFLO22463-PA	14.727	13.6158	10.2386	6.69824	PF00069.20|Pkinase;PF07714.12|Pkinase_Tyr	GO:0005524|ATP binding;GO:0004672|protein kinase activity;GO:0006468|protein phosphorylation	Down	0.00834737	Yes	2.19864
Camfl1|CFLO21200-PA	66.5951	54.5022	35.8904	30.2944	PF00378.15|ECH	GO:0003824|catalytic activity;GO:0008152|metabolic process	Down	0.000751251	Yes	2.19826
Camfl1|CFLO14129-PA	85.9459	83.2797	51.6429	39.1034	PF00378.15|ECH	GO:0003824|catalytic activity;GO:0008152|metabolic process	Down	0.000751251	Yes	2.19791
Camfl1|CFLO15219-PA	469.303	443.748	245.173	213.92	PF01090.14|Ribosomal_S19e	GO:0006412|translation;GO:0005840|ribosome;GO:0003735|structural constituent of ribosome;GO:0005622|intracellular	Down	0.000751251	Yes	2.19382
Camfl1|CFLO20019-PA	67.0697	45.4503	39.8551	30.6074	PF08213.6|DUF1713		Down	0.0025369	Yes	2.19129
Camfl1|CFLO18793-PA	7.13936	9.28413	6.32051	3.25924	PF07714.12|Pkinase_Tyr;PF00069.20|Pkinase;PF02019.13|WIF	GO:0005524|ATP binding;GO:0004672|protein kinase activity;GO:0006468|protein phosphorylation	Down	0.0191875	Yes	2.1905
Camfl1|CFLO23491-PA	111.464	147.698	38.9764	50.9418	PF01347.17|Vitellogenin_N	GO:0006869|lipid transport;GO:0005319|lipid transporter activity	Down	0.000751251	Yes	2.18807
Camfl1|CFLO22344-PA	94.4477	104.981	45.6528	43.2266	PF07690.11|MFS_1;PF07690.11|MFS_1;PF00083.19|Sugar_tr	GO:0016021|integral component of membrane;GO:0055085|transmembrane transport;GO:0022857|transmembrane transporter activity	Down	0.000751251	Yes	2.18494
Camfl1|CFLO14861-PA	102.24	116.473	79.9933	46.8207	PF12850.2|Metallophos_2;PF00149.23|Metallophos	GO:0016787|hydrolase activity	Down	0.00671541	Yes	2.18365
Camfl1|CFLO17445-PA	99.3277	117.819	64.1583	45.5208	PF00155.16|Aminotran_1_2;PF01053.15|Cys_Met_Meta_PP	GO:0009058|biosynthetic process;GO:0030170|pyridoxal phosphate binding	Down	0.000751251	Yes	2.18203
Camfl1|CFLO18091-PA	308.093	349.975	264.094	141.251	PF10300.4|DUF3808		Down	0.000751251	Yes	2.18117
Camfl1|CFLO23438-PA	8.62688	9.01961	1.69996	3.95947	PF00704.23|Glyco_hydro_18	GO:0005975|carbohydrate metabolic process;GO:0004553|hydrolase activity, hydrolyzing O-glycosyl compounds	Down	0.0492449	Yes	2.1788
Camfl1|CFLO18125-PA	461.555	634.757	219.463	212.193	PF13848.1|Thioredoxin_6;PF00085.15|Thioredoxin;PF13098.1|Thioredoxin_2;PF01216.12|Calsequestrin	GO:0005509|calcium ion binding;GO:0045454|cell redox homeostasis	Down	0.000751251	Yes	2.17517
Camfl1|CFLO14672-PA	64.1403	46.9427	31.2779	29.4952	PF00240.18|ubiquitin	GO:0005515|protein binding	Down	0.000751251	Yes	2.1746
Camfl1|CFLO23270-PA	90.1661	111.909	56.2909	41.4809	PF01263.15|Aldose_epim	GO:0016853|isomerase activity;GO:0005975|carbohydrate metabolic process	Down	0.000751251	Yes	2.17368
Camfl1|CFLO13342-PA	43.7651	43.3207	25.954	20.1506	PF00766.14|ETF_alpha;PF01012.16|ETF		Down	0.0025369	Yes	2.1719
Camfl1|CFLO13086-PA	150.674	121.37	93.8432	69.465	PF03259.12|Robl_LC7		Down	0.00403959	Yes	2.16906
Camfl1|CFLO16713-PA	13.1642	7.58018	7.93767	6.07112			Down	0.0296029	Yes	2.16833
Camfl1|CFLO16424-PA	104.323	193.704	145.879	48.2367	PF00089.21|Trypsin;PF12032.3|CLIP	GO:0006508|proteolysis;GO:0004252|serine-type endopeptidase activity	Down	0.000751251	Yes	2.16273
Camfl1|CFLO21233-PA	1942.09	1984.79	890.885	898.697	PF00061.18|Lipocalin;PF14651.1|Lipocalin_7		Down	0.000751251	Yes	2.16101
Camfl1|CFLO18450-PA	87.9715	97.4479	49.5974	40.7299	PF00083.19|Sugar_tr;PF07690.11|MFS_1;PF13347.1|MFS_2	GO:0022857|transmembrane transporter activity;GO:0016021|integral component of membrane;GO:0055085|transmembrane transport	Down	0.000751251	Yes	2.15988
Camfl1|CFLO19209-PA	12.6446	15.8785	6.00044	5.85714	PF00149.23|Metallophos	GO:0016787|hydrolase activity	Down	0.00586296	Yes	2.15884
Camfl1|CFLO19971-PA	36.3133	52.7315	29.3841	16.8253	PF13499.1|EF-hand_7;PF13499.1|EF-hand_7;PF00036.27|EF-hand_1;PF13405.1|EF-hand_6;PF13405.1|EF-hand_6;PF13405.1|EF-hand_6;PF13202.1|EF-hand_5;PF13202.1|EF-hand_5;PF13202.1|EF-hand_5;PF13833.1|EF-hand_8;PF13833.1|EF-hand_8	GO:0005509|calcium ion binding	Down	0.0106398	Yes	2.15826
Camfl1|CFLO16982-PA	36.8409	28.5197	21.2738	17.0787	PF00501.23|AMP-binding	GO:0003824|catalytic activity;GO:0008152|metabolic process	Down	0.0421198	Yes	2.15713
Camfl1|CFLO22860-PA	503.502	484.856	432.941	233.7			Down	0.000751251	Yes	2.15448
Camfl1|CFLO15749-PA	41.9855	58.4491	27.5946	19.5237	PF01391.13|Collagen;PF01391.13|Collagen;PF01391.13|Collagen;PF01391.13|Collagen;PF01391.13|Collagen;PF01391.13|Collagen;PF01391.13|Collagen;PF01391.13|Collagen;PF01391.13|Collagen;PF01391.13|Collagen;PF01391.13|Collagen;PF01391.13|Collagen;PF01391.13|Collagen;PF01391.13|Collagen;PF01391.13|Collagen;PF01413.14|C4;PF01413.14|C4	GO:0005201|extracellular matrix structural constituent;GO:0005581|collagen	Down	0.000751251	Yes	2.15049
Camfl1|CFLO19391-PA	44.0127	25.5411	37.4111	20.469	PF06974.8|DUF1298	GO:0004144|diacylglycerol O-acyltransferase activity	Down	0.0330465	Yes	2.15021
Camfl1|CFLO20660-PA	89.4729	62.7303	45.6891	41.6596	PF00288.21|GHMP_kinases_N	GO:0005524|ATP binding	Down	0.000751251	Yes	2.14771
Camfl1|CFLO23384-PA	30.1071	28.8908	15.5852	14.0201	PF00572.13|Ribosomal_L13	GO:0006412|translation;GO:0005840|ribosome;GO:0003735|structural constituent of ribosome	Down	0.0358107	Yes	2.14742
Camfl1|CFLO14600-PA	169.941	193.053	75.8632	79.1756	PF00927.17|Transglut_C;PF00927.17|Transglut_C;PF00868.15|Transglut_N;PF01841.14|Transglut_core	GO:0018149|peptide cross-linking;GO:0003810|protein-glutamine gamma-glutamyltransferase activity	Down	0.000751251	Yes	2.14638
Camfl1|CFLO12959-PA	28.5506	33.657	24.6744	13.3041	PF06102.7|DUF947		Down	0.0185961	Yes	2.146
Camfl1|CFLO20816-PA	55.3047	40.1117	15.8647	25.8034	PF01597.14|GCV_H	GO:0006546|glycine catabolic process;GO:0005960|glycine cleavage complex	Down	0.0106398	Yes	2.14331
Camfl1|CFLO20606-PA	20.6205	21.0095	9.5596	9.6255	PF02878.11|PGM_PMM_I;PF02878.11|PGM_PMM_I;PF00408.15|PGM_PMM_IV;PF02879.11|PGM_PMM_II	GO:0005975|carbohydrate metabolic process;GO:0016868|intramolecular transferase activity, phosphotransferases	Down	0.00355551	Yes	2.14228
Camfl1|CFLO11906-PA	123.396	102.146	40.2618	57.736	PF07714.12|Pkinase_Tyr;PF00069.20|Pkinase	GO:0005524|ATP binding;GO:0004672|protein kinase activity;GO:0006468|protein phosphorylation	Down	0.0212297	Yes	2.13725
Camfl1|CFLO12856-PA	149.484	157.478	85.2024	69.9971	PF05347.10|Complex1_LYR;PF13232.1|Complex1_LYR_1		Down	0.000751251	Yes	2.13557
Camfl1|CFLO21313-PA	278.059	367.488	278.923	130.281			Down	0.000751251	Yes	2.1343
Camfl1|CFLO14720-PA	51.6638	64.4024	23.1582	24.2886	PF00046.24|Homeobox	GO:0006355|regulation of transcription, DNA-templated;GO:0043565|sequence-specific DNA binding;GO:0003700|sequence-specific DNA binding transcription factor activity	Down	0.000751251	Yes	2.12708
Camfl1|CFLO13038-PA	45.853	40.317	33.6928	21.5656	PF00676.15|E1_dh;PF00456.16|Transketolase_N	GO:0008152|metabolic process;GO:0016624|oxidoreductase activity, acting on the aldehyde or oxo group of donors, disulfide as acceptor	Down	0.00198307	Yes	2.12621
Camfl1|CFLO21802-PA	263.469	235.885	201.218	124.094	PF00043.20|GST_C;PF13417.1|GST_N_3;PF02798.15|GST_N;PF13410.1|GST_C_2;PF13409.1|GST_N_2	GO:0005515|protein binding	Down	0.000751251	Yes	2.12314
Camfl1|CFLO22892-PA	273.406	160.748	133.506	128.996	PF04095.11|NAPRTase;PF04095.11|NAPRTase		Down	0.000751251	Yes	2.11949
Camfl1|CFLO14216-PA	408.347	436.976	235.532	193.078	PF00171.17|Aldedh	GO:0016491|oxidoreductase activity;GO:0055114|oxidation-reduction process;GO:0008152|metabolic process	Down	0.000751251	Yes	2.11493
Camfl1|CFLO13727-PA	211.865	121.72	186.358	100.258	PF04628.8|Sedlin_N;PF04099.7|Sybindin	GO:0005622|intracellular;GO:0006888|ER to Golgi vesicle-mediated transport;GO:0005801|cis-Golgi network	Down	0.0274756	Yes	2.1132
Camfl1|CFLO22029-PA	211.972	165.72	125.882	100.319	PF00106.20|adh_short;PF13561.1|adh_short_C2;PF08659.5|KR	GO:0016491|oxidoreductase activity;GO:0008152|metabolic process	Down	0.000751251	Yes	2.11298
Camfl1|CFLO26331-PA	10034.7	7290.94	7738.45	4750.87			Down	0.000751251	Yes	2.11218
Camfl1|CFLO21239-PA	20.6564	11.8001	8.45898	9.79814	PF00688.13|TGFb_propeptide;PF00019.15|TGF_beta	GO:0040007|growth;GO:0008083|growth factor activity	Down	0.015487	Yes	2.1082
Camfl1|CFLO13314-PA	49.0101	30.9296	19.3208	23.2669	PF00155.16|Aminotran_1_2	GO:0009058|biosynthetic process;GO:0030170|pyridoxal phosphate binding	Down	0.0025369	Yes	2.10643
Camfl1|CFLO15226-PA	16.0365	11.7493	11.5912	7.61503	PF07542.6|ATP12	GO:0043461|proton-transporting ATP synthase complex assembly	Down	0.0421198	Yes	2.1059
Camfl1|CFLO17996-PA	16.2739	18.547	37.2748	7.73596	PF07993.7|NAD_binding_4;PF03015.14|Sterile;PF01073.14|3Beta_HSD;PF01370.16|Epimerase;PF02719.10|Polysacc_synt_2	GO:0003854|3-beta-hydroxy-delta5-steroid dehydrogenase activity;GO:0080019|fatty-acyl-CoA reductase (alcohol-forming) activity;GO:0044237|cellular metabolic process;GO:0050662|coenzyme binding;GO:0006694|steroid biosynthetic process;GO:0009058|biosynthetic process;GO:0055114|oxidation-reduction process;GO:0003824|catalytic activity;GO:0016616|oxidoreductase activity, acting on the CH-OH group of …	Down	0.00834737	Yes	2.10367
Camfl1|CFLO19952-PA	23.8944	25.9826	13.5139	11.4316	PF07714.12|Pkinase_Tyr;PF00041.16|fn3;PF00041.16|fn3;PF00041.16|fn3;PF00041.16|fn3;PF00069.20|Pkinase	GO:0005515|protein binding;GO:0005524|ATP binding;GO:0004672|protein kinase activity;GO:0006468|protein phosphorylation	Down	0.000751251	Yes	2.09021
Camfl1|CFLO20044-PA	87.2344	65.4179	43.2606	41.7723			Down	0.000751251	Yes	2.08833
Camfl1|CFLO17588-PA	11.9652	20.1288	7.55789	5.7307	PF02460.13|Patched;PF12349.3|Sterol-sensing	GO:0008158|hedgehog receptor activity;GO:0016020|membrane	Down	0.00198307	Yes	2.08791
Camfl1|CFLO20539-PA	148.235	148.07	75.2286	71.0943	PF01556.13|CTDII;PF00226.26|DnaJ		Down	0.000751251	Yes	2.08505
Camfl1|CFLO15300-PA	48.0436	34.33	33.6664	23.0689			Down	0.0417086	Yes	2.08261
Camfl1|CFLO22228-PA	79.8601	58.2904	50.2656	38.3743	PF00153.22|Mito_carr;PF00153.22|Mito_carr;PF00153.22|Mito_carr		Down	0.000751251	Yes	2.08108
Camfl1|CFLO12686-PA	42.3972	59.4703	49.5309	20.4086			Down	0.000751251	Yes	2.07742
Camfl1|CFLO18763-PA	22.6304	17.3666	17.3986	10.9081	PF00106.20|adh_short;PF08659.5|KR	GO:0016491|oxidoreductase activity;GO:0008152|metabolic process	Down	0.0151544	Yes	2.07464
Camfl1|CFLO12678-PA	24.3427	15.6417	8.6176	11.7425	PF08245.7|Mur_ligase_M	GO:0005524|ATP binding;GO:0009058|biosynthetic process	Down	0.00355551	Yes	2.07304
Camfl1|CFLO13207-PA	77.6052	104.925	79.1529	37.4432	PF00089.21|Trypsin	GO:0006508|proteolysis;GO:0004252|serine-type endopeptidase activity	Down	0.000751251	Yes	2.07261
Camfl1|CFLO21908-PA	93.8332	114.047	38.3952	45.3209	PF00412.17|LIM;PF00412.17|LIM;PF00412.17|LIM;PF00412.17|LIM	GO:0008270|zinc ion binding	Down	0.000751251	Yes	2.07042
Camfl1|CFLO22179-PA	22.6156	26.0994	16.3287	10.9284	PF01607.19|CBM_14	GO:0008061|chitin binding;GO:0005576|extracellular region;GO:0006030|chitin metabolic process	Down	0.00305263	Yes	2.06943
Camfl1|CFLO15298-PA	131.36	120.394	76.8573	63.5092	PF04193.9|PQ-loop;PF04193.9|PQ-loop		Down	0.000751251	Yes	2.06836
Camfl1|CFLO14374-PA	22.5937	17.5511	7.73033	10.9458	PF13414.1|TPR_11;PF13414.1|TPR_11;PF07719.12|TPR_2;PF07719.12|TPR_2;PF07719.12|TPR_2;PF07719.12|TPR_2;PF00515.23|TPR_1;PF00515.23|TPR_1;PF13428.1|TPR_14;PF13181.1|TPR_8;PF13371.1|TPR_9;PF13371.1|TPR_9;PF13371.1|TPR_9	GO:0005515|protein binding	Down	0.00629713	Yes	2.06414
Camfl1|CFLO16114-PA	54.1663	44.3966	30.4254	26.2621	PF00293.23|NUDIX	GO:0016787|hydrolase activity	Down	0.0280348	Yes	2.06253
Camfl1|CFLO15396-PA	282.903	330.552	160.763	137.355	PF00135.23|COesterase;PF07859.8|Abhydrolase_3	GO:0016787|hydrolase activity;GO:0008152|metabolic process	Down	0.000751251	Yes	2.05965
Camfl1|CFLO17292-PA	10.7109	9.83338	12.1224	5.20512	PF02958.15|EcKinase;PF07914.6|DUF1679		Down	0.0498899	Yes	2.05776
Camfl1|CFLO21683-PA	69.8939	68.9245	51.7714	34.0398	PF01182.15|Glucosamine_iso	GO:0005975|carbohydrate metabolic process	Down	0.000751251	Yes	2.0533
Camfl1|CFLO17484-PA	28.0995	33.1042	21.2336	13.7019	PF00400.27|WD40	GO:0005515|protein binding	Down	0.0113694	Yes	2.05077
Camfl1|CFLO14799-PA	33.1133	24.8308	32.8113	16.1542	PF00732.14|GMC_oxred_N;PF05199.8|GMC_oxred_C	GO:0016614|oxidoreductase activity, acting on CH-OH group of donors;GO:0055114|oxidation-reduction process;GO:0050660|flavin adenine dinucleotide binding	Down	0.00355551	Yes	2.04983
Camfl1|CFLO18497-PA	176.303	140.329	96.4585	86.0378	PF00348.12|polyprenyl_synt	GO:0008299|isoprenoid biosynthetic process	Down	0.000751251	Yes	2.04913
Camfl1|CFLO16655-PA	69.4815	64.2922	34.5142	33.9269	PF01238.16|PMI_typeI	GO:0004476|mannose-6-phosphate isomerase activity;GO:0005975|carbohydrate metabolic process;GO:0008270|zinc ion binding	Down	0.000751251	Yes	2.04798
Camfl1|CFLO13302-PA	26.619	20.2744	13.8857	13.004	PF12251.3|zf-SNAP50_C		Down	0.0277521	Yes	2.04699
Camfl1|CFLO14137-PA	45.1474	48.0016	32.6601	22.0921	PF00640.18|PID;PF14719.1|PID_2;PF08416.8|PTB	GO:0005515|protein binding	Down	0.00198307	Yes	2.0436
Camfl1|CFLO18612-PA	31.8199	27.4546	12.6676	15.5852	PF03137.15|OATP;PF07690.11|MFS_1;PF07648.10|Kazal_2	GO:0006810|transport;GO:0005215|transporter activity;GO:0005515|protein binding;GO:0016021|integral component of membrane;GO:0016020|membrane;GO:0055085|transmembrane transport	Down	0.000751251	Yes	2.04167
Camfl1|CFLO17366-PA	28.0986	62.3298	11.7172	13.7809	PF03281.9|Mab-21		Down	0.0134828	Yes	2.03895
Camfl1|CFLO15140-PA	61.5932	43.6675	59.6031	30.2282	PF02544.11|Steroid_dh	GO:0006629|lipid metabolic process;GO:0016627|oxidoreductase activity, acting on the CH-CH group of donors;GO:0005737|cytoplasm;GO:0016021|integral component of membrane	Down	0.00912969	Yes	2.03761
Camfl1|CFLO13075-PA	37.7538	38.3898	26.7142	18.5376	PF03029.12|ATP_bind_1;PF03308.11|ArgK	GO:0000166|nucleotide binding	Down	0.00671541	Yes	2.03661
Camfl1|CFLO15425-PA	70.3277	58.2635	37.8113	34.5623	PF02297.12|COX6B	GO:0005739|mitochondrion;GO:0004129|cytochrome-c oxidase activity	Down	0.047366	Yes	2.03481
Camfl1|CFLO20806-PA	26.3538	53.3247	14.5485	12.976	PF13520.1|AA_permease_2;PF00324.16|AA_permease	GO:0003333|amino acid transmembrane transport;GO:0006810|transport;GO:0055085|transmembrane transport;GO:0016020|membrane;GO:0015171|amino acid transmembrane transporter activity	Down	0.00355551	Yes	2.03096
Camfl1|CFLO14920-PA	23.694	25.5162	10.8085	11.6664	PF00083.19|Sugar_tr;PF07690.11|MFS_1;PF00400.27|WD40;PF12341.3|DUF3639	GO:0022857|transmembrane transporter activity;GO:0005515|protein binding;GO:0016021|integral component of membrane;GO:0055085|transmembrane transport	Down	0.000751251	Yes	2.03096
Camfl1|CFLO15178-PA	162.78	193.755	80.5909	80.1599	PF04756.8|OST3_OST6		Down	0.000751251	Yes	2.03069
Camfl1|CFLO20240-PA	21.7957	18.1224	12.6179	10.7378	PF01300.13|Sua5_yciO_yrdC	GO:0003725|double-stranded RNA binding	Down	0.0384604	Yes	2.02981
Camfl1|CFLO14300-PA	71.0287	73.3634	48.5133	35.0319			Down	0.00451079	Yes	2.02754
Camfl1|CFLO14629-PA	61.7686	74.5027	41.6229	30.5113	PF01650.13|Peptidase_C13;PF07648.10|Kazal_2;PF07648.10|Kazal_2;PF07648.10|Kazal_2;PF00050.16|Kazal_1;PF00050.16|Kazal_1;PF01607.19|CBM_14	GO:0005576|extracellular region;GO:0006030|chitin metabolic process;GO:0005515|protein binding;GO:0008061|chitin binding;GO:0006508|proteolysis;GO:0004197|cysteine-type endopeptidase activity	Down	0.000751251	Yes	2.02445
Camfl1|CFLO19799-PA	89.4059	90.7721	24.9536	44.175	PF01900.14|RNase_P_Rpp14	GO:0008033|tRNA processing;GO:0004540|ribonuclease activity	Down	0.00834737	Yes	2.0239
Camfl1|CFLO17470-PA	27.7203	34.0337	16.9036	13.7035	PF00209.13|SNF	GO:0005328|neurotransmitter:sodium symporter activity;GO:0006836|neurotransmitter transport;GO:0016021|integral component of membrane	Down	0.000751251	Yes	2.02286
Camfl1|CFLO15820-PA	67.3027	68.0804	42.3179	33.3011			Down	0.0049598	Yes	2.02104
Camfl1|CFLO19061-PA	19.5074	21.2906	15.8866	9.65658	PF09786.4|CytochromB561_N		Down	0.00794552	Yes	2.02011
Camfl1|CFLO15517-PA	29.9188	20.4698	26.2721	14.819	PF01130.16|CD36	GO:0007155|cell adhesion;GO:0016020|membrane	Down	0.00139605	Yes	2.01895
Camfl1|CFLO16510-PA	22.456	35.8562	15.8442	11.1362	PF12796.2|Ank_2;PF12796.2|Ank_2;PF12796.2|Ank_2;PF12796.2|Ank_2;PF12796.2|Ank_2;PF00023.25|Ank;PF00023.25|Ank;PF00023.25|Ank;PF00023.25|Ank;PF13606.1|Ank_3;PF13606.1|Ank_3;PF13606.1|Ank_3;PF13637.1|Ank_4;PF13637.1|Ank_4;PF13637.1|Ank_4;PF13637.1|Ank_4;PF13637.1|Ank_4;PF13857.1|Ank_5;PF13857.1|Ank_5;PF00520.26|Ion_trans	GO:0005216|ion channel activity;GO:0005515|protein binding;GO:0006811|ion transport;GO:0055085|transmembrane transport;GO:0016020|membrane	Down	0.000751251	Yes	2.01649
Camfl1|CFLO15179-PA	46.1319	54.3112	18.1951	22.9093	PF01545.16|Cation_efflux	GO:0008324|cation transmembrane transporter activity;GO:0006812|cation transport;GO:0016021|integral component of membrane;GO:0055085|transmembrane transport	Down	0.000751251	Yes	2.01368
Camfl1|CFLO23526-PA	15.3387	20.1608	37.8774	7.61825	PF01764.20|Lipase_3	GO:0006629|lipid metabolic process;GO:0004806|triglyceride lipase activity	Down	0.0102692	Yes	2.01342
Camfl1|CFLO22514-PA	395.67	322.586	322.144	196.528	PF01920.15|Prefoldin_2	GO:0016272|prefoldin complex;GO:0051082|unfolded protein binding;GO:0006457|protein folding	Down	0.00586296	Yes	2.0133
Camfl1|CFLO14269-PA	241.856	172.797	134.748	120.149	PF08285.6|DPM3		Down	0.00355551	Yes	2.01297
Camfl1|CFLO17508-PA	617.787	384.097	439.545	306.952	PF01423.17|LSM		Down	0.000751251	Yes	2.01265
Camfl1|CFLO19352-PA	1362.65	1386.01	1369.1	677.053	PF00089.21|Trypsin	GO:0006508|proteolysis;GO:0004252|serine-type endopeptidase activity	Down	0.000751251	Yes	2.01262
Camfl1|CFLO17513-PA	62.7556	60.6017	40.5314	31.3524	PF00108.18|Thiolase_N;PF02803.13|Thiolase_C;PF05768.9|DUF836	GO:0008152|metabolic process;GO:0016747|transferase activity, transferring acyl groups other than amino-acyl groups	Down	0.000751251	Yes	2.00162

## Sheet: Up_Control_vs_Manipulation
All up-regulated Camponotus floridanus homologs (2-fold and significant Q<0.05, minimum expression of 4) in live manipulated Camponotus castaneus ant heads (Manipulated Biting Behavior samples) compared to gene expression in healthy Camponotus castaneus ant heads at the same time of day; 10 AM (Ant Controls at 10AM samples)
ProteinId	HA2	HA10	CcL	CcD	PFAM annotation	GO annotation (terminal nodes only)	HA10 -> CcL: Up/Down	HA10 -> CcL: q value	HA10 -> CcL: : q-value <= 0.05, fold change >= 2, and >= 1 sample with >= 4 expression value?	fold Up HA10 -> CcL
Camfl1|CFLO22249-PA	0	0	8.51276	0			Up	0.0427975	Yes	Infinite
Camfl1|CFLO10029-PA	2.81289	0	15.4084	10.2896			Up	0.000751251	Yes	Infinite
Camfl1|CFLO15473-PA	0.112003	0.348253	20.4694	0.739055	PF00089.21|Trypsin;PF03761.10|DUF316	GO:0006508|proteolysis;GO:0004252|serine-type endopeptidase activity	Up	0.0167537	Yes	58.7774
Camfl1|CFLO15630-PA	26.0356	18.8249	631.139	17.575	PF00155.16|Aminotran_1_2	GO:0009058|biosynthetic process;GO:0030170|pyridoxal phosphate binding	Up	0.000751251	Yes	33.5268
Camfl1|CFLO10915-PA	12.9018	7.31525	180.683	156.16	PF00341.12|PDGF	GO:0008083|growth factor activity;GO:0016020|membrane	Up	0.000751251	Yes	24.6995
Camfl1|CFLO15773-PA	7.34623	11.6603	200.112	19.7145	PF00328.17|His_Phos_2	GO:0003993|acid phosphatase activity	Up	0.000751251	Yes	17.1618
Camfl1|CFLO16281-PA	208.883	136.7	1497.12	1803.64			Up	0.000751251	Yes	10.9519
Camfl1|CFLO18646-PA	5.33023	12.9914	140.579	350.157	PF00069.20|Pkinase;PF07714.12|Pkinase_Tyr	GO:0005524|ATP binding;GO:0004672|protein kinase activity;GO:0006468|protein phosphorylation	Up	0.000751251	Yes	10.8209
Camfl1|CFLO17880-PA	0.395219	0.601226	5.78796	1.11753			Up	0.0298515	Yes	9.62693
Camfl1|CFLO19430-PA	3.41389	3.85876	35.6367	23.2606			Up	0.000751251	Yes	9.23527
Camfl1|CFLO16350-PA	26.6002	27.5509	231.151	130.977	PF00102.22|Y_phosphatase;PF00102.22|Y_phosphatase	GO:0004725|protein tyrosine phosphatase activity;GO:0006470|protein dephosphorylation	Up	0.000751251	Yes	8.38996
Camfl1|CFLO11056-PA	25.1566	16.7293	129.015	97.8565	PF03370.8|CBM_21	GO:0005515|protein binding	Up	0.000751251	Yes	7.71192
Camfl1|CFLO15445-PA	2.5762	2.96258	21.6154	15.4186	PF13414.1|TPR_11		Up	0.0379838	Yes	7.29614
Camfl1|CFLO22842-PA	21.4814	17.8588	128.101	70.9399	PF05028.9|PARG_cat;PF05028.9|PARG_cat	GO:0005975|carbohydrate metabolic process;GO:0004649|poly(ADP-ribose) glycohydrolase activity	Up	0.000751251	Yes	7.17299
Camfl1|CFLO19060-PA	48.0492	67.0053	468.769	312.989	PF07716.10|bZIP_2;PF00170.16|bZIP_1	GO:0006355|regulation of transcription, DNA-templated;GO:0043565|sequence-specific DNA binding;GO:0003700|sequence-specific DNA binding transcription factor activity	Up	0.000751251	Yes	6.996
Camfl1|CFLO12545-PA	606.541	301.77	2072.91	1190.69	PF13855.1|LRR_8;PF12799.2|LRR_4;PF00560.28|LRR_1;PF13504.1|LRR_7	GO:0005515|protein binding	Up	0.000751251	Yes	6.86917
Camfl1|CFLO21490-PA	4.94392	1.86989	12.6646	5.19391			Up	0.0277521	Yes	6.77291
Camfl1|CFLO22975-PA	2.20639	0.937989	6.29208	5.59473			Up	0.0330465	Yes	6.70805
Camfl1|CFLO18140-PA	0.619043	2.45328	15.705	5.31484	PF00060.21|Lig_chan	GO:0004970|ionotropic glutamate receptor activity;GO:0005234|extracellular-glutamate-gated ion channel activity;GO:0016020|membrane	Up	0.00139605	Yes	6.40163
Camfl1|CFLO14092-PA	14.5432	5.29155	33.1375	27.9533	PF00001.16|7tm_1;PF10320.4|7TM_GPCR_Srsx;PF10328.4|7TM_GPCR_Srx	GO:0004930|G-protein coupled receptor activity;GO:0007186|G-protein coupled receptor signaling pathway;GO:0016021|integral component of membrane	Up	0.00198307	Yes	6.26234
Camfl1|CFLO17882-PA	1.53003	0.806827	4.97019	3.31175			Up	0.000751251	Yes	6.16017
Camfl1|CFLO21762-PA	34.4834	44.2883	271.91	198.741	PF00648.16|Peptidase_C2;PF00641.13|zf-RanBP;PF00641.13|zf-RanBP;PF00641.13|zf-RanBP;PF00641.13|zf-RanBP;PF00641.13|zf-RanBP;PF00641.13|zf-RanBP;PF00641.13|zf-RanBP	GO:0008270|zinc ion binding;GO:0004198|calcium-dependent cysteine-type endopeptidase activity;GO:0006508|proteolysis;GO:0005622|intracellular	Up	0.000751251	Yes	6.13954
Camfl1|CFLO19925-PA	9.66389	13.8282	82.4069	25.2966	PF00282.14|Pyridoxal_deC;PF01212.16|Beta_elim_lyase;PF00266.14|Aminotran_5	GO:0016829|lyase activity;GO:0006520|cellular amino acid metabolic process;GO:0008152|metabolic process;GO:0016831|carboxy-lyase activity;GO:0019752|carboxylic acid metabolic process;GO:0030170|pyridoxal phosphate binding	Up	0.000751251	Yes	5.95934
Camfl1|CFLO22811-PA	80.8535	64.4099	381.014	238.377	PF10377.4|ATG11		Up	0.000751251	Yes	5.91546
Camfl1|CFLO17902-PA	19.8756	19.1306	113.155	42.8864	PF00010.21|HLH	GO:0046983|protein dimerization activity	Up	0.000751251	Yes	5.91487
Camfl1|CFLO22662-PA	3.86729	7.14418	41.8369	17.8858	PF00459.20|Inositol_P	GO:0046854|phosphatidylinositol phosphorylation	Up	0.000751251	Yes	5.85608
Camfl1|CFLO19912-PA	10.2548	8.12437	46.8703	39.2284	PF14970.1|DUF4509		Up	0.000751251	Yes	5.7691
Camfl1|CFLO22259-PA	10.6592	10.468	60.0406	22.0948			Up	0.000751251	Yes	5.73563
Camfl1|CFLO13396-PA	22.0089	38.5534	218.896	249.538			Up	0.000751251	Yes	5.67774
Camfl1|CFLO16123-PA	72.9125	58.9026	318.572	83.2971	PF12847.2|Methyltransf_18;PF13847.1|Methyltransf_31;PF13489.1|Methyltransf_23;PF08242.7|Methyltransf_12;PF08241.7|Methyltransf_11;PF13649.1|Methyltransf_25	GO:0008152|metabolic process;GO:0008168|methyltransferase activity	Up	0.000751251	Yes	5.40845
Camfl1|CFLO15436-PA	560.657	243.91	1316.5	685.444	PF07525.11|SOCS_box	GO:0035556|intracellular signal transduction	Up	0.000751251	Yes	5.39748
Camfl1|CFLO22970-PA	16.9748	11.9803	64.4152	43.4668	PF13419.1|HAD_2;PF00702.21|Hydrolase;PF13242.1|Hydrolase_like		Up	0.000751251	Yes	5.37676
Camfl1|CFLO25520-PA	30.432	29.7419	157.574	75.4605	PF13426.1|PAS_9	GO:0004871|signal transducer activity;GO:0007165|signal transduction	Up	0.000751251	Yes	5.29805
Camfl1|CFLO18776-PA	1.74692	5.05635	26.6843	10.6045	PF00379.18|Chitin_bind_4;PF05217.7|STOP	GO:0042302|structural constituent of cuticle	Up	0.000751251	Yes	5.27738
Camfl1|CFLO15435-PA	261.444	127.347	671.615	362.511	PF12796.2|Ank_2;PF12796.2|Ank_2;PF12796.2|Ank_2;PF00023.25|Ank;PF00023.25|Ank;PF00023.25|Ank;PF00023.25|Ank;PF00023.25|Ank;PF13637.1|Ank_4;PF13637.1|Ank_4;PF13637.1|Ank_4;PF13857.1|Ank_5;PF13857.1|Ank_5;PF13606.1|Ank_3;PF13606.1|Ank_3	GO:0005515|protein binding	Up	0.000751251	Yes	5.2739
Camfl1|CFLO14652-PA	47.7608	97.616	495.974	215.744	PF00083.19|Sugar_tr;PF07690.11|MFS_1	GO:0022857|transmembrane transporter activity;GO:0016021|integral component of membrane;GO:0055085|transmembrane transport	Up	0.000751251	Yes	5.08087
Camfl1|CFLO19685-PA	0.972937	2.74067	13.8487	2.16631	PF00732.14|GMC_oxred_N;PF05199.8|GMC_oxred_C	GO:0016614|oxidoreductase activity, acting on CH-OH group of donors;GO:0055114|oxidation-reduction process;GO:0050660|flavin adenine dinucleotide binding	Up	0.000751251	Yes	5.05303
Camfl1|CFLO15778-PA	1.52775	1.26081	6.35669	6.18668	PF00083.19|Sugar_tr;PF07690.11|MFS_1	GO:0022857|transmembrane transporter activity;GO:0016021|integral component of membrane;GO:0055085|transmembrane transport	Up	0.0298515	Yes	5.04175
Camfl1|CFLO13043-PA	89.1966	66.1768	331.679	233.891	PF13639.1|zf-RING_2;PF00097.20|zf-C3HC4	GO:0046872|metal ion binding;GO:0008270|zinc ion binding;GO:0005515|protein binding	Up	0.000751251	Yes	5.01201
Camfl1|CFLO12765-PA	14.8244	15.6668	78.0122	61.0657	PF01044.14|Vinculin;PF01044.14|Vinculin;PF01044.14|Vinculin	GO:0007155|cell adhesion;GO:0005198|structural molecule activity;GO:0015629|actin cytoskeleton	Up	0.000751251	Yes	4.97946
Camfl1|CFLO14467-PA	97.4095	116.837	572.8	426.162	PF02932.11|Neur_chan_memb;PF02931.18|Neur_chan_LBD	GO:0006811|ion transport;GO:0006810|transport;GO:0005230|extracellular ligand-gated ion channel activity;GO:0016020|membrane	Up	0.000751251	Yes	4.90256
Camfl1|CFLO19235-PA	0.62778	1.64923	8.01008	4.08022	PF01094.23|ANF_receptor		Up	0.0288433	Yes	4.85686
Camfl1|CFLO20556-PA	8.56195	7.06563	34.123	38.6374	PF03098.10|An_peroxidase;PF08030.7|NAD_binding_6;PF08022.7|FAD_binding_8;PF01794.14|Ferric_reduct;PF00036.27|EF-hand_1;PF13202.1|EF-hand_5;PF13202.1|EF-hand_5;PF13405.1|EF-hand_6;PF13405.1|EF-hand_6;PF13833.1|EF-hand_8;PF13833.1|EF-hand_8;PF13833.1|EF-hand_8	GO:0020037|heme binding;GO:0016491|oxidoreductase activity;GO:0055114|oxidation-reduction process;GO:0006979|response to oxidative stress;GO:0004601|peroxidase activity;GO:0005509|calcium ion binding	Up	0.000751251	Yes	4.82943
Camfl1|CFLO18775-PA	27.6526	21.5031	103.029	77.2377	PF14637.1|FNIP_M;PF14638.1|FNIP_C;PF14636.1|FNIP_N		Up	0.000751251	Yes	4.79136
Camfl1|CFLO10611-PA	8.66771	4.44468	21.1117	22.2359			Up	0.000751251	Yes	4.74988
Camfl1|CFLO14479-PA	63.7185	71.1945	338.053	262.383			Up	0.000751251	Yes	4.7483
Camfl1|CFLO11533-PA	6664.07	3071.68	14390.8	6005.04			Up	0.00752273	Yes	4.68499
Camfl1|CFLO20145-PA	2.25097	2.5667	11.967	7.439			Up	0.011727	Yes	4.66241
Camfl1|CFLO11532-PA	14475	6376.94	29120.4	10542.7			Up	0.000751251	Yes	4.56652
Camfl1|CFLO14466-PA	18.2846	33.0567	150.499	124.163			Up	0.000751251	Yes	4.55275
Camfl1|CFLO16760-PA	22.0389	33.4691	151.982	35.2517	PF01471.13|PG_binding_1		Up	0.00139605	Yes	4.54096
Camfl1|CFLO15941-PA	850.701	366.114	1635.36	550.754			Up	0.00752273	Yes	4.46681
Camfl1|CFLO22464-PA	2.51911	3.7966	16.9581	4.04455	PF12736.2|CABIT		Up	0.000751251	Yes	4.46665
Camfl1|CFLO19416-PA	28.8854	13.4933	58.5576	45.855	PF00067.17|p450	GO:0005506|iron ion binding;GO:0055114|oxidation-reduction process;GO:0016705|oxidoreductase activity, acting on paired donors, with incorporation or reduction of molecular oxygen;GO:0020037|heme binding	Up	0.0407459	Yes	4.33975
Camfl1|CFLO18392-PA	9.68921	12.727	53.9827	40.9304			Up	0.000751251	Yes	4.24159
Camfl1|CFLO18141-PA	4.70045	4.04555	17.0865	10.1245	PF01697.22|Glyco_transf_92		Up	0.000751251	Yes	4.22353
Camfl1|CFLO15414-PA	107.24	105.764	439.626	383.286	PF12796.2|Ank_2;PF12796.2|Ank_2;PF12796.2|Ank_2;PF00023.25|Ank;PF00023.25|Ank;PF00023.25|Ank;PF13857.1|Ank_5;PF13637.1|Ank_4;PF13637.1|Ank_4;PF13606.1|Ank_3	GO:0005515|protein binding	Up	0.000751251	Yes	4.15667
Camfl1|CFLO26618-PA	300.842	403.001	1642.22	1644.16			Up	0.000751251	Yes	4.07498
Camfl1|CFLO17270-PA	7.99932	11.9834	48.5486	32.8035	PF00620.22|RhoGAP	GO:0007165|signal transduction	Up	0.000751251	Yes	4.05132
Camfl1|CFLO15856-PA	13.9233	14.2713	57.3027	32.1273	PF01694.17|Rhomboid	GO:0016021|integral component of membrane;GO:0004252|serine-type endopeptidase activity	Up	0.000751251	Yes	4.01524
Camfl1|CFLO20410-PA	2.35374	3.34512	13.3637	10.3718	PF07679.11|I-set;PF07679.11|I-set;PF07679.11|I-set;PF07679.11|I-set;PF13895.1|Ig_2;PF13895.1|Ig_2;PF13895.1|Ig_2;PF13895.1|Ig_2;PF00041.16|fn3;PF00041.16|fn3;PF13927.1|Ig_3;PF13927.1|Ig_3;PF13927.1|Ig_3;PF13927.1|Ig_3;PF00047.20|ig;PF00047.20|ig;PF00047.20|ig;PF07686.12|V-set	GO:0005515|protein binding	Up	0.000751251	Yes	3.99498
Camfl1|CFLO10591-PA	1.28767	1.50137	5.96083	4.39619			Up	0.0394839	Yes	3.97026
Camfl1|CFLO22706-PA	85.4557	82.1426	323.309	253.163	PF12260.3|PIP49_C;PF14875.1|PIP49_N		Up	0.000751251	Yes	3.93595
Camfl1|CFLO15322-PA	6.77339	10.1919	39.7699	19.3099	PF08685.6|GON;PF00090.14|TSP_1;PF00090.14|TSP_1;PF00090.14|TSP_1;PF00090.14|TSP_1;PF00090.14|TSP_1;PF00090.14|TSP_1;PF00090.14|TSP_1;PF01562.14|Pep_M12B_propep;PF01421.14|Reprolysin;PF05986.9|ADAM_spacer1;PF13688.1|Reprolysin_5;PF13582.1|Reprolysin_3;PF13583.1|Reprolysin_4	GO:0008270|zinc ion binding;GO:0004222|metalloendopeptidase activity;GO:0031012|extracellular matrix;GO:0006508|proteolysis	Up	0.000751251	Yes	3.90211
Camfl1|CFLO19916-PA	15.6642	11.7369	45.6852	56.1098	PF04923.7|Ninjurin	GO:0007155|cell adhesion;GO:0042246|tissue regeneration;GO:0016021|integral component of membrane	Up	0.000751251	Yes	3.89244
Camfl1|CFLO21150-PA	8.22704	12.1942	47.2574	33.441			Up	0.000751251	Yes	3.8754
Camfl1|CFLO18031-PA	215.526	169.465	651.284	411.803	PF13639.1|zf-RING_2	GO:0008270|zinc ion binding;GO:0005515|protein binding	Up	0.000751251	Yes	3.84318
Camfl1|CFLO16978-PA	74.2347	101.255	386.411	462.343	PF00782.15|DSPc;PF00102.22|Y_phosphatase	GO:0008138|protein tyrosine/serine/threonine phosphatase activity;GO:0004725|protein tyrosine phosphatase activity;GO:0006470|protein dephosphorylation	Up	0.000751251	Yes	3.81622
Camfl1|CFLO10577-PA	3.69134	4.00276	15.2653	5.18995			Up	0.0170544	Yes	3.81369
Camfl1|CFLO26723-PA	7.43832	11.676	44.5135	34.9453	PF00096.21|zf-C2H2;PF00096.21|zf-C2H2;PF00096.21|zf-C2H2;PF12874.2|zf-met;PF13894.1|zf-C2H2_4;PF13894.1|zf-C2H2_4;PF13894.1|zf-C2H2_4;PF13465.1|zf-H2C2_2	GO:0046872|metal ion binding	Up	0.000751251	Yes	3.81239
Camfl1|CFLO10310-PA	9.81878	8.02025	30.2017	13.8086	PF04790.8|Sarcoglycan_1	GO:0016012|sarcoglycan complex;GO:0016021|integral component of membrane	Up	0.000751251	Yes	3.76568
Camfl1|CFLO16369-PA	11.0053	8.78254	33.0106	20.9188	PF00001.16|7tm_1;PF10323.4|7TM_GPCR_Srv;PF10320.4|7TM_GPCR_Srsx	GO:0004930|G-protein coupled receptor activity;GO:0007186|G-protein coupled receptor signaling pathway;GO:0016021|integral component of membrane	Up	0.000751251	Yes	3.75866
Camfl1|CFLO12896-PA	1.71031	4.22427	15.7894	5.18026	PF07690.11|MFS_1;PF00083.19|Sugar_tr	GO:0016021|integral component of membrane;GO:0055085|transmembrane transport;GO:0022857|transmembrane transporter activity	Up	0.000751251	Yes	3.73778
Camfl1|CFLO22642-PA	49.3451	46.078	171.92	160.535	PF00036.27|EF-hand_1;PF00036.27|EF-hand_1;PF00036.27|EF-hand_1;PF00036.27|EF-hand_1;PF13499.1|EF-hand_7;PF13499.1|EF-hand_7;PF13833.1|EF-hand_8;PF13833.1|EF-hand_8;PF13833.1|EF-hand_8;PF13405.1|EF-hand_6;PF13405.1|EF-hand_6;PF13405.1|EF-hand_6;PF13202.1|EF-hand_5;PF13202.1|EF-hand_5;PF13202.1|EF-hand_5;PF13202.1|EF-hand_5	GO:0005509|calcium ion binding	Up	0.000751251	Yes	3.73106
Camfl1|CFLO13764-PA	349.119	317.965	1180.21	2068.41	PF07716.10|bZIP_2	GO:0006355|regulation of transcription, DNA-templated;GO:0043565|sequence-specific DNA binding;GO:0003700|sequence-specific DNA binding transcription factor activity	Up	0.000751251	Yes	3.71176
Camfl1|CFLO17919-PA	22.345	22.6144	83.6698	63.9105			Up	0.000751251	Yes	3.69985
Camfl1|CFLO16459-PA	28.7305	26.4633	95.5785	58.187	PF07714.12|Pkinase_Tyr;PF00069.20|Pkinase;PF01094.23|ANF_receptor;PF13458.1|Peripla_BP_6	GO:0005524|ATP binding;GO:0004672|protein kinase activity;GO:0006468|protein phosphorylation	Up	0.000751251	Yes	3.61174
Camfl1|CFLO15080-PA	108.923	91.2831	328.152	172.942	PF07714.12|Pkinase_Tyr;PF00069.20|Pkinase;PF07679.11|I-set;PF07679.11|I-set;PF07679.11|I-set;PF13895.1|Ig_2;PF13895.1|Ig_2;PF13895.1|Ig_2;PF13927.1|Ig_3;PF13927.1|Ig_3;PF07686.12|V-set;PF00047.20|ig	GO:0005524|ATP binding;GO:0004672|protein kinase activity;GO:0006468|protein phosphorylation	Up	0.000751251	Yes	3.59488
Camfl1|CFLO23155-PA	17.3962	14.0029	50.194	41.7285	PF09230.5|DFF40	GO:0006309|apoptotic DNA fragmentation;GO:0005634|nucleus;GO:0005737|cytoplasm;GO:0016787|hydrolase activity	Up	0.000751251	Yes	3.58454
Camfl1|CFLO15308-PA	336.72	313.449	1120.16	785.856	PF00443.24|UCH;PF13423.1|UCH_1	GO:0006511|ubiquitin-dependent protein catabolic process	Up	0.000751251	Yes	3.57366
Camfl1|CFLO16125-PA	31.5829	44.4937	158.316	182.866	PF06031.8|SERTA		Up	0.000751251	Yes	3.55817
Camfl1|CFLO11634-PA	10.7286	11.7769	41.6217	40.0502	PF00067.17|p450	GO:0005506|iron ion binding;GO:0055114|oxidation-reduction process;GO:0016705|oxidoreductase activity, acting on paired donors, with incorporation or reduction of molecular oxygen;GO:0020037|heme binding	Up	0.000751251	Yes	3.53418
Camfl1|CFLO15572-PA	6.97129	13.3089	46.8655	3.37195	PF00135.23|COesterase;PF07859.8|Abhydrolase_3	GO:0016787|hydrolase activity;GO:0008152|metabolic process	Up	0.000751251	Yes	3.52137
Camfl1|CFLO18032-PA	537.156	419.188	1427.24	838.851	PF01436.16|NHL;PF01436.16|NHL;PF01436.16|NHL;PF01436.16|NHL;PF01436.16|NHL;PF01436.16|NHL	GO:0005515|protein binding	Up	0.000751251	Yes	3.40477
Camfl1|CFLO20558-PA	2643.11	2166.15	7360.85	4847.44	PF00307.26|CH;PF11971.3|CAMSAP_CH	GO:0005515|protein binding	Up	0.000751251	Yes	3.39813
Camfl1|CFLO19899-PA	98.6709	87.2657	295.71	227.874	PF02179.11|BAG	GO:0051087|chaperone binding	Up	0.000751251	Yes	3.38862
Camfl1|CFLO19172-PA	17.3888	32.556	110.3	69.0835			Up	0.000751251	Yes	3.38801
Camfl1|CFLO20146-PA	13.8455	14.631	49.3997	26.0784	PF00250.13|Fork_head	GO:0006355|regulation of transcription, DNA-templated;GO:0043565|sequence-specific DNA binding;GO:0003700|sequence-specific DNA binding transcription factor activity	Up	0.00139605	Yes	3.37637
Camfl1|CFLO23524-PA	1.33981	1.58174	5.32857	2.40188	PF10179.4|DUF2369		Up	0.0332728	Yes	3.3688
Camfl1|CFLO17756-PA	2.27972	2.90959	9.79888	5.53276			Up	0.00752273	Yes	3.36779
Camfl1|CFLO14206-PA	45.4518	59.2994	198.869	131.047	PF00010.21|HLH;PF07527.8|Hairy_orange	GO:0003677|DNA binding;GO:0006355|regulation of transcription, DNA-templated;GO:0046983|protein dimerization activity	Up	0.000751251	Yes	3.35364
Camfl1|CFLO21221-PA	45.0651	56.7457	187.465	183.26	PF00266.14|Aminotran_5;PF01171.15|ATP_bind_3	GO:0008152|metabolic process	Up	0.000751251	Yes	3.3036
Camfl1|CFLO12269-PA	5.62536	7.87955	25.7948	46.5949	PF09607.5|BrkDBD;PF09607.5|BrkDBD;PF13518.1|HTH_28;PF13518.1|HTH_28		Up	0.00198307	Yes	3.27364
Camfl1|CFLO14219-PA	131.03	116.51	380.808	282.629	PF02205.15|WH2	GO:0003779|actin binding	Up	0.000751251	Yes	3.26846
Camfl1|CFLO25706-PA	19.4241	28.6436	93.3725	40.9666	PF00096.21|zf-C2H2;PF00096.21|zf-C2H2;PF00096.21|zf-C2H2;PF13894.1|zf-C2H2_4;PF13894.1|zf-C2H2_4;PF13894.1|zf-C2H2_4;PF13465.1|zf-H2C2_2;PF13465.1|zf-H2C2_2;PF12874.2|zf-met	GO:0046872|metal ion binding	Up	0.0296029	Yes	3.2598
Camfl1|CFLO15262-PA	402.707	62.6359	203.469	173.908	PF01734.17|Patatin	GO:0006629|lipid metabolic process	Up	0.000751251	Yes	3.24844
Camfl1|CFLO18703-PA	27.041	28.035	90.6616	115.721	PF00069.20|Pkinase;PF07714.12|Pkinase_Tyr;PF01636.18|APH	GO:0005524|ATP binding;GO:0004672|protein kinase activity;GO:0006468|protein phosphorylation	Up	0.000751251	Yes	3.23387
Camfl1|CFLO16055-PA	3.49116	5.03557	16.0672	9.66587	PF00373.13|FERM_M;PF09380.5|FERM_C;PF09379.5|FERM_N		Up	0.000751251	Yes	3.19074
Camfl1|CFLO13395-PA	48.4921	49.2508	156.652	111.909	PF00554.17|RHD	GO:0005634|nucleus;GO:0006355|regulation of transcription, DNA-templated;GO:0003700|sequence-specific DNA binding transcription factor activity	Up	0.000751251	Yes	3.1807
Camfl1|CFLO19766-PA	107.156	91.0716	289.477	329.964	PF00010.21|HLH;PF07527.8|Hairy_orange	GO:0003677|DNA binding;GO:0006355|regulation of transcription, DNA-templated;GO:0046983|protein dimerization activity	Up	0.000751251	Yes	3.17856
Camfl1|CFLO10666-PA	24.3488	23.3816	74.0042	68.3826			Up	0.000751251	Yes	3.16506
Camfl1|CFLO18801-PA	62.5658	69.5876	219.545	57.3685			Up	0.0025369	Yes	3.15494
Camfl1|CFLO18979-PA	116.456	84.6816	266.537	146.739	PF00856.23|SET	GO:0005515|protein binding	Up	0.000751251	Yes	3.14752
Camfl1|CFLO11798-PA	20.6884	23.2453	73.1244	81.4596	PF14545.1|DBB		Up	0.000751251	Yes	3.14577
Camfl1|CFLO15698-PA	90.1202	69.7284	219.197	92.5621	PF12796.2|Ank_2;PF12796.2|Ank_2;PF12796.2|Ank_2;PF12796.2|Ank_2;PF00023.25|Ank;PF00023.25|Ank;PF00023.25|Ank;PF00023.25|Ank;PF00023.25|Ank;PF00023.25|Ank;PF00023.25|Ank;PF13857.1|Ank_5;PF13857.1|Ank_5;PF13637.1|Ank_4;PF13637.1|Ank_4;PF13637.1|Ank_4;PF13606.1|Ank_3;PF13606.1|Ank_3	GO:0005515|protein binding	Up	0.000751251	Yes	3.14358
Camfl1|CFLO17671-PA	71.8045	68.3419	214.553	130.803	PF00520.26|Ion_trans;PF00027.24|cNMP_binding;PF07885.11|Ion_trans_2	GO:0016020|membrane;GO:0005216|ion channel activity;GO:0006811|ion transport;GO:0055085|transmembrane transport	Up	0.000751251	Yes	3.13941
Camfl1|CFLO12791-PA	107.26	136.184	425.71	335.424	PF05536.6|Neurochondrin;PF13419.1|HAD_2;PF00702.21|Hydrolase;PF13242.1|Hydrolase_like		Up	0.000751251	Yes	3.12599
Camfl1|CFLO20137-PA	28.5813	26.9672	84.1696	67.8148			Up	0.000751251	Yes	3.12118
Camfl1|CFLO17953-PA	279.966	237.002	738.85	565.396	PF03250.9|Tropomodulin	GO:0005856|cytoskeleton;GO:0005523|tropomyosin binding	Up	0.000751251	Yes	3.11748
Camfl1|CFLO19810-PA	249.446	225.686	700.247	499.553	PF00640.18|PID	GO:0005515|protein binding	Up	0.000751251	Yes	3.10275
Camfl1|CFLO20910-PA	1533.29	1539.37	4753.05	3617.87	PF00170.16|bZIP_1;PF03131.12|bZIP_Maf;PF07716.10|bZIP_2	GO:0005634|nucleus;GO:0003677|DNA binding;GO:0006355|regulation of transcription, DNA-templated;GO:0043565|sequence-specific DNA binding;GO:0003700|sequence-specific DNA binding transcription factor activity	Up	0.00711522	Yes	3.08766
Camfl1|CFLO17881-PA	66.1545	101.386	311.842	274.222			Up	0.000751251	Yes	3.07579
Camfl1|CFLO13031-PA	15.1105	20.5808	63.2345	67.2758			Up	0.000751251	Yes	3.0725
Camfl1|CFLO13214-PA	39.4232	30.9625	94.575	37.3537	PF00067.17|p450;PF00067.17|p450	GO:0005506|iron ion binding;GO:0055114|oxidation-reduction process;GO:0016705|oxidoreductase activity, acting on paired donors, with incorporation or reduction of molecular oxygen;GO:0020037|heme binding	Up	0.000751251	Yes	3.0545
Camfl1|CFLO22943-PA	31.0791	32.9997	100.325	55.3239	PF03165.11|MH1	GO:0005622|intracellular;GO:0006355|regulation of transcription, DNA-templated	Up	0.000751251	Yes	3.04018
Camfl1|CFLO23282-PA	1763.3	1904.98	5789.4	5817.21	PF12718.2|Tropomyosin_1;PF00261.15|Tropomyosin		Up	0.000751251	Yes	3.03909
Camfl1|CFLO20059-PA	116.999	108.902	330.282	272.71	PF06966.7|DUF1295		Up	0.000751251	Yes	3.03284
Camfl1|CFLO17940-PA	283.091	311.017	941.801	659.373			Up	0.000751251	Yes	3.02813
Camfl1|CFLO15446-PA	5.89786	4.32594	13.0821	13.3862			Up	0.0049598	Yes	3.02411
Camfl1|CFLO10510-PA	6.08959	6.88296	20.7834	13.452	PF00096.21|zf-C2H2;PF00096.21|zf-C2H2;PF00096.21|zf-C2H2;PF13894.1|zf-C2H2_4;PF13894.1|zf-C2H2_4;PF13894.1|zf-C2H2_4;PF12874.2|zf-met	GO:0046872|metal ion binding	Up	0.00671541	Yes	3.01954
Camfl1|CFLO15227-PA	5.67241	1.80104	5.41117	1.33659	PF00856.23|SET	GO:0005515|protein binding	Up	0.0427975	Yes	3.00447
Camfl1|CFLO18574-PA	893.289	942.189	2830.75	1720.15			Up	0.000751251	Yes	3.00444
Camfl1|CFLO12733-PA	24.1026	22.5441	67.4013	50.7985	PF00008.22|EGF	GO:0005515|protein binding	Up	0.000751251	Yes	2.98975
Camfl1|CFLO22788-PA	2.71244	4.33406	12.9293	3.91927			Up	0.0328188	Yes	2.98318
Camfl1|CFLO18291-PA	363.971	287.066	856.136	487.788			Up	0.000751251	Yes	2.98237
Camfl1|CFLO12867-PA	28.12	24.2363	72.0067	45.942			Up	0.00912969	Yes	2.97103
Camfl1|CFLO23541-PA	78.6989	78.3051	232.447	80.5585	PF00010.21|HLH	GO:0046983|protein dimerization activity	Up	0.00451079	Yes	2.96848
Camfl1|CFLO22579-PA	22.4737	7.88503	23.4037	21.4181			Up	0.00198307	Yes	2.96812
Camfl1|CFLO19775-PA	11.3032	12.938	38.373	18.0664			Up	0.000751251	Yes	2.96591
Camfl1|CFLO22748-PA	82.1221	133.315	394.745	108.829	PF00351.16|Biopterin_H	GO:0016714|oxidoreductase activity, acting on paired donors, with incorporation or reduction of molecular oxygen, reduced pteridine as one donor, and incorporation of one atom of oxygen;GO:0055114|oxidation-reduction process	Up	0.0141712	Yes	2.96099
Camfl1|CFLO20821-PA	4.91933	3.01227	8.88684	7.43062	PF00046.24|Homeobox	GO:0006355|regulation of transcription, DNA-templated;GO:0043565|sequence-specific DNA binding;GO:0003700|sequence-specific DNA binding transcription factor activity	Up	0.048434	Yes	2.95021
Camfl1|CFLO15272-PA	1.9247	3.22649	9.4545	4.18966	PF00246.19|Peptidase_M14;PF02244.11|Propep_M14	GO:0008270|zinc ion binding;GO:0004181|metallocarboxypeptidase activity;GO:0004180|carboxypeptidase activity;GO:0006508|proteolysis	Up	0.0151544	Yes	2.93027
Camfl1|CFLO14289-PA	5.01539	7.96652	23.3253	22.8437			Up	0.000751251	Yes	2.92792
Camfl1|CFLO18851-PA	65.8973	63.8067	186.468	156.698	PF00069.20|Pkinase;PF07714.12|Pkinase_Tyr;PF08515.7|TGF_beta_GS;PF01064.18|Activin_recp	GO:0005024|transforming growth factor beta-activated receptor activity;GO:0004675|transmembrane receptor protein serine/threonine kinase activity;GO:0005524|ATP binding;GO:0016020|membrane;GO:0004672|protein kinase activity;GO:0006468|protein phosphorylation	Up	0.000751251	Yes	2.92239
Camfl1|CFLO22752-PA	17.8459	30.2042	88.1122	14.0144	PF00083.19|Sugar_tr;PF07690.11|MFS_1;PF01094.23|ANF_receptor	GO:0022857|transmembrane transporter activity;GO:0016021|integral component of membrane;GO:0055085|transmembrane transport	Up	0.000751251	Yes	2.91722
Camfl1|CFLO22254-PA	189.1	180.877	527.161	458.148	PF00069.20|Pkinase;PF14593.1|PH_3;PF07714.12|Pkinase_Tyr	GO:0005524|ATP binding;GO:0004672|protein kinase activity;GO:0006468|protein phosphorylation	Up	0.000751251	Yes	2.91447
Camfl1|CFLO19548-PA	21.6119	27.3463	79.6667	80.9932	PF00069.20|Pkinase;PF07714.12|Pkinase_Tyr	GO:0005524|ATP binding;GO:0004672|protein kinase activity;GO:0006468|protein phosphorylation	Up	0.000751251	Yes	2.91325
Camfl1|CFLO18976-PA	28.0082	28.3635	82.6014	56.6375	PF10537.4|WAC_Acf1_DNA_bd;PF00439.20|Bromodomain;PF00628.24|PHD;PF00628.24|PHD	GO:0005515|protein binding	Up	0.000751251	Yes	2.91224
Camfl1|CFLO20147-PA	19.7806	26.7404	77.8547	37.5108			Up	0.000751251	Yes	2.9115
Camfl1|CFLO17894-PA	76.6942	67.2221	194.848	161.353	PF00595.19|PDZ;PF00595.19|PDZ;PF00595.19|PDZ	GO:0005515|protein binding	Up	0.000751251	Yes	2.89857
Camfl1|CFLO13471-PA	56.385	61.0785	176.46	227.738	PF03957.8|Jun;PF00170.16|bZIP_1;PF03131.12|bZIP_Maf;PF07716.10|bZIP_2	GO:0005634|nucleus;GO:0003677|DNA binding;GO:0006355|regulation of transcription, DNA-templated;GO:0043565|sequence-specific DNA binding;GO:0003700|sequence-specific DNA binding transcription factor activity	Up	0.000751251	Yes	2.88907
Camfl1|CFLO17010-PA	32.9299	31.4425	90.5269	69.5098	PF00102.22|Y_phosphatase	GO:0004725|protein tyrosine phosphatase activity;GO:0006470|protein dephosphorylation	Up	0.000751251	Yes	2.87913
Camfl1|CFLO18997-PA	12.6182	13.459	38.6276	36.3866	PF12796.2|Ank_2;PF12796.2|Ank_2;PF00023.25|Ank;PF00023.25|Ank;PF13606.1|Ank_3;PF13606.1|Ank_3;PF13637.1|Ank_4;PF13637.1|Ank_4	GO:0005515|protein binding	Up	0.000751251	Yes	2.87002
Camfl1|CFLO20033-PA	4.69097	6.83231	19.5701	16.6062	PF05920.6|Homeobox_KN;PF00046.24|Homeobox	GO:0003677|DNA binding;GO:0006355|regulation of transcription, DNA-templated;GO:0043565|sequence-specific DNA binding;GO:0003700|sequence-specific DNA binding transcription factor activity	Up	0.000751251	Yes	2.86435
Camfl1|CFLO20000-PA	124.748	88.598	253.551	217.108	PF00083.19|Sugar_tr;PF07690.11|MFS_1	GO:0022857|transmembrane transporter activity;GO:0016021|integral component of membrane;GO:0055085|transmembrane transport	Up	0.000751251	Yes	2.86181
Camfl1|CFLO19686-PA	33.748	34.2825	98.0107	97.8899	PF00240.18|ubiquitin;PF00097.20|zf-C3HC4	GO:0046872|metal ion binding;GO:0005515|protein binding	Up	0.000751251	Yes	2.85891
Camfl1|CFLO18042-PA	43.9553	45.5343	129.981	101.622			Up	0.000751251	Yes	2.85457
Camfl1|CFLO14020-PA	21.5684	25.9842	73.9489	56.3371	PF01448.19|ELM2;PF00249.26|Myb_DNA-binding;PF13912.1|zf-C2H2_6;PF13912.1|zf-C2H2_6;PF00096.21|zf-C2H2	GO:0046872|metal ion binding;GO:0003682|chromatin binding	Up	0.000751251	Yes	2.84592
Camfl1|CFLO16571-PA	5.19468	4.06408	11.5541	7.56014	PF00046.24|Homeobox	GO:0006355|regulation of transcription, DNA-templated;GO:0043565|sequence-specific DNA binding;GO:0003700|sequence-specific DNA binding transcription factor activity	Up	0.0288433	Yes	2.84298
Camfl1|CFLO12110-PA	4.68493	8.61091	24.4554	19.7394			Up	0.0258058	Yes	2.84005
Camfl1|CFLO15909-PA	84.2127	48.6433	137.968	78.1564	PF13895.1|Ig_2;PF13895.1|Ig_2;PF13895.1|Ig_2;PF13895.1|Ig_2;PF13895.1|Ig_2;PF07679.11|I-set;PF08205.7|C2-set_2;PF08205.7|C2-set_2;PF00047.20|ig;PF07686.12|V-set		Up	0.000751251	Yes	2.83632
Camfl1|CFLO10761-PA	2.25802	3.61311	10.2177	4.67387			Up	0.0131386	Yes	2.82795
Camfl1|CFLO14079-PA	54.2274	59.7685	168.745	231.394	PF00170.16|bZIP_1;PF07716.10|bZIP_2	GO:0006355|regulation of transcription, DNA-templated;GO:0043565|sequence-specific DNA binding;GO:0003700|sequence-specific DNA binding transcription factor activity	Up	0.000751251	Yes	2.82331
Camfl1|CFLO17606-PA	27.2158	20.4374	57.6816	66.0723	PF00246.19|Peptidase_M14	GO:0008270|zinc ion binding;GO:0004181|metallocarboxypeptidase activity;GO:0006508|proteolysis	Up	0.000751251	Yes	2.82236
Camfl1|CFLO19412-PA	358.258	304.088	855.315	483.342			Up	0.000751251	Yes	2.81272
Camfl1|CFLO12728-PA	202.202	192.824	536.761	427.918			Up	0.000751251	Yes	2.78368
Camfl1|CFLO16384-PA	20.4527	24.4599	68.0851	50.6936			Up	0.000751251	Yes	2.78354
Camfl1|CFLO13072-PA	47.7279	47.4754	131.464	146.45	PF07742.7|BTG		Up	0.000751251	Yes	2.7691
Camfl1|CFLO18017-PA	182.719	147.75	408.362	155.947	PF01151.13|ELO	GO:0016021|integral component of membrane	Up	0.000751251	Yes	2.76387
Camfl1|CFLO24375-PA	20.7031	25.7223	70.8346	98.8017	PF05350.7|GSK-3_bind		Up	0.000751251	Yes	2.75382
Camfl1|CFLO21723-PA	3.99743	5.81806	15.9895	11.9081	PF00812.12|Ephrin	GO:0016020|membrane	Up	0.0054229	Yes	2.74825
Camfl1|CFLO15830-PA	87.844	67.4788	184.638	204.617	PF00481.16|PP2C;PF13672.1|PP2C_2	GO:0003824|catalytic activity	Up	0.000751251	Yes	2.73624
Camfl1|CFLO18633-PA	55.4159	46.8714	127.853	62.8768	PF02460.13|Patched;PF12349.3|Sterol-sensing	GO:0008158|hedgehog receptor activity;GO:0016020|membrane	Up	0.000751251	Yes	2.72774
Camfl1|CFLO14746-PA	111.5	105.204	285.395	198.542	PF07714.12|Pkinase_Tyr;PF00069.20|Pkinase	GO:0005524|ATP binding;GO:0004672|protein kinase activity;GO:0006468|protein phosphorylation	Up	0.000751251	Yes	2.71278
Camfl1|CFLO18593-PA	409.229	435.571	1180.09	778.709	PF00069.20|Pkinase;PF07714.12|Pkinase_Tyr	GO:0005524|ATP binding;GO:0004672|protein kinase activity;GO:0006468|protein phosphorylation	Up	0.00139605	Yes	2.70929
Camfl1|CFLO10716-PA	1.66139	7.29259	19.7113	16.5535			Up	0.00875512	Yes	2.70292
Camfl1|CFLO12855-PA	65.7356	71.5783	193.29	168.732	PF12796.2|Ank_2;PF12796.2|Ank_2;PF12796.2|Ank_2;PF12796.2|Ank_2;PF00554.17|RHD;PF00023.25|Ank;PF00023.25|Ank;PF00023.25|Ank;PF00023.25|Ank;PF00023.25|Ank;PF13857.1|Ank_5;PF13857.1|Ank_5;PF13637.1|Ank_4;PF13637.1|Ank_4;PF13637.1|Ank_4;PF13606.1|Ank_3;PF13606.1|Ank_3;PF13606.1|Ank_3;PF00531.17|Death	GO:0005634|nucleus;GO:0005515|protein binding;GO:0006355|regulation of transcription, DNA-templated;GO:0007165|signal transduction;GO:0003700|sequence-specific DNA binding transcription factor activity	Up	0.000751251	Yes	2.7004
Camfl1|CFLO17715-PA	9.932	12.7774	34.4659	44.3865	PF00929.19|RNase_T;PF00400.27|WD40	GO:0005515|protein binding	Up	0.000751251	Yes	2.69741
Camfl1|CFLO13268-PA	7.29349	7.69724	20.7148	16.1897	PF07714.12|Pkinase_Tyr;PF01030.19|Recep_L_domain;PF01030.19|Recep_L_domain;PF00069.20|Pkinase;PF00757.15|Furin-like	GO:0007169|transmembrane receptor protein tyrosine kinase signaling pathway;GO:0016020|membrane;GO:0004714|transmembrane receptor protein tyrosine kinase activity;GO:0005524|ATP binding;GO:0004672|protein kinase activity;GO:0006468|protein phosphorylation	Up	0.000751251	Yes	2.6912
Camfl1|CFLO16363-PA	148.551	149.354	401.665	325.667	PF04072.9|LCM	GO:0032259|methylation;GO:0008168|methyltransferase activity	Up	0.000751251	Yes	2.68935
Camfl1|CFLO18261-PA	1.4411	2.4786	6.64611	6.0421	PF00320.22|GATA;PF07776.10|zf-AD	GO:0005634|nucleus;GO:0008270|zinc ion binding;GO:0006355|regulation of transcription, DNA-templated;GO:0043565|sequence-specific DNA binding;GO:0003700|sequence-specific DNA binding transcription factor activity	Up	0.0200639	Yes	2.6814
Camfl1|CFLO14609-PA	20.368	24.8214	66.1683	31.4706			Up	0.0488409	Yes	2.66578
Camfl1|CFLO23485-PA	10.5315	19.4864	51.6668	59.1191	PF00013.24|KH_1;PF00013.24|KH_1;PF00013.24|KH_1;PF00013.24|KH_1;PF13014.1|KH_3;PF13014.1|KH_3;PF13014.1|KH_3;PF13014.1|KH_3;PF07650.12|KH_2;PF13893.1|RRM_5;PF00076.17|RRM_1;PF14259.1|RRM_6	GO:0003676|nucleic acid binding;GO:0003723|RNA binding	Up	0.000751251	Yes	2.65143
Camfl1|CFLO17447-PA	58.6482	36.4042	96.4929	84.6123	PF00348.12|polyprenyl_synt;PF00348.12|polyprenyl_synt	GO:0008299|isoprenoid biosynthetic process	Up	0.000751251	Yes	2.6506
Camfl1|CFLO16451-PA	3.63476	3.73948	9.90822	13.3723	PF00105.13|zf-C4;PF00104.25|Hormone_recep	GO:0005634|nucleus;GO:0008270|zinc ion binding;GO:0006355|regulation of transcription, DNA-templated;GO:0043401|steroid hormone mediated signaling pathway;GO:0003707|steroid hormone receptor activity;GO:0043565|sequence-specific DNA binding;GO:0003700|sequence-specific DNA binding transcription factor activity	Up	0.0025369	Yes	2.64963
Camfl1|CFLO17028-PA	207.435	254.3	673.261	910.578	PF13602.1|ADH_zinc_N_2		Up	0.000751251	Yes	2.64751
Camfl1|CFLO20869-PA	29.5428	37.6981	99.6827	82.3147			Up	0.000751251	Yes	2.64424
Camfl1|CFLO22451-PA	17.5961	23.1237	61.0502	52.7624	PF10390.4|ELL;PF07303.8|Occludin_ELL	GO:0008023|transcription elongation factor complex;GO:0006368|transcription elongation from RNA polymerase II promoter	Up	0.000751251	Yes	2.64016
Camfl1|CFLO18966-PA	175.811	180.051	475.358	465.568	PF07534.11|TLD;PF00566.13|RabGAP-TBC	GO:0032313|regulation of Rab GTPase activity;GO:0005097|Rab GTPase activator activity	Up	0.000751251	Yes	2.64013
Camfl1|CFLO12995-PA	4.68242	6.57798	17.2904	26.5034	PF00530.13|SRCR;PF00530.13|SRCR;PF00530.13|SRCR;PF13229.1|Beta_helix	GO:0005044|scavenger receptor activity;GO:0016020|membrane	Up	0.000751251	Yes	2.62853
Camfl1|CFLO16408-PA	14.3846	12.1552	31.8145	15.8883	PF02535.17|Zip	GO:0030001|metal ion transport;GO:0046873|metal ion transmembrane transporter activity;GO:0016020|membrane;GO:0055085|transmembrane transport	Up	0.00139605	Yes	2.61736
Camfl1|CFLO15325-PA	45.0758	38.6283	100.976	59.9185	PF02157.10|Man-6-P_recep;PF09451.5|ATG27		Up	0.0141712	Yes	2.61404
Camfl1|CFLO23156-PA	1.57976	3.33023	8.70526	7.68021			Up	0.0218085	Yes	2.61401
Camfl1|CFLO26664-PA	2.51675	2.606	6.79997	12.0213	PF13465.1|zf-H2C2_2;PF13465.1|zf-H2C2_2;PF13465.1|zf-H2C2_2;PF00096.21|zf-C2H2;PF00096.21|zf-C2H2;PF00096.21|zf-C2H2;PF00096.21|zf-C2H2;PF00096.21|zf-C2H2;PF13894.1|zf-C2H2_4;PF13894.1|zf-C2H2_4;PF13894.1|zf-C2H2_4;PF13894.1|zf-C2H2_4;PF13894.1|zf-C2H2_4;PF13894.1|zf-C2H2_4;PF12874.2|zf-met;PF12874.2|zf-met;PF12874.2|zf-met;PF12874.2|zf-met;PF13912.1|zf-C2H2_6;PF13912.1|zf-C2H2_6;PF13912.1|zf-C2H…	GO:0046872|metal ion binding	Up	0.00139605	Yes	2.60935
Camfl1|CFLO17409-PA	88.0207	87.1646	227.052	244.348	PF10240.4|DUF2464		Up	0.000751251	Yes	2.60486
Camfl1|CFLO14611-PA	1.83851	2.58604	6.70624	5.52928	PF00002.19|7tm_2;PF02793.17|HRM	GO:0004930|G-protein coupled receptor activity;GO:0007186|G-protein coupled receptor signaling pathway;GO:0016021|integral component of membrane;GO:0016020|membrane	Up	0.0492449	Yes	2.59325
Camfl1|CFLO18962-PA	8.67254	10.2962	26.6721	8.57792			Up	0.000751251	Yes	2.59048
Camfl1|CFLO13032-PA	114.109	150.264	389.116	450.231	PF01576.14|Myosin_tail_1	GO:0003774|motor activity;GO:0016459|myosin complex	Up	0.000751251	Yes	2.58955
Camfl1|CFLO10670-PA	9.63665	12.7183	32.9126	28.9303			Up	0.000751251	Yes	2.58781
Camfl1|CFLO13224-PA	10.302	12.272	31.7263	19.0592	PF00643.19|zf-B_box;PF00097.20|zf-C3HC4	GO:0005622|intracellular;GO:0008270|zinc ion binding;GO:0046872|metal ion binding	Up	0.000751251	Yes	2.58526
Camfl1|CFLO17718-PA	54.3781	33.5176	86.6462	60.5456			Up	0.00139605	Yes	2.5851
Camfl1|CFLO17155-PA	42.7751	50.2394	129.867	101.928	PF00067.17|p450	GO:0005506|iron ion binding;GO:0055114|oxidation-reduction process;GO:0016705|oxidoreductase activity, acting on paired donors, with incorporation or reduction of molecular oxygen;GO:0020037|heme binding	Up	0.000751251	Yes	2.58496
Camfl1|CFLO15348-PA	15.973	16.1679	41.5578	28.584			Up	0.000751251	Yes	2.57039
Camfl1|CFLO20863-PA	48.6773	68.6209	175.45	101.248	PF05454.6|DAG1;PF05454.6|DAG1	GO:0016010|dystrophin-associated glycoprotein complex;GO:0007016|cytoskeletal anchoring at plasma membrane	Up	0.000751251	Yes	2.5568
Camfl1|CFLO18994-PA	17.0872	16.3195	41.5375	18.648	PF00094.20|VWD;PF00093.13|VWC;PF00093.13|VWC;PF00093.13|VWC;PF08742.6|C8	GO:0005515|protein binding	Up	0.000751251	Yes	2.54527
Camfl1|CFLO23420-PA	4.95997	2.94971	7.48844	10.1474			Up	0.0110057	Yes	2.5387
Camfl1|CFLO14343-PA	143.845	145.546	368.557	202.507			Up	0.000751251	Yes	2.53224
Camfl1|CFLO16613-PA	27.325	22.1262	55.9949	39.9752			Up	0.00403959	Yes	2.53071
Camfl1|CFLO19797-PA	11.0901	11.7559	29.6645	10.0685	PF00916.15|Sulfate_transp;PF00916.15|Sulfate_transp;PF13792.1|Sulfate_tra_GLY;PF01740.16|STAS	GO:0016021|integral component of membrane;GO:0008272|sulfate transport;GO:0015116|sulfate transmembrane transporter activity	Up	0.000751251	Yes	2.52337
Camfl1|CFLO14283-PA	9.33827	8.83125	22.2567	9.38757			Up	0.0218085	Yes	2.52022
Camfl1|CFLO14066-PA	33.1417	40.1754	101.091	65.0187	PF00069.20|Pkinase;PF07714.12|Pkinase_Tyr;PF06293.9|Kdo	GO:0009103|lipopolysaccharide biosynthetic process;GO:0005524|ATP binding;GO:0016020|membrane;GO:0004672|protein kinase activity;GO:0006468|protein phosphorylation;GO:0016773|phosphotransferase activity, alcohol group as acceptor	Up	0.000751251	Yes	2.51624
Camfl1|CFLO13195-PA	4.57475	6.79829	17.1059	11.4877	PF07885.11|Ion_trans_2;PF07885.11|Ion_trans_2		Up	0.00834737	Yes	2.51621
Camfl1|CFLO23010-PA	6.13316	4.47379	11.2371	9.14808	PF07679.11|I-set;PF07679.11|I-set;PF13895.1|Ig_2;PF13895.1|Ig_2;PF00047.20|ig;PF07686.12|V-set;PF13927.1|Ig_3		Up	0.00752273	Yes	2.51176
Camfl1|CFLO16362-PA	270.508	237.632	596.198	481.921	PF01501.15|Glyco_transf_8	GO:0016757|transferase activity, transferring glycosyl groups	Up	0.00305263	Yes	2.50891
Camfl1|CFLO17509-PA	7455.55	4212.11	10559	9549.77	PF00036.27|EF-hand_1;PF00036.27|EF-hand_1;PF13499.1|EF-hand_7;PF13499.1|EF-hand_7;PF13833.1|EF-hand_8;PF13833.1|EF-hand_8;PF13405.1|EF-hand_6;PF13405.1|EF-hand_6;PF13405.1|EF-hand_6;PF13202.1|EF-hand_5;PF13202.1|EF-hand_5	GO:0005509|calcium ion binding	Up	0.017959	Yes	2.50682
Camfl1|CFLO16087-PA	49.2384	46.5902	116.735	86.5239	PF00069.20|Pkinase;PF00069.20|Pkinase;PF07714.12|Pkinase_Tyr;PF07714.12|Pkinase_Tyr;PF14531.1|Kinase-like;PF00433.19|Pkinase_C;PF06293.9|Kdo	GO:0009103|lipopolysaccharide biosynthetic process;GO:0005524|ATP binding;GO:0016020|membrane;GO:0004672|protein kinase activity;GO:0004674|protein serine/threonine kinase activity;GO:0006468|protein phosphorylation;GO:0016773|phosphotransferase activity, alcohol group as acceptor	Up	0.000751251	Yes	2.50557
Camfl1|CFLO13722-PA	34.4442	22.6403	56.5617	94.3793	PF04212.13|MIT		Up	0.000751251	Yes	2.49828
Camfl1|CFLO17651-PA	1.87085	3.70038	9.24049	5.88811	PF00089.21|Trypsin	GO:0006508|proteolysis;GO:0004252|serine-type endopeptidase activity	Up	0.00912969	Yes	2.49717
Camfl1|CFLO12732-PA	13.1371	18.7207	46.6337	29.2032	PF07786.7|DUF1624		Up	0.000751251	Yes	2.49102
Camfl1|CFLO18079-PA	305.611	246.819	614.482	454.69			Up	0.000751251	Yes	2.48961
Camfl1|CFLO13807-PA	17.529	13.447	33.2611	21.7317	PF07524.8|Bromo_TP		Up	0.00139605	Yes	2.4735
Camfl1|CFLO22617-PA	481.437	421.186	1041.03	704.097	PF00169.24|PH;PF00169.24|PH;PF00595.19|PDZ;PF13180.1|PDZ_2	GO:0005515|protein binding	Up	0.000751251	Yes	2.47166
Camfl1|CFLO16957-PA	52.0881	50.0774	123.55	98.7195	PF00248.16|Aldo_ket_red		Up	0.000751251	Yes	2.46718
Camfl1|CFLO19614-PA	4.69799	43.0416	106.108	5.49195	PF00171.17|Aldedh;PF00551.14|Formyl_trans_N;PF02911.13|Formyl_trans_C;PF00550.20|PP-binding	GO:0009058|biosynthetic process;GO:0016491|oxidoreductase activity;GO:0055114|oxidation-reduction process;GO:0008152|metabolic process;GO:0016742|hydroxymethyl-, formyl- and related transferase activity	Up	0.000751251	Yes	2.46524
Camfl1|CFLO21936-PA	97.0396	91.1866	223.074	190.585	PF00505.14|HMG_box;PF09011.5|HMG_box_2		Up	0.000751251	Yes	2.44635
Camfl1|CFLO19262-PA	12.5763	14.2149	34.6712	25.9999	PF00102.22|Y_phosphatase	GO:0004725|protein tyrosine phosphatase activity;GO:0006470|protein dephosphorylation	Up	0.000751251	Yes	2.43907
Camfl1|CFLO17607-PA	36.8428	22.7215	55.3858	83.563			Up	0.000751251	Yes	2.43759
Camfl1|CFLO23297-PA	96.208	93.9591	228.829	226.401	PF00210.19|Ferritin	GO:0006879|cellular iron ion homeostasis;GO:0008199|ferric iron binding	Up	0.000751251	Yes	2.43541
Camfl1|CFLO17734-PA	118.427	80.8633	196.857	188.692	PF00069.20|Pkinase;PF07714.12|Pkinase_Tyr;PF14531.1|Kinase-like	GO:0005524|ATP binding;GO:0004672|protein kinase activity;GO:0006468|protein phosphorylation	Up	0.000751251	Yes	2.43444
Camfl1|CFLO12804-PA	26.1254	42.0258	102.057	55.8793			Up	0.00305263	Yes	2.42844
Camfl1|CFLO17370-PA	176.61	218.941	530.183	560.561			Up	0.000751251	Yes	2.42158
Camfl1|CFLO23283-PA	217	250.089	605.275	545.198	PF00261.15|Tropomyosin;PF00261.15|Tropomyosin;PF00261.15|Tropomyosin;PF12718.2|Tropomyosin_1		Up	0.000751251	Yes	2.42024
Camfl1|CFLO10928-PA	33.9384	28.3842	68.526	29.2459	PF05485.7|THAP	GO:0003676|nucleic acid binding	Up	0.000751251	Yes	2.41423
Camfl1|CFLO13776-PA	422.039	444.773	1071.5	802.324	PF03098.10|An_peroxidase	GO:0004601|peroxidase activity;GO:0006979|response to oxidative stress;GO:0055114|oxidation-reduction process;GO:0020037|heme binding	Up	0.00711522	Yes	2.40909
Camfl1|CFLO16642-PA	6.56013	4.97454	11.9623	4.78262	PF03166.9|MH2;PF10401.4|IRF-3	GO:0006355|regulation of transcription, DNA-templated;GO:0003700|sequence-specific DNA binding transcription factor activity;GO:0005622|intracellular	Up	0.0131386	Yes	2.4047
Camfl1|CFLO13399-PA	3.42561	3.46908	8.33526	2.7504	PF07732.10|Cu-oxidase_3;PF07731.9|Cu-oxidase_2;PF00394.17|Cu-oxidase	GO:0005507|copper ion binding;GO:0016491|oxidoreductase activity;GO:0055114|oxidation-reduction process	Up	0.00355551	Yes	2.40273
Camfl1|CFLO16409-PA	4.42125	4.35423	10.4443	9.19822	PF02535.17|Zip	GO:0030001|metal ion transport;GO:0046873|metal ion transmembrane transporter activity;GO:0016020|membrane;GO:0055085|transmembrane transport	Up	0.0127896	Yes	2.39866
Camfl1|CFLO11022-PA	6.89141	5.54667	13.2876	14.4283	PF01759.16|NTR;PF00053.19|Laminin_EGF		Up	0.0346019	Yes	2.3956
Camfl1|CFLO23088-PA	11.2311	13.2446	31.6351	40.4148	PF00520.26|Ion_trans;PF02214.17|BTB_2;PF07885.11|Ion_trans_2	GO:0005216|ion channel activity;GO:0006811|ion transport;GO:0016020|membrane;GO:0055085|transmembrane transport;GO:0051260|protein homooligomerization	Up	0.000751251	Yes	2.38853
Camfl1|CFLO14285-PA	21.749	24.532	58.4928	47.261	PF00651.26|BTB	GO:0005515|protein binding	Up	0.000751251	Yes	2.38435
Camfl1|CFLO18592-PA	78.48	88.9214	211.764	143.821			Up	0.000751251	Yes	2.38147
Camfl1|CFLO19928-PA	24.0534	38.0073	90.4471	27.8027	PF00335.15|Tetraspannin	GO:0016021|integral component of membrane	Up	0.000751251	Yes	2.37973
Camfl1|CFLO20997-PA	13.0305	17.4606	41.4872	29.7098	PF00412.17|LIM	GO:0008270|zinc ion binding	Up	0.00139605	Yes	2.37605
Camfl1|CFLO17545-PA	60.1447	57.1213	135.29	246.964	PF01694.17|Rhomboid;PF00036.27|EF-hand_1;PF13499.1|EF-hand_7;PF13202.1|EF-hand_5;PF13405.1|EF-hand_6;PF13833.1|EF-hand_8	GO:0005509|calcium ion binding;GO:0016021|integral component of membrane;GO:0004252|serine-type endopeptidase activity	Up	0.000751251	Yes	2.36847
Camfl1|CFLO20916-PA	2.85787	3.45063	8.17087	4.85892			Up	0.000751251	Yes	2.36794
Camfl1|CFLO13969-PA	26.0415	25.0084	59.0783	42.5921	PF01239.17|PPTA	GO:0018342|protein prenylation;GO:0008318|protein prenyltransferase activity	Up	0.000751251	Yes	2.36234
Camfl1|CFLO15675-PA	152.755	160.959	379.884	442.026	PF00170.16|bZIP_1;PF07716.10|bZIP_2;PF03131.12|bZIP_Maf	GO:0005634|nucleus;GO:0003677|DNA binding;GO:0006355|regulation of transcription, DNA-templated;GO:0043565|sequence-specific DNA binding;GO:0003700|sequence-specific DNA binding transcription factor activity	Up	0.000751251	Yes	2.36013
Camfl1|CFLO22794-PA	80.4551	141.33	332.98	230.042			Up	0.00912969	Yes	2.35605
Camfl1|CFLO14089-PA	39.2259	43.6646	102.855	93.6914	PF02338.14|OTU;PF00641.13|zf-RanBP;PF00641.13|zf-RanBP;PF00641.13|zf-RanBP	GO:0008270|zinc ion binding	Up	0.000751251	Yes	2.35557
Camfl1|CFLO23210-PA	8.75522	13.2159	31.107	25.4324	PF12938.2|M_domain;PF00076.17|RRM_1;PF13893.1|RRM_5	GO:0003676|nucleic acid binding	Up	0.000751251	Yes	2.35376
Camfl1|CFLO15732-PA	27.1253	20.195	47.4724	56.891	PF13847.1|Methyltransf_31;PF08241.7|Methyltransf_11;PF08242.7|Methyltransf_12;PF13649.1|Methyltransf_25;PF01209.13|Ubie_methyltran;PF13489.1|Methyltransf_23;PF12847.2|Methyltransf_18;PF02353.15|CMAS;PF05175.9|MTS;PF05219.7|DREV;PF03848.9|TehB	GO:0008152|metabolic process;GO:0008168|methyltransferase activity;GO:0008610|lipid biosynthetic process	Up	0.000751251	Yes	2.3507
Camfl1|CFLO20870-PA	39.6663	46.9278	110.222	86.4478	PF03167.14|UDG		Up	0.000751251	Yes	2.34876
Camfl1|CFLO20353-PA	3.11921	4.05077	9.50925	6.83973	PF00135.23|COesterase		Up	0.000751251	Yes	2.34752
Camfl1|CFLO19859-PA	75.6278	71.1125	166.429	78.2149	PF00089.21|Trypsin	GO:0006508|proteolysis;GO:0004252|serine-type endopeptidase activity	Up	0.000751251	Yes	2.34036
Camfl1|CFLO18561-PA	4.23419	4.43931	10.3835	16.4162			Up	0.0182874	Yes	2.33899
Camfl1|CFLO22340-PA	44.6986	43.8112	102.318	80.0917	PF10186.4|Atg14	GO:0010508|positive regulation of autophagy	Up	0.000751251	Yes	2.33543
Camfl1|CFLO14003-PA	9.58593	13.0961	30.5468	24.264			Up	0.00403959	Yes	2.33251
Camfl1|CFLO21655-PA	19.7238	19.7133	45.9593	28.1819	PF12349.3|Sterol-sensing;PF02460.13|Patched;PF00400.27|WD40;PF00400.27|WD40	GO:0008158|hedgehog receptor activity;GO:0005515|protein binding;GO:0016020|membrane	Up	0.000751251	Yes	2.33139
Camfl1|CFLO16284-PA	403.61	498.835	1162.26	1508.73			Up	0.0025369	Yes	2.32995
Camfl1|CFLO14055-PA	195.801	255.546	595.375	456.428	PF00069.20|Pkinase;PF07714.12|Pkinase_Tyr;PF06293.9|Kdo	GO:0009103|lipopolysaccharide biosynthetic process;GO:0005524|ATP binding;GO:0016020|membrane;GO:0004672|protein kinase activity;GO:0006468|protein phosphorylation;GO:0016773|phosphotransferase activity, alcohol group as acceptor	Up	0.000751251	Yes	2.32982
Camfl1|CFLO18024-PA	7.07343	4.44841	10.3323	4.89795			Up	0.0148424	Yes	2.3227
Camfl1|CFLO21194-PA	492.755	392.054	908.859	600.534	PF09457.5|RBD-FIP		Up	0.000751251	Yes	2.3182
Camfl1|CFLO18755-PA	18.4295	13.7731	31.8673	22.8748	PF03826.12|OAR		Up	0.0480078	Yes	2.31373
Camfl1|CFLO22999-PA	84.7244	72.958	168.664	108.85	PF07716.10|bZIP_2;PF00170.16|bZIP_1	GO:0006355|regulation of transcription, DNA-templated;GO:0043565|sequence-specific DNA binding;GO:0003700|sequence-specific DNA binding transcription factor activity	Up	0.000751251	Yes	2.3118
Camfl1|CFLO17382-PA	3.26444	3.19256	7.34393	6.25933	PF00505.14|HMG_box;PF09011.5|HMG_box_2		Up	0.0346019	Yes	2.30033
Camfl1|CFLO21262-PA	83.0042	116.307	266.228	233.138	PF00122.15|E1-E2_ATPase;PF00689.16|Cation_ATPase_C;PF00702.21|Hydrolase;PF13246.1|Hydrolase_like2;PF00690.21|Cation_ATPase_N;PF12710.2|HAD;PF08282.7|Hydrolase_3;PF12424.3|ATP_Ca_trans_C	GO:0005388|calcium-transporting ATPase activity;GO:0000166|nucleotide binding;GO:0046872|metal ion binding	Up	0.000751251	Yes	2.28901
Camfl1|CFLO14929-PA	128.319	81.1406	185.463	234.13	PF02017.10|CIDE-N	GO:0005622|intracellular;GO:0006915|apoptotic process	Up	0.000751251	Yes	2.2857
Camfl1|CFLO16403-PA	428.266	357.124	816.108	704.993			Up	0.00139605	Yes	2.28522
Camfl1|CFLO20372-PA	3.38023	5.30936	12.1245	10.0801	PF06297.9|PET;PF00412.17|LIM;PF00412.17|LIM;PF00412.17|LIM	GO:0008270|zinc ion binding	Up	0.0049598	Yes	2.28361
Camfl1|CFLO15501-PA	178.384	142.259	324.649	235.603	PF02338.14|OTU		Up	0.000751251	Yes	2.2821
Camfl1|CFLO21077-PA	1.96212	3.1324	7.13566	7.05389	PF01030.19|Recep_L_domain;PF01030.19|Recep_L_domain;PF00757.15|Furin-like;PF00041.16|fn3	GO:0005515|protein binding;GO:0007169|transmembrane receptor protein tyrosine kinase signaling pathway;GO:0016020|membrane;GO:0005524|ATP binding;GO:0004714|transmembrane receptor protein tyrosine kinase activity;GO:0006468|protein phosphorylation	Up	0.00451079	Yes	2.27802
Camfl1|CFLO19229-PA	25.9477	28.5221	64.9568	47.0367			Up	0.000751251	Yes	2.27742
Camfl1|CFLO17644-PA	42.9479	65.737	149.598	142.431			Up	0.000751251	Yes	2.2757
Camfl1|CFLO14794-PA	36.5891	26.6247	60.377	53.8268	PF04707.9|PRELI		Up	0.0405423	Yes	2.26771
Camfl1|CFLO18741-PA	9.84482	7.74543	17.5561	28.9035	PF10174.4|Cast		Up	0.0274756	Yes	2.26664
Camfl1|CFLO20533-PA	17.1019	23.9958	54.3117	51.6833	PF02014.11|Reeler;PF03351.12|DOMON		Up	0.000751251	Yes	2.26338
Camfl1|CFLO18084-PA	17.6479	19.8223	44.8062	25.1294	PF00001.16|7tm_1;PF10323.4|7TM_GPCR_Srv;PF10321.4|7TM_GPCR_Srt;PF10328.4|7TM_GPCR_Srx	GO:0004930|G-protein coupled receptor activity;GO:0007186|G-protein coupled receptor signaling pathway;GO:0016021|integral component of membrane	Up	0.000751251	Yes	2.26039
Camfl1|CFLO13564-PA	6.60401	5.12319	11.5545	10.0791			Up	0.0141712	Yes	2.25533
Camfl1|CFLO21335-PA	537.548	350.608	790.713	645.446	PF00962.17|A_deaminase	GO:0019239|deaminase activity	Up	0.00198307	Yes	2.25526
Camfl1|CFLO15131-PA	76.022	94.5784	213.291	193.934			Up	0.000751251	Yes	2.25518
Camfl1|CFLO16325-PA	188.913	191.504	431.854	587.667	PF00191.15|Annexin;PF00191.15|Annexin;PF00191.15|Annexin	GO:0005544|calcium-dependent phospholipid binding;GO:0005509|calcium ion binding	Up	0.000751251	Yes	2.25507
Camfl1|CFLO14447-PA	57.1282	52.5103	118.413	90.3615	PF02985.17|HEAT	GO:0005515|protein binding	Up	0.000751251	Yes	2.25504
Camfl1|CFLO21910-PA	58.7728	79.2305	178.426	172.18			Up	0.000751251	Yes	2.25199
Camfl1|CFLO17350-PA	22.495	20.763	46.6918	54.9895			Up	0.0164362	Yes	2.2488
Camfl1|CFLO19850-PA	12.0836	11.9956	26.9756	34.3813	PF13688.1|Reprolysin_5;PF13574.1|Reprolysin_2;PF13582.1|Reprolysin_3;PF13583.1|Reprolysin_4;PF00200.18|Disintegrin;PF01421.14|Reprolysin	GO:0006508|proteolysis;GO:0004222|metalloendopeptidase activity	Up	0.000751251	Yes	2.24879
Camfl1|CFLO16807-PA	11.2472	19.8284	44.5575	28.9283	PF12114.3|Period_C;PF14598.1|PAS_11;PF00989.19|PAS;PF00989.19|PAS;PF08447.6|PAS_3	GO:0005515|protein binding;GO:0006355|regulation of transcription, DNA-templated	Up	0.000751251	Yes	2.24716
Camfl1|CFLO12746-PA	90.3774	128.137	287.472	268.451	PF00226.26|DnaJ		Up	0.000751251	Yes	2.24347
Camfl1|CFLO15134-PA	28.2754	19.4832	43.6841	50.8091	PF10277.4|Frag1		Up	0.00451079	Yes	2.24214
Camfl1|CFLO17841-PA	185.838	149.095	333.929	247.8	PF14681.1|UPRTase;PF00485.13|PRK;PF13207.1|AAA_17;PF13238.1|AAA_18;PF07931.7|CPT	GO:0016301|kinase activity;GO:0008152|metabolic process;GO:0005524|ATP binding;GO:0016740|transferase activity	Up	0.000751251	Yes	2.23971
Camfl1|CFLO17031-PA	7.47751	23.0232	51.3588	26.7164	PF02373.17|JmjC;PF13431.1|TPR_17;PF00515.23|TPR_1;PF00515.23|TPR_1;PF13414.1|TPR_11	GO:0005515|protein binding	Up	0.000751251	Yes	2.23074
Camfl1|CFLO22326-PA	21.3586	40.5972	90.4219	142.339			Up	0.000751251	Yes	2.22729
Camfl1|CFLO21272-PA	13.0359	20.0574	44.6504	44.5461	PF01569.16|PAP2	GO:0016020|membrane;GO:0003824|catalytic activity	Up	0.00139605	Yes	2.22613
Camfl1|CFLO22152-PA	7.58073	7.10169	15.7574	12.2208	PF00097.20|zf-C3HC4;PF13923.1|zf-C3HC4_2;PF13639.1|zf-RING_2	GO:0046872|metal ion binding;GO:0008270|zinc ion binding;GO:0005515|protein binding	Up	0.000751251	Yes	2.21882
Camfl1|CFLO19359-PA	42.5003	59.0325	130.95	87.1675	PF00849.17|PseudoU_synth_2	GO:0009982|pseudouridine synthase activity;GO:0009451|RNA modification;GO:0003723|RNA binding;GO:0001522|pseudouridine synthesis	Up	0.000751251	Yes	2.21827
Camfl1|CFLO19852-PA	11.0022	11.2629	24.9573	24.8263	PF00089.21|Trypsin	GO:0006508|proteolysis;GO:0004252|serine-type endopeptidase activity	Up	0.00629713	Yes	2.21589
Camfl1|CFLO13064-PA	5.75858	8.13758	18.0102	17.3246	PF00621.15|RhoGEF	GO:0035023|regulation of Rho protein signal transduction;GO:0005089|Rho guanyl-nucleotide exchange factor activity	Up	0.000751251	Yes	2.21321
Camfl1|CFLO18397-PA	18.2682	26.1791	57.8862	108.054			Up	0.00305263	Yes	2.21116
Camfl1|CFLO10150-PA	69.165	61.7801	136.276	103.847	PF00621.15|RhoGEF	GO:0035023|regulation of Rho protein signal transduction;GO:0005089|Rho guanyl-nucleotide exchange factor activity	Up	0.000751251	Yes	2.20582
Camfl1|CFLO11041-PA	11.3928	11.4069	25.1503	28.7409	PF12062.3|HSNSD	GO:0015016|[heparan sulfate]-glucosamine N-sulfotransferase activity;GO:0016787|hydrolase activity	Up	0.00403959	Yes	2.20483
Camfl1|CFLO17208-PA	46.1037	61.9864	136.647	132.261	PF07742.7|BTG		Up	0.000751251	Yes	2.20447
Camfl1|CFLO21106-PA	110.542	145.932	321.699	193.733	PF13504.1|LRR_7	GO:0005515|protein binding	Up	0.000751251	Yes	2.20444
Camfl1|CFLO15313-PA	86.2163	95.6857	210.894	232.39			Up	0.000751251	Yes	2.20403
Camfl1|CFLO23430-PA	14.4491	12.6598	27.8722	27.0735	PF15255.1|CAP-ZIP_m		Up	0.000751251	Yes	2.20163
Camfl1|CFLO23248-PA	178.63	205.722	452.847	288.873			Up	0.000751251	Yes	2.20126
Camfl1|CFLO10514-PA	18.3823	24.7768	54.4969	38.4136			Up	0.011727	Yes	2.19951
Camfl1|CFLO16400-PA	145.716	142.85	313.331	220.171	PF00125.19|Histone	GO:0003677|DNA binding	Up	0.000751251	Yes	2.19343
Camfl1|CFLO14603-PA	4.60301	4.48075	9.82182	5.77043	PF00250.13|Fork_head	GO:0006355|regulation of transcription, DNA-templated;GO:0043565|sequence-specific DNA binding;GO:0003700|sequence-specific DNA binding transcription factor activity	Up	0.044068	Yes	2.192
Camfl1|CFLO15722-PA	17.1584	16.9688	37.137	30.4973	PF01403.14|Sema;PF01437.20|PSI	GO:0016020|membrane;GO:0005515|protein binding	Up	0.000751251	Yes	2.18855
Camfl1|CFLO20217-PA	2.19457	3.21522	7.03537	5.50016	PF13855.1|LRR_8;PF13855.1|LRR_8;PF13855.1|LRR_8;PF13855.1|LRR_8;PF13855.1|LRR_8;PF13855.1|LRR_8;PF13855.1|LRR_8;PF13855.1|LRR_8;PF13855.1|LRR_8;PF13306.1|LRR_5;PF13306.1|LRR_5;PF13306.1|LRR_5;PF13306.1|LRR_5;PF00560.28|LRR_1;PF00560.28|LRR_1;PF01582.15|TIR;PF13504.1|LRR_7;PF13504.1|LRR_7;PF13504.1|LRR_7;PF13676.1|TIR_2	GO:0005515|protein binding;GO:0007165|signal transduction	Up	0.00355551	Yes	2.18815
Camfl1|CFLO13700-PA	33.4302	44.7385	97.6248	287.367	PF00248.16|Aldo_ket_red		Up	0.000751251	Yes	2.18212
Camfl1|CFLO22656-PA	95.5245	87.9275	191.748	128.508	PF02174.12|IRS	GO:0005158|insulin receptor binding	Up	0.000751251	Yes	2.18075
Camfl1|CFLO21782-PA	681.199	730.072	1591.26	1223.65	PF00102.22|Y_phosphatase;PF00782.15|DSPc	GO:0004725|protein tyrosine phosphatase activity;GO:0008138|protein tyrosine/serine/threonine phosphatase activity;GO:0006470|protein dephosphorylation	Up	0.000751251	Yes	2.17959
Camfl1|CFLO14378-PA	11.057	20.401	44.1691	38.4618	PF05225.11|HTH_psq;PF05225.11|HTH_psq	GO:0003677|DNA binding	Up	0.000751251	Yes	2.16505
Camfl1|CFLO19860-PA	56.8885	48.7673	105.491	77.5111	PF04790.8|Sarcoglycan_1	GO:0016012|sarcoglycan complex;GO:0016021|integral component of membrane	Up	0.000751251	Yes	2.16315
Camfl1|CFLO20507-PA	6.33785	6.01196	13.0007	16.0398	PF10204.4|DuoxA	GO:0015031|protein transport;GO:0005789|endoplasmic reticulum membrane;GO:0016021|integral component of membrane	Up	0.0235265	Yes	2.16247
Camfl1|CFLO10989-PA	34.7976	38.923	84.0603	58.1067			Up	0.000751251	Yes	2.15966
Camfl1|CFLO22375-PA	27.724	34.8071	75.1661	128.004	PF07647.12|SAM_2;PF07647.12|SAM_2;PF13676.1|TIR_2;PF00536.25|SAM_1	GO:0005515|protein binding;GO:0007165|signal transduction	Up	0.000751251	Yes	2.1595
Camfl1|CFLO14528-PA	55.71	66.8981	144.459	116.045	PF05110.8|AF-4		Up	0.000751251	Yes	2.15939
Camfl1|CFLO23542-PA	19.9037	27.6522	59.6826	37.1941			Up	0.000751251	Yes	2.15833
Camfl1|CFLO19682-PA	5.04591	6.70617	14.4551	9.2367	PF12717.2|Cnd1;PF12922.2|Cnd1_N		Up	0.000751251	Yes	2.15549
Camfl1|CFLO14599-PA	75.5748	84.7696	182.562	170.021	PF02893.15|GRAM		Up	0.000751251	Yes	2.15363
Camfl1|CFLO21068-PA	108.335	100.148	215.505	219.146	PF00057.13|Ldl_recept_a;PF00057.13|Ldl_recept_a;PF00057.13|Ldl_recept_a;PF00057.13|Ldl_recept_a;PF00057.13|Ldl_recept_a;PF00057.13|Ldl_recept_a;PF00057.13|Ldl_recept_a;PF00057.13|Ldl_recept_a;PF00057.13|Ldl_recept_a;PF00058.12|Ldl_recept_b;PF00058.12|Ldl_recept_b;PF00041.16|fn3;PF00041.16|fn3	GO:0005515|protein binding	Up	0.0054229	Yes	2.15187
Camfl1|CFLO12598-PA	76.9731	40.315	86.6943	111.347	PF02450.10|LCAT;PF07819.8|PGAP1	GO:0006629|lipid metabolic process;GO:0008374|O-acyltransferase activity;GO:0006886|intracellular protein transport;GO:0016788|hydrolase activity, acting on ester bonds;GO:0006505|GPI anchor metabolic process	Up	0.000751251	Yes	2.15042
Camfl1|CFLO16674-PA	34.3663	32.3342	69.5199	49.8302	PF00211.15|Guanylate_cyc;PF07714.12|Pkinase_Tyr;PF00069.20|Pkinase;PF01094.23|ANF_receptor	GO:0009190|cyclic nucleotide biosynthetic process;GO:0005524|ATP binding;GO:0035556|intracellular signal transduction;GO:0004672|protein kinase activity;GO:0016849|phosphorus-oxygen lyase activity;GO:0006468|protein phosphorylation	Up	0.000751251	Yes	2.15004
Camfl1|CFLO17560-PA	16.531	12.1868	26.1718	33.6981	PF07162.6|B9-C2		Up	0.000751251	Yes	2.14755
Camfl1|CFLO15912-PA	14.2572	9.57605	20.5605	20.3794	PF00047.20|ig		Up	0.0229811	Yes	2.14708
Camfl1|CFLO20985-PA	8.47478	12.2279	26.2323	19.2719	PF13895.1|Ig_2;PF07686.12|V-set		Up	0.0161228	Yes	2.14528
Camfl1|CFLO15500-PA	10.655	14.7059	31.5321	23.5942			Up	0.000751251	Yes	2.14418
Camfl1|CFLO15082-PA	47.9019	70.2138	149.952	215.427	PF00053.19|Laminin_EGF;PF00053.19|Laminin_EGF;PF00053.19|Laminin_EGF		Up	0.000751251	Yes	2.13565
Camfl1|CFLO23154-PA	11.694	17.3429	36.9624	39.898	PF07714.12|Pkinase_Tyr;PF00069.20|Pkinase;PF06293.9|Kdo	GO:0009103|lipopolysaccharide biosynthetic process;GO:0005524|ATP binding;GO:0016020|membrane;GO:0004672|protein kinase activity;GO:0006468|protein phosphorylation;GO:0016773|phosphotransferase activity, alcohol group as acceptor	Up	0.000751251	Yes	2.13127
Camfl1|CFLO22118-PA	11.5392	14.0586	29.8808	21.0838	PF00028.12|Cadherin;PF00028.12|Cadherin;PF00028.12|Cadherin;PF00028.12|Cadherin;PF01049.12|Cadherin_C;PF02210.19|Laminin_G_2;PF00054.18|Laminin_G_1	GO:0007156|homophilic cell adhesion;GO:0016020|membrane;GO:0005509|calcium ion binding	Up	0.000751251	Yes	2.12545
Camfl1|CFLO13218-PA	8.09719	12.4907	26.534	34.9053	PF02145.10|Rap_GAP	GO:0005096|GTPase activator activity;GO:0051056|regulation of small GTPase mediated signal transduction	Up	0.000751251	Yes	2.1243
Camfl1|CFLO22138-PA	5.43775	5.4236	11.51	9.29824	PF12756.2|zf-C2H2_2;PF12756.2|zf-C2H2_2;PF12756.2|zf-C2H2_2;PF13912.1|zf-C2H2_6;PF13912.1|zf-C2H2_6;PF13912.1|zf-C2H2_6;PF00096.21|zf-C2H2	GO:0046872|metal ion binding	Up	0.00139605	Yes	2.12221
Camfl1|CFLO21167-PA	56.3553	56.9546	120.684	97.1197	PF00069.20|Pkinase;PF07714.12|Pkinase_Tyr	GO:0005524|ATP binding;GO:0004672|protein kinase activity;GO:0006468|protein phosphorylation	Up	0.000751251	Yes	2.11895
Camfl1|CFLO12868-PA	54.7543	41.7895	88.2294	67.7404	PF00083.19|Sugar_tr;PF07690.11|MFS_1;PF13599.1|Pentapeptide_4	GO:0022857|transmembrane transporter activity;GO:0016021|integral component of membrane;GO:0055085|transmembrane transport	Up	0.000751251	Yes	2.11128
Camfl1|CFLO22839-PA	49.548	41.8731	88.4044	78.6499	PF14598.1|PAS_11;PF08447.6|PAS_3;PF08447.6|PAS_3;PF00989.19|PAS;PF00989.19|PAS;PF00010.21|HLH	GO:0005515|protein binding;GO:0006355|regulation of transcription, DNA-templated;GO:0046983|protein dimerization activity	Up	0.000751251	Yes	2.11125
Camfl1|CFLO13853-PA	31.425	37.4319	78.896	118.827	PF01424.17|R3H	GO:0003676|nucleic acid binding	Up	0.000751251	Yes	2.10772
Camfl1|CFLO12754-PA	477.621	430.966	907.539	581.088			Up	0.0054229	Yes	2.10583
Camfl1|CFLO21411-PA	18.0119	14.0626	29.5959	27.3935			Up	0.0170544	Yes	2.10458
Camfl1|CFLO20657-PA	41.0098	64.1286	134.684	110.633	PF00001.16|7tm_1;PF00001.16|7tm_1	GO:0004930|G-protein coupled receptor activity;GO:0007186|G-protein coupled receptor signaling pathway;GO:0016021|integral component of membrane	Up	0.000751251	Yes	2.10022
Camfl1|CFLO19559-PA	237.736	208.099	436.478	432.357	PF04916.8|Phospholip_B;PF04916.8|Phospholip_B		Up	0.000751251	Yes	2.09745
Camfl1|CFLO21898-PA	16.1605	10.4032	21.8133	27.1373			Up	0.0170544	Yes	2.09679
Camfl1|CFLO16420-PA	15.151	22.2559	46.5001	30.1061	PF08540.5|HMG_CoA_synt_C;PF01154.12|HMG_CoA_synt_N	GO:0008299|isoprenoid biosynthetic process;GO:0004421|hydroxymethylglutaryl-CoA synthase activity	Up	0.000751251	Yes	2.08934
Camfl1|CFLO21008-PA	12.374	14.1867	29.6374	31.2977			Up	0.00834737	Yes	2.0891
Camfl1|CFLO17242-PA	34.9142	33.0697	69.0457	75.4786	PF00505.14|HMG_box;PF09011.5|HMG_box_2		Up	0.000751251	Yes	2.08788
Camfl1|CFLO21738-PA	57.8267	45.7304	95.4078	86.4028	PF15313.1|HEXIM	GO:0004861|cyclin-dependent protein serine/threonine kinase inhibitor activity;GO:0005737|cytoplasm;GO:0017069|snRNA binding;GO:0005634|nucleus;GO:0000122|negative regulation of transcription from RNA polymerase II promoter	Up	0.000751251	Yes	2.08631
Camfl1|CFLO20319-PA	16.777	12.0639	25.165	29.3967	PF13855.1|LRR_8;PF13855.1|LRR_8;PF13855.1|LRR_8;PF13855.1|LRR_8;PF00560.28|LRR_1;PF00560.28|LRR_1;PF00560.28|LRR_1;PF13306.1|LRR_5;PF13306.1|LRR_5;PF13516.1|LRR_6;PF13504.1|LRR_7;PF13504.1|LRR_7;PF13504.1|LRR_7;PF13504.1|LRR_7	GO:0005515|protein binding	Up	0.00198307	Yes	2.08598
Camfl1|CFLO18820-PA	47.0983	58.5706	122.007	104.45	PF00178.17|Ets;PF02198.11|SAM_PNT	GO:0005634|nucleus;GO:0006355|regulation of transcription, DNA-templated;GO:0043565|sequence-specific DNA binding;GO:0003700|sequence-specific DNA binding transcription factor activity	Up	0.000751251	Yes	2.08308
Camfl1|CFLO17418-PA	107.508	132.47	275.532	153.392			Up	0.0497071	Yes	2.07996
Camfl1|CFLO13806-PA	23.1608	30.4067	63.2196	82.2488			Up	0.000751251	Yes	2.07913
Camfl1|CFLO15415-PA	85.7925	71.0493	147.454	120.016	PF12796.2|Ank_2;PF12796.2|Ank_2;PF12796.2|Ank_2;PF00023.25|Ank;PF00023.25|Ank;PF00023.25|Ank;PF00023.25|Ank;PF13857.1|Ank_5;PF13637.1|Ank_4;PF13637.1|Ank_4;PF13606.1|Ank_3	GO:0005515|protein binding	Up	0.000751251	Yes	2.07538
Camfl1|CFLO14012-PA	16.5571	19.8478	41.1822	25.9316	PF02437.12|Ski_Sno;PF08782.5|c-SKI_SMAD_bind	GO:0046332|SMAD binding;GO:0005634|nucleus	Up	0.000751251	Yes	2.0749
Camfl1|CFLO12844-PA	68.578	59.0074	122.095	93.2624	PF11816.3|DUF3337;PF00400.27|WD40;PF00400.27|WD40;PF00400.27|WD40;PF00400.27|WD40;PF00400.27|WD40;PF00400.27|WD40	GO:0005515|protein binding	Up	0.000751251	Yes	2.06915
Camfl1|CFLO24957-PA	2.81329	4.74858	9.81459	4.89514	PF13465.1|zf-H2C2_2;PF13465.1|zf-H2C2_2;PF00096.21|zf-C2H2;PF00096.21|zf-C2H2	GO:0046872|metal ion binding	Up	0.00794552	Yes	2.06685
Camfl1|CFLO17548-PA	266.444	296.273	611.305	485.524	PF02854.14|MIF4G;PF02020.13|W2;PF02847.12|MA3	GO:0005515|protein binding;GO:0003723|RNA binding	Up	0.00451079	Yes	2.06332
Camfl1|CFLO11976-PA	613.168	549.847	1133.93	654.419	PF06553.7|BNIP3	GO:0016021|integral component of membrane;GO:0005740|mitochondrial envelope;GO:0043065|positive regulation of apoptotic process	Up	0.000751251	Yes	2.06226
Camfl1|CFLO14665-PA	129.725	125.422	258.538	292.241			Up	0.000751251	Yes	2.06134
Camfl1|CFLO17935-PA	10.4955	11.7024	24.1139	26.3963	PF05225.11|HTH_psq	GO:0003677|DNA binding	Up	0.0120893	Yes	2.06059
Camfl1|CFLO22028-PA	19.5901	19.6241	40.4328	36.3044	PF00642.19|zf-CCCH	GO:0046872|metal ion binding	Up	0.000751251	Yes	2.06036
Camfl1|CFLO17113-PA	55.2015	65.7205	135.177	93.9076	PF00069.20|Pkinase;PF07714.12|Pkinase_Tyr;PF07714.12|Pkinase_Tyr	GO:0005524|ATP binding;GO:0004672|protein kinase activity;GO:0006468|protein phosphorylation	Up	0.000751251	Yes	2.05685
Camfl1|CFLO16849-PA	32.4598	18.4293	37.8979	26.0812	PF00071.17|Ras;PF08477.8|Miro	GO:0007264|small GTPase mediated signal transduction;GO:0005525|GTP binding;GO:0005622|intracellular	Up	0.00711522	Yes	2.05639
Camfl1|CFLO24841-PA	28.6394	35.3714	72.6486	62.0253	PF00096.21|zf-C2H2;PF00096.21|zf-C2H2;PF00096.21|zf-C2H2;PF13465.1|zf-H2C2_2;PF13465.1|zf-H2C2_2;PF13465.1|zf-H2C2_2;PF13894.1|zf-C2H2_4;PF13894.1|zf-C2H2_4;PF13894.1|zf-C2H2_4	GO:0046872|metal ion binding	Up	0.000751251	Yes	2.05388
Camfl1|CFLO13890-PA	51.266	64.1111	131.614	81.1015	PF04752.7|ChaC		Up	0.000751251	Yes	2.05291
Camfl1|CFLO13765-PA	50.7367	49.3046	101.05	72.9052	PF08344.6|TRP_2;PF12796.2|Ank_2;PF12796.2|Ank_2;PF13637.1|Ank_4;PF00023.25|Ank;PF13606.1|Ank_3	GO:0005515|protein binding	Up	0.000751251	Yes	2.0495
Camfl1|CFLO22721-PA	3.33488	5.31029	10.8613	15.7939	PF00055.12|Laminin_N;PF00053.19|Laminin_EGF		Up	0.0269033	Yes	2.04533
Camfl1|CFLO16053-PA	32.7661	44.6182	91.1353	65.3429	PF00093.13|VWC;PF00093.13|VWC;PF00093.13|VWC;PF07452.7|CHRD	GO:0005515|protein binding	Up	0.000751251	Yes	2.04256
Camfl1|CFLO19234-PA	4.94383	6.20705	12.6719	7.81395	PF00060.21|Lig_chan;PF01094.23|ANF_receptor;PF00497.15|SBP_bac_3;PF10613.4|Lig_chan-Glu_bd;PF13458.1|Peripla_BP_6	GO:0004970|ionotropic glutamate receptor activity;GO:0005234|extracellular-glutamate-gated ion channel activity;GO:0006810|transport;GO:0016020|membrane;GO:0005215|transporter activity	Up	0.00305263	Yes	2.04153
Camfl1|CFLO11709-PA	86.2361	75.973	154.885	271.759			Up	0.0240834	Yes	2.03868
Camfl1|CFLO16243-PA	11.7687	13.2998	27.1101	35.0734	PF02210.19|Laminin_G_2;PF02210.19|Laminin_G_2;PF02210.19|Laminin_G_2;PF00054.18|Laminin_G_1;PF00054.18|Laminin_G_1;PF00054.18|Laminin_G_1;PF00008.22|EGF;PF12661.2|hEGF	GO:0005515|protein binding	Up	0.000751251	Yes	2.03838
Camfl1|CFLO13823-PA	7.12459	10.7777	21.9648	24.389	PF12796.2|Ank_2;PF12796.2|Ank_2;PF00023.25|Ank;PF00023.25|Ank;PF00023.25|Ank;PF00023.25|Ank;PF13637.1|Ank_4;PF13637.1|Ank_4;PF13857.1|Ank_5;PF13606.1|Ank_3;PF13606.1|Ank_3	GO:0005515|protein binding	Up	0.00198307	Yes	2.03799
Camfl1|CFLO16618-PA	21.3526	23.2362	47.2751	41.9678	PF00651.26|BTB;PF05225.11|HTH_psq	GO:0003677|DNA binding;GO:0005515|protein binding	Up	0.000751251	Yes	2.03455
Camfl1|CFLO23168-PA	7.98132	16.6418	33.8031	21.0268			Up	0.0197786	Yes	2.03122
Camfl1|CFLO15704-PA	40.5	59.1704	119.952	112.289	PF00622.23|SPRY;PF07525.11|SOCS_box	GO:0035556|intracellular signal transduction;GO:0005515|protein binding	Up	0.000751251	Yes	2.02723
Camfl1|CFLO14153-PA	34.7543	37.9258	76.874	72.6428	PF00069.20|Pkinase;PF07714.12|Pkinase_Tyr;PF08912.6|Rho_Binding;PF00169.24|PH	GO:0017048|Rho GTPase binding;GO:0005524|ATP binding;GO:0004672|protein kinase activity;GO:0006468|protein phosphorylation	Up	0.000751251	Yes	2.02696
Camfl1|CFLO22346-PA	67.6713	97.6712	197.853	204.354	PF01369.15|Sec7;PF00169.24|PH;PF15413.1|PH_11	GO:0005086|ARF guanyl-nucleotide exchange factor activity;GO:0032012|regulation of ARF protein signal transduction	Up	0.000751251	Yes	2.0257
Camfl1|CFLO16649-PA	46.0088	43.9542	88.9396	45.1448	PF00089.21|Trypsin	GO:0006508|proteolysis;GO:0004252|serine-type endopeptidase activity	Up	0.000751251	Yes	2.02346
Camfl1|CFLO21661-PA	5.5502	7.65213	15.4646	17.3091			Up	0.0110057	Yes	2.02095
Camfl1|CFLO21717-PA	136.018	123.926	250.169	173.237	PF00179.21|UQ_con	GO:0016881|acid-amino acid ligase activity	Up	0.000751251	Yes	2.0187
Camfl1|CFLO17563-PA	17.0916	23.6398	47.6893	42.466	PF12490.3|BCAS3		Up	0.000751251	Yes	2.01733
Camfl1|CFLO16095-PA	115.254	127.357	256.586	216.366	PF00319.13|SRF-TF;PF12347.3|HJURP_C	GO:0003677|DNA binding;GO:0046983|protein dimerization activity	Up	0.000751251	Yes	2.0147
Camfl1|CFLO20207-PA	55.018	62.6503	126.211	88.0517	PF01485.16|IBR	GO:0008270|zinc ion binding	Up	0.00711522	Yes	2.01453
Camfl1|CFLO14394-PA	23.9366	20.0819	40.4526	43.522			Up	0.000751251	Yes	2.01438
Camfl1|CFLO17996-PA	16.2739	18.547	37.2748	7.73596	PF07993.7|NAD_binding_4;PF03015.14|Sterile;PF01073.14|3Beta_HSD;PF01370.16|Epimerase;PF02719.10|Polysacc_synt_2	GO:0003854|3-beta-hydroxy-delta5-steroid dehydrogenase activity;GO:0080019|fatty-acyl-CoA reductase (alcohol-forming) activity;GO:0044237|cellular metabolic process;GO:0050662|coenzyme binding;GO:0006694|steroid biosynthetic process;GO:0009058|biosynthetic process;GO:0055114|oxidation-reduction process;GO:0003824|catalytic activity;GO:0016616|oxidoreductase activity, acting on the CH-OH group of …	Up	0.00139605	Yes	2.00975
Camfl1|CFLO15811-PA	63.2146	58.7963	118.072	105.763	PF07264.6|EI24		Up	0.000751251	Yes	2.00815
Camfl1|CFLO14703-PA	27.3822	39.6741	79.6691	74.3769	PF00439.20|Bromodomain;PF00628.24|PHD;PF00628.24|PHD;PF01429.14|MBD;PF04218.8|CENP-B_N;PF02791.12|DDT	GO:0003677|DNA binding;GO:0005515|protein binding;GO:0005634|nucleus	Up	0.00198307	Yes	2.00809
Camfl1|CFLO18043-PA	85.032	104.684	209.825	191.006	PF00503.15|G-alpha;PF00025.16|Arf	GO:0031683|G-protein beta/gamma-subunit complex binding;GO:0019001|guanyl nucleotide binding;GO:0005525|GTP binding;GO:0004871|signal transducer activity;GO:0003924|GTPase activity;GO:0007186|G-protein coupled receptor signaling pathway	Up	0.000751251	Yes	2.00437
Camfl1|CFLO17419-PA	44.2816	74.8037	149.781	90.1994	PF00651.26|BTB;PF05605.7|zf-Di19;PF13894.1|zf-C2H2_4;PF00096.21|zf-C2H2	GO:0046872|metal ion binding;GO:0005515|protein binding	Up	0.000751251	Yes	2.00232

## Sheet: Down_Control_vs_Manipulation
All down-regulated Camponotus floridanus homologs (2-fold and significant Q<0.05, minimum expression of 4) in live manipulated Camponotus castaneus ant heads (Manipulated Biting Behavior samples) compared to gene expression in healthy Camponotus castaneus ant heads at the same time of day; 10 AM (Ant Controls at 10AM samples)
ProteinId	HA2	HA10	CcL	CcD	PFAM annotation	GO annotation (terminal nodes only)	HA10 -> CcL: Up/Down	HA10 -> CcL: q value	HA10 -> CcL: : q-value <= 0.05, fold change >= 2, and >= 1 sample with >= 4 expression value?	fold Down HA10 -> CcL
Camfl1|CFLO14147-PA	29.0572	20.6346	0	6.86441			Down	0.00451079	Yes	Infinite
Camfl1|CFLO16382-PA	13.3652	20.3324	0	0			Down	0.000751251	Yes	Infinite
Camfl1|CFLO19918-PA	12.5635	4.67378	0	1.00302	PF00708.13|Acylphosphatase		Down	0.0110057	Yes	Infinite
Camfl1|CFLO21093-PA	13.6444	13.031	0	0.655145	PF13883.1|Pyrid_oxidase_2		Down	0.000751251	Yes	Infinite
Camfl1|CFLO21263-PA	1.97075	8.06259	0	3.06234			Down	0.0232616	Yes	Infinite
Camfl1|CFLO23312-PA	1.13758	9.222	0	2.40112			Down	0.0274756	Yes	Infinite
Camfl1|CFLO26154-PA	10.9912	6.32886	0	4.53219	PF00676.15|E1_dh	GO:0008152|metabolic process;GO:0016624|oxidoreductase activity, acting on the aldehyde or oxo group of donors, disulfide as acceptor	Down	0.0274756	Yes	Infinite
Camfl1|CFLO15944-PA	390.094	578.995	3.45982	2.80344	PF00128.19|Alpha-amylase	GO:0005975|carbohydrate metabolic process;GO:0003824|catalytic activity;GO:0043169|cation binding	Down	0.000751251	Yes	167.348
Camfl1|CFLO22481-PA	123.182	130.205	1.70561	3.23937	PF00026.18|Asp;PF00026.18|Asp;PF14543.1|TAXi_N	GO:0006508|proteolysis;GO:0004190|aspartic-type endopeptidase activity	Down	0.000751251	Yes	76.3393
Camfl1|CFLO14321-PA	269.324	300.858	6.98964	5.91127	PF01408.17|GFO_IDH_MocA;PF02894.12|GFO_IDH_MocA_C	GO:0016491|oxidoreductase activity;GO:0055114|oxidation-reduction process;GO:0008152|metabolic process	Down	0.000751251	Yes	43.0434
Camfl1|CFLO15397-PA	270.996	355.476	12.6134	14.9059	PF00135.23|COesterase;PF07859.8|Abhydrolase_3	GO:0016787|hydrolase activity;GO:0008152|metabolic process	Down	0.000751251	Yes	28.1824
Camfl1|CFLO16999-PA	15.5483	29.8513	1.20642	2.14177	PF08030.7|NAD_binding_6;PF00036.27|EF-hand_1;PF13499.1|EF-hand_7;PF13405.1|EF-hand_6;PF13405.1|EF-hand_6;PF08022.7|FAD_binding_8;PF13833.1|EF-hand_8;PF13202.1|EF-hand_5;PF13202.1|EF-hand_5;PF00970.19|FAD_binding_6	GO:0016491|oxidoreductase activity;GO:0005509|calcium ion binding;GO:0055114|oxidation-reduction process	Down	0.000751251	Yes	24.7437
Camfl1|CFLO13023-PA	185.601	261.218	10.8724	20.7283	PF03723.9|Hemocyanin_C;PF00372.14|Hemocyanin_M;PF03722.9|Hemocyanin_N;PF00264.15|Tyrosinase	GO:0016491|oxidoreductase activity;GO:0008152|metabolic process	Down	0.000751251	Yes	24.0258
Camfl1|CFLO14025-PA	84.2336	101.303	4.3805	3.384	PF00135.23|COesterase;PF07859.8|Abhydrolase_3	GO:0016787|hydrolase activity;GO:0008152|metabolic process	Down	0.000751251	Yes	23.1259
Camfl1|CFLO13165-PA	68.7917	46.0376	1.9988	0.763568	PF06441.7|EHN;PF00561.15|Abhydrolase_1;PF12697.2|Abhydrolase_6		Down	0.0106398	Yes	23.0326
Camfl1|CFLO21861-PA	5629.15	6152.65	272.321	256.637	PF00732.14|GMC_oxred_N;PF05199.8|GMC_oxred_C	GO:0016614|oxidoreductase activity, acting on CH-OH group of donors;GO:0055114|oxidation-reduction process;GO:0050660|flavin adenine dinucleotide binding	Down	0.00629713	Yes	22.5934
Camfl1|CFLO22270-PA	37.0683	28.8516	1.37935	0.384787	PF01266.19|DAO	GO:0016491|oxidoreductase activity;GO:0055114|oxidation-reduction process	Down	0.00912969	Yes	20.9168
Camfl1|CFLO13303-PA	7045.18	8686.07	428.325	313.708	PF00128.19|Alpha-amylase;PF12335.3|SBF2	GO:0005975|carbohydrate metabolic process;GO:0003824|catalytic activity;GO:0043169|cation binding	Down	0.000751251	Yes	20.2792
Camfl1|CFLO18090-PA	34.1615	35.9299	2.05803	0.577774	PF01347.17|Vitellogenin_N;PF09172.6|DUF1943;PF06448.6|DUF1081	GO:0006869|lipid transport;GO:0005319|lipid transporter activity	Down	0.000751251	Yes	17.4584
Camfl1|CFLO14278-PA	3529.07	2671.84	154.844	42.4003	PF00405.12|Transferrin	GO:0006826|iron ion transport;GO:0006879|cellular iron ion homeostasis;GO:0008199|ferric iron binding;GO:0005576|extracellular region	Down	0.000751251	Yes	17.255
Camfl1|CFLO19579-PA	103.008	205.373	12.4204	15.4938	PF07690.11|MFS_1;PF07690.11|MFS_1;PF07690.11|MFS_1	GO:0016021|integral component of membrane;GO:0055085|transmembrane transport	Down	0.000751251	Yes	16.5351
Camfl1|CFLO14521-PA	73.658	64.6424	4.27923	0.700208	PF01571.16|GCV_T;PF08669.6|GCV_T_C	GO:0006546|glycine catabolic process;GO:0005737|cytoplasm;GO:0004047|aminomethyltransferase activity	Down	0.000751251	Yes	15.1061
Camfl1|CFLO18691-PA	2227.82	2258.49	160.29	161.943	PF00450.17|Peptidase_S10;PF00450.17|Peptidase_S10	GO:0006508|proteolysis;GO:0004185|serine-type carboxypeptidase activity	Down	0.000751251	Yes	14.09
Camfl1|CFLO23119-PA	670.144	1000.54	72.8081	2.30511			Down	0.000751251	Yes	13.7422
Camfl1|CFLO18589-PA	19.1807	26.8117	2.06061	0.675909	PF00194.16|Carb_anhydrase		Down	0.0025369	Yes	13.0115
Camfl1|CFLO22533-PA	58.8086	48.0175	3.77774	2.88593	PF00685.22|Sulfotransfer_1	GO:0008146|sulfotransferase activity	Down	0.000751251	Yes	12.7106
Camfl1|CFLO18772-PA	488.283	433.539	34.7618	23.5308	PF00128.19|Alpha-amylase;PF00128.19|Alpha-amylase;PF02806.13|Alpha-amylase_C;PF02806.13|Alpha-amylase_C	GO:0005975|carbohydrate metabolic process;GO:0003824|catalytic activity;GO:0043169|cation binding	Down	0.000751251	Yes	12.4717
Camfl1|CFLO21825-PA	5.9058	9.46531	0.796156	0.512056	PF02872.13|5_nucleotid_C;PF00149.23|Metallophos	GO:0009166|nucleotide catabolic process;GO:0016787|hydrolase activity	Down	0.00950055	Yes	11.8888
Camfl1|CFLO17276-PA	32.6357	33.9294	2.9401	1.5521	PF00135.23|COesterase;PF07859.8|Abhydrolase_3	GO:0016787|hydrolase activity;GO:0008152|metabolic process	Down	0.000751251	Yes	11.5402
Camfl1|CFLO14731-PA	17.5138	35.5783	3.09803	0	PF07690.11|MFS_1;PF07690.11|MFS_1	GO:0016021|integral component of membrane;GO:0055085|transmembrane transport	Down	0.000751251	Yes	11.4842
Camfl1|CFLO20283-PA	32.249	78.829	7.11909	9.3923			Down	0.000751251	Yes	11.0729
Camfl1|CFLO19240-PA	35.0266	30.9489	2.82355	4.21214	PF00001.16|7tm_1;PF10320.4|7TM_GPCR_Srsx;PF10328.4|7TM_GPCR_Srx	GO:0004930|G-protein coupled receptor activity;GO:0007186|G-protein coupled receptor signaling pathway;GO:0016021|integral component of membrane	Down	0.000751251	Yes	10.961
Camfl1|CFLO14328-PA	82.1858	91.58	8.45642	5.87853	PF00002.19|7tm_2;PF02793.17|HRM	GO:0004930|G-protein coupled receptor activity;GO:0007186|G-protein coupled receptor signaling pathway;GO:0016021|integral component of membrane;GO:0016020|membrane	Down	0.000751251	Yes	10.8296
Camfl1|CFLO22686-PA	1560.79	1788.93	167.799	6.68549	PF13855.1|LRR_8;PF13855.1|LRR_8;PF13855.1|LRR_8;PF13855.1|LRR_8;PF13855.1|LRR_8;PF13855.1|LRR_8;PF12799.2|LRR_4;PF13306.1|LRR_5;PF13306.1|LRR_5;PF13306.1|LRR_5;PF00560.28|LRR_1;PF00560.28|LRR_1;PF00560.28|LRR_1;PF00560.28|LRR_1;PF00560.28|LRR_1;PF00560.28|LRR_1;PF13504.1|LRR_7;PF13504.1|LRR_7;PF13504.1|LRR_7;PF13516.1|LRR_6;PF13516.1|LRR_6	GO:0005515|protein binding	Down	0.000751251	Yes	10.6611
Camfl1|CFLO21558-PA	3.08519	332.981	31.3712	8.66293	PF03392.8|OS-D		Down	0.000751251	Yes	10.6142
Camfl1|CFLO19993-PA	32.2173	32.4871	3.13	1.24993	PF00083.19|Sugar_tr;PF07690.11|MFS_1	GO:0022857|transmembrane transporter activity;GO:0016021|integral component of membrane;GO:0055085|transmembrane transport	Down	0.000751251	Yes	10.3793
Camfl1|CFLO22116-PA	53.2338	37.2394	3.6129	6.06097	PF00202.16|Aminotran_3	GO:0030170|pyridoxal phosphate binding;GO:0008483|transaminase activity	Down	0.000751251	Yes	10.3073
Camfl1|CFLO14007-PA	1137.99	1598.85	156.353	54.3225	PF05153.10|DUF706	GO:0050113|inositol oxygenase activity;GO:0055114|oxidation-reduction process;GO:0019310|inositol catabolic process;GO:0005737|cytoplasm;GO:0005506|iron ion binding	Down	0.000751251	Yes	10.2259
Camfl1|CFLO21250-PA	47.5029	41.7267	4.09745	5.40095	PF02347.11|GDC-P;PF02347.11|GDC-P;PF01212.16|Beta_elim_lyase	GO:0004375|glycine dehydrogenase (decarboxylating) activity;GO:0016829|lyase activity;GO:0006520|cellular amino acid metabolic process;GO:0055114|oxidation-reduction process;GO:0006546|glycine catabolic process	Down	0.000751251	Yes	10.1836
Camfl1|CFLO15551-PA	5178.43	4979.76	498.1	263.182	PF01395.17|PBP_GOBP	GO:0005549|odorant binding	Down	0.000751251	Yes	9.99751
Camfl1|CFLO22482-PA	1476.01	1720.76	172.651	96.2029	PF00026.18|Asp;PF14543.1|TAXi_N	GO:0006508|proteolysis;GO:0004190|aspartic-type endopeptidase activity	Down	0.000751251	Yes	9.9667
Camfl1|CFLO21398-PA	318.842	304.347	30.7007	22.6416	PF00106.20|adh_short;PF13561.1|adh_short_C2;PF08659.5|KR;PF13460.1|NAD_binding_10;PF01370.16|Epimerase	GO:0016491|oxidoreductase activity;GO:0003824|catalytic activity;GO:0008152|metabolic process;GO:0050662|coenzyme binding;GO:0044237|cellular metabolic process	Down	0.000751251	Yes	9.91336
Camfl1|CFLO14584-PA	78.1502	62.318	6.54803	0.394321	PF05995.7|CDO_I;PF07847.7|DUF1637	GO:0055114|oxidation-reduction process;GO:0047800|cysteamine dioxygenase activity;GO:0017172|cysteine dioxygenase activity;GO:0005506|iron ion binding;GO:0046439|L-cysteine metabolic process	Down	0.000751251	Yes	9.51706
Camfl1|CFLO14299-PA	9.63607	13.9404	1.47696	0.490827	PF00282.14|Pyridoxal_deC;PF00266.14|Aminotran_5	GO:0008152|metabolic process;GO:0016831|carboxy-lyase activity;GO:0019752|carboxylic acid metabolic process;GO:0030170|pyridoxal phosphate binding	Down	0.00198307	Yes	9.43858
Camfl1|CFLO13378-PA	294.812	205.801	22.4712	63.6144	PF00010.21|HLH	GO:0046983|protein dimerization activity	Down	0.000751251	Yes	9.15843
Camfl1|CFLO16608-PA	29.6126	21.8889	2.59424	0.401705	PF00876.13|Innexin	GO:0005921|gap junction	Down	0.000751251	Yes	8.4375
Camfl1|CFLO18004-PA	20.5525	69.8479	8.5076	7.96277			Down	0.00355551	Yes	8.21006
Camfl1|CFLO13952-PA	98.4237	182.25	22.5688	32.3822	PF00350.18|Dynamin_N;PF01926.18|MMR_HSR1	GO:0005525|GTP binding;GO:0003924|GTPase activity	Down	0.000751251	Yes	8.07531
Camfl1|CFLO16919-PA	1668.14	1209.73	152.841	8.2077	PF01607.19|CBM_14	GO:0008061|chitin binding;GO:0005576|extracellular region;GO:0006030|chitin metabolic process	Down	0.000751251	Yes	7.91496
Camfl1|CFLO13367-PA	33.4283	36.5362	4.67176	2.05439	PF01347.17|Vitellogenin_N	GO:0006869|lipid transport;GO:0005319|lipid transporter activity	Down	0.000751251	Yes	7.82065
Camfl1|CFLO20603-PA	212.458	171.381	21.9901	18.4881	PF01268.14|FTHFS;PF02882.14|THF_DHG_CYH_C;PF00763.18|THF_DHG_CYH	GO:0009396|folic acid-containing compound biosynthetic process;GO:0005524|ATP binding;GO:0004488|methylenetetrahydrofolate dehydrogenase (NADP+) activity;GO:0004329|formate-tetrahydrofolate ligase activity;GO:0055114|oxidation-reduction process;GO:0003824|catalytic activity	Down	0.000751251	Yes	7.79355
Camfl1|CFLO13270-PA	1.28002	324.361	41.9016	36.7398	PF01395.17|PBP_GOBP	GO:0005549|odorant binding	Down	0.000751251	Yes	7.74102
Camfl1|CFLO21486-PA	31.427	30.2594	4.15711	6.31175	PF00656.17|Peptidase_C14	GO:0006508|proteolysis;GO:0004197|cysteine-type endopeptidase activity	Down	0.00875512	Yes	7.27895
Camfl1|CFLO17234-PA	1.25955	105.185	14.4789	14.5688	PF00067.17|p450	GO:0005506|iron ion binding;GO:0055114|oxidation-reduction process;GO:0016705|oxidoreductase activity, acting on paired donors, with incorporation or reduction of molecular oxygen;GO:0020037|heme binding	Down	0.000751251	Yes	7.26471
Camfl1|CFLO20810-PA	450.348	382.562	53.2327	23.8136	PF02221.10|E1_DerP2_DerF2		Down	0.000751251	Yes	7.1866
Camfl1|CFLO19063-PA	539.523	335.915	47.3025	5.06638	PF05721.8|PhyH		Down	0.000751251	Yes	7.10142
Camfl1|CFLO15022-PA	31.2626	31.9442	4.57956	1.45234	PF02535.17|Zip	GO:0030001|metal ion transport;GO:0046873|metal ion transmembrane transporter activity;GO:0016020|membrane;GO:0055085|transmembrane transport	Down	0.000751251	Yes	6.97539
Camfl1|CFLO16251-PA	4.55598	70.6517	10.2957	43.5995	PF03392.8|OS-D		Down	0.00139605	Yes	6.86225
Camfl1|CFLO19218-PA	821.885	951.867	147.384	53.444	PF03727.11|Hexokinase_2;PF00349.16|Hexokinase_1	GO:0005975|carbohydrate metabolic process;GO:0005524|ATP binding;GO:0016773|phosphotransferase activity, alcohol group as acceptor	Down	0.000751251	Yes	6.45841
Camfl1|CFLO17340-PA	112.203	103.873	16.0895	3.15861	PF00701.17|DHDPS	GO:0016829|lyase activity;GO:0008152|metabolic process	Down	0.000751251	Yes	6.45595
Camfl1|CFLO22283-PA	134.901	175.29	27.3528	37.7052	PF00083.19|Sugar_tr;PF07690.11|MFS_1	GO:0022857|transmembrane transporter activity;GO:0016021|integral component of membrane;GO:0055085|transmembrane transport	Down	0.000751251	Yes	6.40848
Camfl1|CFLO19692-PA	44.5229	51.6936	8.13847	6.35199	PF01557.13|FAA_hydrolase;PF09298.6|FAA_hydrolase_N	GO:0008152|metabolic process;GO:0009072|aromatic amino acid family metabolic process;GO:0003824|catalytic activity;GO:0004334|fumarylacetoacetase activity	Down	0.000751251	Yes	6.35176
Camfl1|CFLO14541-PA	20.5532	21.5993	3.45798	0.994921	PF03128.9|CXCXC		Down	0.0456418	Yes	6.24622
Camfl1|CFLO19476-PA	8.57757	12.8422	2.06469	2.12699	PF00067.17|p450;PF00067.17|p450	GO:0005506|iron ion binding;GO:0055114|oxidation-reduction process;GO:0016705|oxidoreductase activity, acting on paired donors, with incorporation or reduction of molecular oxygen;GO:0020037|heme binding	Down	0.0106398	Yes	6.21992
Camfl1|CFLO15033-PA	24.418	44.5264	7.23986	2.22966	PF00650.15|CRAL_TRIO;PF13716.1|CRAL_TRIO_2		Down	0.000751251	Yes	6.15017
Camfl1|CFLO18725-PA	306.312	426.353	69.7077	25.0858	PF00728.17|Glyco_hydro_20;PF14845.1|Glycohydro_20b2	GO:0005975|carbohydrate metabolic process;GO:0004553|hydrolase activity, hydrolyzing O-glycosyl compounds	Down	0.000751251	Yes	6.1163
Camfl1|CFLO14240-PA	7.61411	12.9096	2.11129	0	PF00230.15|MIP	GO:0006810|transport;GO:0005215|transporter activity;GO:0016020|membrane	Down	0.0215266	Yes	6.11456
Camfl1|CFLO23514-PA	317.722	260.865	43.2632	34.7269	PF08240.7|ADH_N;PF00107.21|ADH_zinc_N	GO:0016491|oxidoreductase activity;GO:0008270|zinc ion binding;GO:0055114|oxidation-reduction process	Down	0.000751251	Yes	6.02972
Camfl1|CFLO22180-PA	21.7789	25.6574	4.2595	4.09777			Down	0.000751251	Yes	6.02357
Camfl1|CFLO14618-PA	15.7749	23.6302	3.92968	4.05902	PF00650.15|CRAL_TRIO		Down	0.00198307	Yes	6.01326
Camfl1|CFLO18885-PA	2434.53	2506.95	428.849	29.7258	PF07464.6|ApoLp-III	GO:0005576|extracellular region;GO:0006869|lipid transport;GO:0008289|lipid binding	Down	0.000751251	Yes	5.84576
Camfl1|CFLO13443-PA	14.5692	11.461	2.04747	2.82336	PF07714.12|Pkinase_Tyr;PF00069.20|Pkinase	GO:0005524|ATP binding;GO:0004672|protein kinase activity;GO:0006468|protein phosphorylation	Down	0.000751251	Yes	5.59764
Camfl1|CFLO23300-PA	43.5674	18.5215	3.34399	2.7145	PF00049.13|Insulin	GO:0005576|extracellular region;GO:0005179|hormone activity	Down	0.0102692	Yes	5.53874
Camfl1|CFLO18520-PA	213.883	277.409	51.6853	39.0403	PF00464.14|SHMT	GO:0006563|L-serine metabolic process;GO:0004372|glycine hydroxymethyltransferase activity;GO:0006544|glycine metabolic process	Down	0.000751251	Yes	5.36727
Camfl1|CFLO16107-PA	116.014	450.852	84.2706	8.33009	PF01097.13|Defensin_2	GO:0006952|defense response	Down	0.000751251	Yes	5.35005
Camfl1|CFLO23450-PA	44.4479	41.8095	7.82264	0	PF03650.8|MPC	GO:0006850|mitochondrial pyruvate transport;GO:0005743|mitochondrial inner membrane	Down	0.0412586	Yes	5.34468
Camfl1|CFLO18299-PA	15.5018	33.6386	6.30686	0	PF01979.15|Amidohydro_1	GO:0016787|hydrolase activity	Down	0.0161228	Yes	5.33365
Camfl1|CFLO17366-PA	28.0986	62.3298	11.7172	13.7809	PF03281.9|Mab-21		Down	0.000751251	Yes	5.31951
Camfl1|CFLO23438-PA	8.62688	9.01961	1.69996	3.95947	PF00704.23|Glyco_hydro_18	GO:0005975|carbohydrate metabolic process;GO:0004553|hydrolase activity, hydrolyzing O-glycosyl compounds	Down	0.0120893	Yes	5.30578
Camfl1|CFLO18311-PA	6.8086	5.00132	0.943671	0.353053	PF00067.17|p450;PF00067.17|p450	GO:0005506|iron ion binding;GO:0055114|oxidation-reduction process;GO:0016705|oxidoreductase activity, acting on paired donors, with incorporation or reduction of molecular oxygen;GO:0020037|heme binding	Down	0.0312145	Yes	5.29986
Camfl1|CFLO14530-PA	32.8848	44.7169	8.47401	3.78517	PF06468.8|Spond_N;PF00090.14|TSP_1;PF00090.14|TSP_1;PF00090.14|TSP_1;PF00090.14|TSP_1;PF02014.11|Reeler;PF00014.18|Kunitz_BPTI	GO:0004867|serine-type endopeptidase inhibitor activity	Down	0.000751251	Yes	5.27695
Camfl1|CFLO17694-PA	135.077	100.328	19.0648	17.7469	PF00441.19|Acyl-CoA_dh_1;PF02771.11|Acyl-CoA_dh_N;PF08028.6|Acyl-CoA_dh_2;PF02770.14|Acyl-CoA_dh_M	GO:0016491|oxidoreductase activity;GO:0016627|oxidoreductase activity, acting on the CH-CH group of donors;GO:0003995|acyl-CoA dehydrogenase activity;GO:0055114|oxidation-reduction process;GO:0008152|metabolic process;GO:0050660|flavin adenine dinucleotide binding	Down	0.000751251	Yes	5.26247
Camfl1|CFLO22800-PA	7.69325	8.12533	1.54667	0.248835	PF00930.16|DPPIV_N;PF00326.16|Peptidase_S9	GO:0006508|proteolysis;GO:0008236|serine-type peptidase activity;GO:0016020|membrane	Down	0.00139605	Yes	5.25343
Camfl1|CFLO17685-PA	17.5506	11.4666	2.19799	3.28047	PF00100.18|Zona_pellucida		Down	0.00305263	Yes	5.21686
Camfl1|CFLO19761-PA	143.088	153.146	29.7097	7.72975	PF00106.20|adh_short;PF13561.1|adh_short_C2;PF08659.5|KR	GO:0016491|oxidoreductase activity;GO:0008152|metabolic process	Down	0.000751251	Yes	5.15475
Camfl1|CFLO21629-PA	29.8835	23.7137	4.62777	1.07723	PF01188.16|MR_MLE;PF13378.1|MR_MLE_C;PF02746.11|MR_MLE_N		Down	0.000751251	Yes	5.12422
Camfl1|CFLO20378-PA	3165.83	2834.91	562.597	245.285			Down	0.000751251	Yes	5.03897
Camfl1|CFLO22884-PA	101.654	53.8569	10.7013	0.849459	PF00106.20|adh_short;PF08659.5|KR;PF13561.1|adh_short_C2	GO:0016491|oxidoreductase activity;GO:0008152|metabolic process	Down	0.000751251	Yes	5.03274
Camfl1|CFLO21893-PA	1893.24	2476.33	499.177	210.631	PF02221.10|E1_DerP2_DerF2		Down	0.000751251	Yes	4.96083
Camfl1|CFLO19748-PA	23.387	58.9572	12.3553	4.92111	PF00125.19|Histone;PF00808.18|CBFD_NFYB_HMF	GO:0043565|sequence-specific DNA binding;GO:0003677|DNA binding;GO:0005622|intracellular	Down	0.0049598	Yes	4.77181
Camfl1|CFLO19435-PA	25.0304	48.1604	10.2935	3.08404			Down	0.000751251	Yes	4.67872
Camfl1|CFLO17717-PA	423.366	406.307	87.1334	75.211	PF01097.13|Defensin_2	GO:0006952|defense response	Down	0.00139605	Yes	4.66305
Camfl1|CFLO18360-PA	55.4083	54.5646	11.7343	2.03623	PF00201.13|UDPGT	GO:0008152|metabolic process;GO:0016758|transferase activity, transferring hexosyl groups	Down	0.000751251	Yes	4.65001
Camfl1|CFLO17782-PA	71.7496	82.8706	18.2485	21.5699	PF03227.11|GILT		Down	0.000751251	Yes	4.54123
Camfl1|CFLO19425-PA	17.1473	20.9991	4.66705	1.75914	PF03098.10|An_peroxidase	GO:0004601|peroxidase activity;GO:0006979|response to oxidative stress;GO:0055114|oxidation-reduction process;GO:0020037|heme binding	Down	0.000751251	Yes	4.49944
Camfl1|CFLO20103-PA	1157.72	713.332	159.981	129.582	PF08038.7|Tom7	GO:0005742|mitochondrial outer membrane translocase complex;GO:0030150|protein import into mitochondrial matrix	Down	0.0025369	Yes	4.45885
Camfl1|CFLO20432-PA	131.891	188.696	42.4436	27.1139	PF07690.11|MFS_1	GO:0016021|integral component of membrane;GO:0055085|transmembrane transport	Down	0.000751251	Yes	4.44581
Camfl1|CFLO21963-PA	279.496	128.381	28.9062	41.4325	PF01259.13|SAICAR_synt;PF00731.15|AIRC	GO:0006189|'de novo' IMP biosynthetic process	Down	0.000751251	Yes	4.4413
Camfl1|CFLO15099-PA	18.6576	47.6238	10.7859	10.5851	PF08661.6|Rep_fac-A_3		Down	0.0144945	Yes	4.41538
Camfl1|CFLO15723-PA	52.8486	99.5395	22.5935	17.5407	PF06585.6|JHBP		Down	0.000751251	Yes	4.40567
Camfl1|CFLO20204-PA	23.9797	24.8799	5.65239	4.10415	PF07748.8|Glyco_hydro_38C;PF01074.17|Glyco_hydro_38;PF09261.6|Alpha-mann_mid	GO:0008270|zinc ion binding;GO:0006013|mannose metabolic process;GO:0005975|carbohydrate metabolic process;GO:0004553|hydrolase activity, hydrolyzing O-glycosyl compounds;GO:0015923|mannosidase activity;GO:0004559|alpha-mannosidase activity	Down	0.000751251	Yes	4.40166
Camfl1|CFLO22287-PA	333.231	430.265	98.0862	114.904	PF01347.17|Vitellogenin_N;PF09172.6|DUF1943;PF00094.20|VWD;PF06448.6|DUF1081	GO:0006869|lipid transport;GO:0005319|lipid transporter activity	Down	0.000751251	Yes	4.3866
Camfl1|CFLO22173-PA	27.7634	31.8986	7.29527	2.836	PF02949.15|7tm_6	GO:0005549|odorant binding;GO:0007608|sensory perception of smell;GO:0004984|olfactory receptor activity;GO:0016020|membrane	Down	0.0445259	Yes	4.3725
Camfl1|CFLO21798-PA	29.9989	22.7851	5.23903	8.33211	PF07732.10|Cu-oxidase_3;PF07731.9|Cu-oxidase_2;PF00394.17|Cu-oxidase	GO:0005507|copper ion binding;GO:0016491|oxidoreductase activity;GO:0055114|oxidation-reduction process	Down	0.000751251	Yes	4.34911
Camfl1|CFLO22413-PA	59.9553	86.0676	20.1135	5.50533			Down	0.000751251	Yes	4.2791
Camfl1|CFLO17932-PA	31.1413	38.1347	9.11178	6.41211	PF00226.26|DnaJ;PF05154.11|TM2		Down	0.000751251	Yes	4.18521
Camfl1|CFLO20958-PA	112.684	170.702	40.8469	17.6342	PF00379.18|Chitin_bind_4	GO:0042302|structural constituent of cuticle	Down	0.000751251	Yes	4.17907
Camfl1|CFLO17736-PA	45.1745	55.5655	13.4332	1.63577	PF00106.20|adh_short	GO:0016491|oxidoreductase activity;GO:0008152|metabolic process	Down	0.000751251	Yes	4.13643
Camfl1|CFLO14493-PA	299.737	315.717	76.356	92.2487	PF00160.16|Pro_isomerase	GO:0003755|peptidyl-prolyl cis-trans isomerase activity;GO:0006457|protein folding	Down	0.000751251	Yes	4.1348
Camfl1|CFLO21182-PA	7.21913	14.1135	3.44369	0.342507	PF00083.19|Sugar_tr;PF07690.11|MFS_1	GO:0022857|transmembrane transporter activity;GO:0016021|integral component of membrane;GO:0055085|transmembrane transport	Down	0.00198307	Yes	4.09837
Camfl1|CFLO19581-PA	60.0936	63.2378	15.4434	14.1031	PF03148.9|Tektin;PF03148.9|Tektin;PF00501.23|AMP-binding;PF13193.1|AMP-binding_C	GO:0000226|microtubule cytoskeleton organization;GO:0008152|metabolic process;GO:0005874|microtubule;GO:0003824|catalytic activity	Down	0.000751251	Yes	4.09481
Camfl1|CFLO12600-PA	52.9657	45.5194	11.1386	4.32706	PF00501.23|AMP-binding	GO:0003824|catalytic activity;GO:0008152|metabolic process	Down	0.000751251	Yes	4.08664
Camfl1|CFLO15448-PA	11.7779	10.0094	2.46072	0.228562	PF01130.16|CD36	GO:0007155|cell adhesion;GO:0016020|membrane	Down	0.00403959	Yes	4.06767
Camfl1|CFLO15004-PA	27.9724	68.8346	17.0594	79.9942	PF02949.15|7tm_6;PF08395.7|7tm_7	GO:0005549|odorant binding;GO:0007608|sensory perception of smell;GO:0050909|sensory perception of taste;GO:0016021|integral component of membrane;GO:0016020|membrane;GO:0004984|olfactory receptor activity	Down	0.000751251	Yes	4.035
Camfl1|CFLO13058-PA	91.464	68.7257	17.073	10.3345	PF11901.3|DUF3421		Down	0.00629713	Yes	4.0254
Camfl1|CFLO14125-PA	51.7237	49.326	12.314	14.3239	PF00294.19|PfkB;PF08543.7|Phos_pyr_kin		Down	0.000751251	Yes	4.00568
Camfl1|CFLO15899-PA	20.1081	13.2038	3.31995	1.17405	PF07993.7|NAD_binding_4;PF03015.14|Sterile;PF01370.16|Epimerase;PF01073.14|3Beta_HSD;PF02719.10|Polysacc_synt_2	GO:0003854|3-beta-hydroxy-delta5-steroid dehydrogenase activity;GO:0080019|fatty-acyl-CoA reductase (alcohol-forming) activity;GO:0044237|cellular metabolic process;GO:0050662|coenzyme binding;GO:0006694|steroid biosynthetic process;GO:0009058|biosynthetic process;GO:0055114|oxidation-reduction process;GO:0003824|catalytic activity;GO:0016616|oxidoreductase activity, acting on the CH-OH group of …	Down	0.000751251	Yes	3.97711
Camfl1|CFLO16787-PA	26.4594	44.329	11.1872	13.3744	PF00230.15|MIP	GO:0006810|transport;GO:0005215|transporter activity;GO:0016020|membrane	Down	0.000751251	Yes	3.96247
Camfl1|CFLO12408-PA	46.8559	76.8452	19.4431	10.9145	PF00445.13|Ribonuclease_T2	GO:0033897|ribonuclease T2 activity;GO:0003723|RNA binding	Down	0.000751251	Yes	3.95231
Camfl1|CFLO15726-PA	1313.56	1499.62	380.965	509.864	PF06585.6|JHBP		Down	0.000751251	Yes	3.93637
Camfl1|CFLO23349-PA	50.1701	68.6125	17.4495	21.6675	PF00916.15|Sulfate_transp;PF13792.1|Sulfate_tra_GLY;PF01740.16|STAS	GO:0016021|integral component of membrane;GO:0008272|sulfate transport;GO:0015116|sulfate transmembrane transporter activity	Down	0.000751251	Yes	3.93206
Camfl1|CFLO13252-PA	9.15962	11.6952	3.05012	2.0382	PF00287.13|Na_K-ATPase	GO:0006813|potassium ion transport;GO:0006814|sodium ion transport;GO:0005890|sodium:potassium-exchanging ATPase complex	Down	0.0330465	Yes	3.83434
Camfl1|CFLO23491-PA	111.464	147.698	38.9764	50.9418	PF01347.17|Vitellogenin_N	GO:0006869|lipid transport;GO:0005319|lipid transporter activity	Down	0.000751251	Yes	3.78942
Camfl1|CFLO19616-PA	35.3845	17.4922	4.64927	1.60352	PF00067.17|p450	GO:0005506|iron ion binding;GO:0055114|oxidation-reduction process;GO:0016705|oxidoreductase activity, acting on paired donors, with incorporation or reduction of molecular oxygen;GO:0020037|heme binding	Down	0.0212297	Yes	3.76235
Camfl1|CFLO16143-PA	2841.24	2842.97	758.242	1064.68	PF00036.27|EF-hand_1;PF00036.27|EF-hand_1;PF13499.1|EF-hand_7;PF13833.1|EF-hand_8;PF13833.1|EF-hand_8;PF13405.1|EF-hand_6;PF13405.1|EF-hand_6;PF13405.1|EF-hand_6;PF13202.1|EF-hand_5;PF13202.1|EF-hand_5	GO:0005509|calcium ion binding	Down	0.000751251	Yes	3.74942
Camfl1|CFLO20552-PA	22.6749	64.0724	17.1751	5.51813	PF00650.15|CRAL_TRIO;PF03765.10|CRAL_TRIO_N		Down	0.000751251	Yes	3.73054
Camfl1|CFLO17925-PA	23.9451	18.289	4.90577	7.42267	PF03006.15|HlyIII	GO:0016021|integral component of membrane	Down	0.0025369	Yes	3.72806
Camfl1|CFLO21396-PA	33.6379	25.6325	6.91448	2.9622	PF00586.19|AIRS	GO:0003824|catalytic activity	Down	0.000751251	Yes	3.70708
Camfl1|CFLO20123-PA	11.2807	17.9777	4.86176	1.5692	PF00001.16|7tm_1;PF10328.4|7TM_GPCR_Srx	GO:0004930|G-protein coupled receptor activity;GO:0007186|G-protein coupled receptor signaling pathway;GO:0016021|integral component of membrane	Down	0.000751251	Yes	3.69778
Camfl1|CFLO15930-PA	10.2326	14.3016	3.87356	2.68369	PF00916.15|Sulfate_transp;PF13792.1|Sulfate_tra_GLY;PF01740.16|STAS	GO:0016021|integral component of membrane;GO:0008272|sulfate transport;GO:0015116|sulfate transmembrane transporter activity	Down	0.000751251	Yes	3.69211
Camfl1|CFLO13525-PA	79.6794	70.4662	19.165	18.2582	PF13520.1|AA_permease_2;PF00324.16|AA_permease	GO:0003333|amino acid transmembrane transport;GO:0006810|transport;GO:0055085|transmembrane transport;GO:0016020|membrane;GO:0015171|amino acid transmembrane transporter activity	Down	0.000751251	Yes	3.67682
Camfl1|CFLO20448-PA	34.5847	50.9532	13.8678	7.37073	PF07714.12|Pkinase_Tyr;PF00069.20|Pkinase	GO:0005524|ATP binding;GO:0004672|protein kinase activity;GO:0006468|protein phosphorylation	Down	0.000751251	Yes	3.67421
Camfl1|CFLO20806-PA	26.3538	53.3247	14.5485	12.976	PF13520.1|AA_permease_2;PF00324.16|AA_permease	GO:0003333|amino acid transmembrane transport;GO:0006810|transport;GO:0055085|transmembrane transport;GO:0016020|membrane;GO:0015171|amino acid transmembrane transporter activity	Down	0.000751251	Yes	3.66531
Camfl1|CFLO14326-PA	14.0152	21.4125	5.85068	4.48384	PF07690.11|MFS_1	GO:0016021|integral component of membrane;GO:0055085|transmembrane transport	Down	0.000751251	Yes	3.65983
Camfl1|CFLO21892-PA	26.7456	31.7341	8.68613	6.82629	PF01019.16|G_glu_transpept	GO:0006749|glutathione metabolic process;GO:0003840|gamma-glutamyltransferase activity	Down	0.000751251	Yes	3.65342
Camfl1|CFLO15091-PA	2.32991	4.92849	1.3505	0.17697	PF01347.17|Vitellogenin_N	GO:0006869|lipid transport;GO:0005319|lipid transporter activity	Down	0.000751251	Yes	3.64938
Camfl1|CFLO19799-PA	89.4059	90.7721	24.9536	44.175	PF01900.14|RNase_P_Rpp14	GO:0008033|tRNA processing;GO:0004540|ribonuclease activity	Down	0.000751251	Yes	3.63764
Camfl1|CFLO16950-PA	349.875	242.959	66.9257	44.3498	PF00067.17|p450	GO:0005506|iron ion binding;GO:0055114|oxidation-reduction process;GO:0016705|oxidoreductase activity, acting on paired donors, with incorporation or reduction of molecular oxygen;GO:0020037|heme binding	Down	0.000751251	Yes	3.63028
Camfl1|CFLO23319-PA	17.6822	18.0255	4.97867	2.73522	PF02733.12|Dak1;PF02734.12|Dak2	GO:0004371|glycerone kinase activity;GO:0006071|glycerol metabolic process	Down	0.000751251	Yes	3.62055
Camfl1|CFLO21397-PA	42.109	26.7275	7.41301	7.10275	PF13507.1|GATase_5;PF02769.17|AIRS_C;PF02769.17|AIRS_C		Down	0.000751251	Yes	3.60549
Camfl1|CFLO13249-PA	377.867	502.649	139.68	148.935	PF13499.1|EF-hand_7	GO:0005509|calcium ion binding	Down	0.000751251	Yes	3.59858
Camfl1|CFLO15307-PA	444.443	446.339	125.34	122.411	PF02826.14|2-Hacid_dh_C;PF00389.25|2-Hacid_dh	GO:0051287|NAD binding;GO:0048037|cofactor binding;GO:0055114|oxidation-reduction process;GO:0016616|oxidoreductase activity, acting on the CH-OH group of donors, NAD or NADP as acceptor;GO:0008152|metabolic process	Down	0.000751251	Yes	3.56103
Camfl1|CFLO14766-PA	59.6948	58.7276	16.5254	23.5074	PF02958.15|EcKinase		Down	0.0330465	Yes	3.55378
Camfl1|CFLO15284-PA	4.09633	9.17571	2.58678	1.78974	PF01564.12|Spermine_synth;PF13847.1|Methyltransf_31;PF13649.1|Methyltransf_25	GO:0003824|catalytic activity	Down	0.0447537	Yes	3.54716
Camfl1|CFLO11004-PA	33.2092	36.4776	10.3101	3.22289	PF01070.13|FMN_dh;PF01070.13|FMN_dh;PF01645.12|Glu_synthase	GO:0015930|glutamate synthase activity;GO:0016638|oxidoreductase activity, acting on the CH-NH2 group of donors;GO:0016491|oxidoreductase activity;GO:0055114|oxidation-reduction process;GO:0006537|glutamate biosynthetic process	Down	0.000751251	Yes	3.53805
Camfl1|CFLO21289-PA	38.4949	47.1369	13.3889	8.86245	PF00501.23|AMP-binding;PF00501.23|AMP-binding;PF00501.23|AMP-binding;PF00501.23|AMP-binding;PF00501.23|AMP-binding;PF13193.1|AMP-binding_C;PF13193.1|AMP-binding_C	GO:0003824|catalytic activity;GO:0008152|metabolic process	Down	0.000751251	Yes	3.5206
Camfl1|CFLO22704-PA	590.964	822.487	233.761	168.289			Down	0.000751251	Yes	3.5185
Camfl1|CFLO19930-PA	10.7942	13.0196	3.70275	7.08845	PF00080.15|Sod_Cu	GO:0046872|metal ion binding;GO:0055114|oxidation-reduction process;GO:0006801|superoxide metabolic process	Down	0.0488409	Yes	3.5162
Camfl1|CFLO16381-PA	9.42211	25.2041	7.26107	29.689			Down	0.011727	Yes	3.47113
Camfl1|CFLO17624-PA	49.5075	48.5436	13.988	12.4345	PF00171.17|Aldedh	GO:0016491|oxidoreductase activity;GO:0055114|oxidation-reduction process;GO:0008152|metabolic process	Down	0.000751251	Yes	3.47037
Camfl1|CFLO21362-PA	350.068	313.759	90.6344	37.5148	PF00650.15|CRAL_TRIO;PF13716.1|CRAL_TRIO_2		Down	0.000751251	Yes	3.46181
Camfl1|CFLO23502-PA	212.012	152.603	44.3061	21.1012			Down	0.000751251	Yes	3.44429
Camfl1|CFLO21312-PA	63.972	73.8724	21.5884	7.34445			Down	0.000751251	Yes	3.42186
Camfl1|CFLO13292-PA	4.87262	6.37161	1.86352	2.78749	PF05458.7|Siva		Down	0.00711522	Yes	3.41913
Camfl1|CFLO22584-PA	32.7149	53.9594	15.8175	2.54873	PF04083.11|Abhydro_lipase	GO:0006629|lipid metabolic process	Down	0.00752273	Yes	3.41137
Camfl1|CFLO23176-PA	43.5895	49.4552	14.697	10.2843	PF02126.13|PTE	GO:0009056|catabolic process;GO:0008270|zinc ion binding	Down	0.000751251	Yes	3.36499
Camfl1|CFLO16920-PA	52.4256	60.2718	18.0049	6.60221	PF00530.13|SRCR;PF00530.13|SRCR;PF00530.13|SRCR;PF00089.21|Trypsin;PF01607.19|CBM_14;PF01607.19|CBM_14;PF01607.19|CBM_14;PF01607.19|CBM_14;PF00057.13|Ldl_recept_a;PF00057.13|Ldl_recept_a;PF00057.13|Ldl_recept_a;PF00051.13|Kringle;PF00024.21|PAN_1	GO:0005576|extracellular region;GO:0006030|chitin metabolic process;GO:0005515|protein binding;GO:0016020|membrane;GO:0008061|chitin binding;GO:0006508|proteolysis;GO:0005044|scavenger receptor activity;GO:0004252|serine-type endopeptidase activity	Down	0.000751251	Yes	3.34752
Camfl1|CFLO12040-PA	15.3524	18.0181	5.40095	4.85124	PF07714.12|Pkinase_Tyr;PF00069.20|Pkinase;PF00041.16|fn3	GO:0005515|protein binding;GO:0005524|ATP binding;GO:0004672|protein kinase activity;GO:0006468|protein phosphorylation	Down	0.000751251	Yes	3.3361
Camfl1|CFLO13849-PA	39.2286	19.4373	5.83895	0.51068	PF00151.14|Lipase		Down	0.000751251	Yes	3.3289
Camfl1|CFLO16829-PA	26.9957	32.9089	9.89794	5.70695	PF00248.16|Aldo_ket_red		Down	0.000751251	Yes	3.32482
Camfl1|CFLO22906-PA	5.89699	7.58219	2.28075	0.738863	PF00710.15|Asparaginase;PF12796.2|Ank_2;PF12796.2|Ank_2;PF00023.25|Ank;PF00023.25|Ank;PF00023.25|Ank;PF13637.1|Ank_4;PF13637.1|Ank_4;PF13606.1|Ank_3;PF13606.1|Ank_3;PF13857.1|Ank_5	GO:0006520|cellular amino acid metabolic process;GO:0005515|protein binding	Down	0.00752273	Yes	3.32443
Camfl1|CFLO19782-PA	64.0957	59.8725	18.0603	12.5197	PF02782.11|FGGY_C;PF00370.16|FGGY_N	GO:0016773|phosphotransferase activity, alcohol group as acceptor;GO:0005975|carbohydrate metabolic process	Down	0.000751251	Yes	3.31514
Camfl1|CFLO17281-PA	11.9732	10.9261	3.31725	1.25742	PF00135.23|COesterase;PF07859.8|Abhydrolase_3	GO:0016787|hydrolase activity;GO:0008152|metabolic process	Down	0.00355551	Yes	3.29372
Camfl1|CFLO20528-PA	2.16157	10.5283	3.20954	0	PF07714.12|Pkinase_Tyr;PF00069.20|Pkinase	GO:0005524|ATP binding;GO:0004672|protein kinase activity;GO:0006468|protein phosphorylation	Down	0.0389618	Yes	3.28031
Camfl1|CFLO23169-PA	41.2645	43.8873	13.4486	9.37135	PF00069.20|Pkinase;PF00664.18|ABC_membrane;PF00664.18|ABC_membrane;PF00005.22|ABC_tran;PF00005.22|ABC_tran;PF00027.24|cNMP_binding;PF00027.24|cNMP_binding;PF07714.12|Pkinase_Tyr	GO:0016887|ATPase activity;GO:0016021|integral component of membrane;GO:0005524|ATP binding;GO:0004672|protein kinase activity;GO:0006468|protein phosphorylation;GO:0042626|ATPase activity, coupled to transmembrane movement of substances;GO:0055085|transmembrane transport;GO:0006810|transport	Down	0.000751251	Yes	3.26334
Camfl1|CFLO13796-PA	18.7559	46.4404	14.2523	3.21366	PF07690.11|MFS_1;PF00083.19|Sugar_tr	GO:0016021|integral component of membrane;GO:0055085|transmembrane transport;GO:0022857|transmembrane transporter activity	Down	0.000751251	Yes	3.25845
Camfl1|CFLO16473-PA	176.603	200.549	61.7805	69.9147	PF02958.15|EcKinase;PF07914.6|DUF1679		Down	0.000751251	Yes	3.24615
Camfl1|CFLO12575-PA	399.424	306.547	94.7172	77.0035	PF00106.20|adh_short;PF13561.1|adh_short_C2;PF08659.5|KR	GO:0016491|oxidoreductase activity;GO:0008152|metabolic process	Down	0.000751251	Yes	3.23644
Camfl1|CFLO18362-PA	13.9554	16.123	5.05312	4.14207	PF00232.13|Glyco_hydro_1;PF00232.13|Glyco_hydro_1	GO:0005975|carbohydrate metabolic process;GO:0004553|hydrolase activity, hydrolyzing O-glycosyl compounds	Down	0.00403959	Yes	3.1907
Camfl1|CFLO15757-PA	40.4657	55.7047	17.4631	10.1042	PF01391.13|Collagen;PF01391.13|Collagen;PF01391.13|Collagen;PF01391.13|Collagen;PF01391.13|Collagen;PF01391.13|Collagen;PF01391.13|Collagen;PF01391.13|Collagen;PF01391.13|Collagen;PF01391.13|Collagen;PF01391.13|Collagen;PF01391.13|Collagen;PF01391.13|Collagen;PF01413.14|C4;PF01413.14|C4	GO:0005201|extracellular matrix structural constituent;GO:0005581|collagen	Down	0.000751251	Yes	3.18985
Camfl1|CFLO18036-PA	29.8435	35.9	11.2875	8.51678	PF00328.17|His_Phos_2	GO:0003993|acid phosphatase activity	Down	0.000751251	Yes	3.18051
Camfl1|CFLO16567-PA	20.8593	27.1386	8.58939	7.46436	PF01607.19|CBM_14;PF01607.19|CBM_14;PF01607.19|CBM_14;PF00704.23|Glyco_hydro_18;PF00386.16|C1q	GO:0005576|extracellular region;GO:0006030|chitin metabolic process;GO:0004553|hydrolase activity, hydrolyzing O-glycosyl compounds;GO:0008061|chitin binding;GO:0005975|carbohydrate metabolic process	Down	0.000751251	Yes	3.15955
Camfl1|CFLO16601-PA	17.834	23.8349	7.54442	6.57997	PF07859.8|Abhydrolase_3;PF12695.2|Abhydrolase_5	GO:0016787|hydrolase activity;GO:0008152|metabolic process	Down	0.00139605	Yes	3.15928
Camfl1|CFLO17627-PA	108.735	34.154	10.8433	7.89334	PF01071.14|GARS_A;PF00551.14|Formyl_trans_N;PF02844.10|GARS_N;PF02769.17|AIRS_C;PF02843.11|GARS_C;PF00586.19|AIRS;PF13535.1|ATP-grasp_4;PF02655.9|ATP-grasp_3;PF02222.17|ATP-grasp	GO:0004637|phosphoribosylamine-glycine ligase activity;GO:0016742|hydroxymethyl-, formyl- and related transferase activity;GO:0009113|purine nucleobase biosynthetic process;GO:0005524|ATP binding;GO:0009058|biosynthetic process;GO:0046872|metal ion binding;GO:0003824|catalytic activity	Down	0.000751251	Yes	3.14978
Camfl1|CFLO14307-PA	1423.13	1760.56	559.726	555.864	PF00262.13|Calreticulin	GO:0051082|unfolded protein binding;GO:0005783|endoplasmic reticulum;GO:0006457|protein folding;GO:0005509|calcium ion binding	Down	0.000751251	Yes	3.1454
Camfl1|CFLO19183-PA	91.3887	123.545	39.5117	31.8792	PF07993.7|NAD_binding_4;PF03015.14|Sterile;PF01073.14|3Beta_HSD;PF01370.16|Epimerase;PF02719.10|Polysacc_synt_2	GO:0003854|3-beta-hydroxy-delta5-steroid dehydrogenase activity;GO:0080019|fatty-acyl-CoA reductase (alcohol-forming) activity;GO:0044237|cellular metabolic process;GO:0050662|coenzyme binding;GO:0006694|steroid biosynthetic process;GO:0009058|biosynthetic process;GO:0055114|oxidation-reduction process;GO:0003824|catalytic activity;GO:0016616|oxidoreductase activity, acting on the CH-OH group of …	Down	0.000751251	Yes	3.1268
Camfl1|CFLO22445-PA	80.0702	64.0604	20.5076	8.14241	PF00487.19|FA_desaturase	GO:0006629|lipid metabolic process	Down	0.000751251	Yes	3.12374
Camfl1|CFLO20293-PA	15.7862	15.0673	4.85699	8.55229	PF01433.15|Peptidase_M1;PF11838.3|ERAP1_C;PF13485.1|Peptidase_MA_2	GO:0008237|metallopeptidase activity;GO:0008270|zinc ion binding	Down	0.000751251	Yes	3.10219
Camfl1|CFLO22075-PA	130.977	209.982	68.2955	56.4437	PF00022.14|Actin		Down	0.000751251	Yes	3.07461
Camfl1|CFLO17376-PA	12.9625	139.914	45.6013	29.6026	PF00135.23|COesterase		Down	0.00139605	Yes	3.0682
Camfl1|CFLO25929-PA	10.6236	17.7005	5.77886	3.55296	PF00067.17|p450	GO:0005506|iron ion binding;GO:0055114|oxidation-reduction process;GO:0016705|oxidoreductase activity, acting on paired donors, with incorporation or reduction of molecular oxygen;GO:0020037|heme binding	Down	0.000751251	Yes	3.06297
Camfl1|CFLO21944-PA	7.42142	12.3322	4.02828	1.29717	PF00857.15|Isochorismatase;PF13499.1|EF-hand_7;PF13202.1|EF-hand_5;PF13405.1|EF-hand_6;PF13833.1|EF-hand_8;PF13833.1|EF-hand_8	GO:0005509|calcium ion binding;GO:0003824|catalytic activity;GO:0008152|metabolic process	Down	0.017373	Yes	3.06141
Camfl1|CFLO20480-PA	12.1546	13.833	4.54026	4.01734	PF00232.13|Glyco_hydro_1	GO:0005975|carbohydrate metabolic process;GO:0004553|hydrolase activity, hydrolyzing O-glycosyl compounds	Down	0.0113694	Yes	3.04674
Camfl1|CFLO20964-PA	36.0922	55.0744	18.0858	11.1918	PF07690.11|MFS_1;PF07690.11|MFS_1;PF00083.19|Sugar_tr	GO:0016021|integral component of membrane;GO:0055085|transmembrane transport;GO:0022857|transmembrane transporter activity	Down	0.000751251	Yes	3.04517
Camfl1|CFLO18457-PA	202.618	287.446	94.4463	114.614	PF05753.9|TRAP_beta	GO:0005783|endoplasmic reticulum;GO:0016021|integral component of membrane	Down	0.000751251	Yes	3.04349
Camfl1|CFLO19840-PA	32.1174	25.2671	8.32623	6.81621	PF01061.19|ABC2_membrane;PF00005.22|ABC_tran	GO:0016887|ATPase activity;GO:0016020|membrane;GO:0005524|ATP binding	Down	0.000751251	Yes	3.03464
Camfl1|CFLO13737-PA	8.20792	8.37231	2.76205	1.40951	PF00067.17|p450	GO:0005506|iron ion binding;GO:0055114|oxidation-reduction process;GO:0016705|oxidoreductase activity, acting on paired donors, with incorporation or reduction of molecular oxygen;GO:0020037|heme binding	Down	0.0144945	Yes	3.03119
Camfl1|CFLO15288-PA	7.39212	13.1407	4.33842	3.43223	PF00106.20|adh_short	GO:0016491|oxidoreductase activity;GO:0008152|metabolic process	Down	0.0185961	Yes	3.02891
Camfl1|CFLO23415-PA	10.7076	10.3111	3.40489	2.81422	PF01212.16|Beta_elim_lyase;PF00155.16|Aminotran_1_2	GO:0016829|lyase activity;GO:0006520|cellular amino acid metabolic process;GO:0009058|biosynthetic process;GO:0030170|pyridoxal phosphate binding	Down	0.017959	Yes	3.02832
Camfl1|CFLO19472-PA	50.2267	51.8803	17.1401	19.2612	PF02005.11|TRM;PF00248.16|Aldo_ket_red	GO:0008033|tRNA processing;GO:0004809|tRNA (guanine-N2-)-methyltransferase activity;GO:0003723|RNA binding	Down	0.000751251	Yes	3.02684
Camfl1|CFLO19469-PA	12.7618	16.577	5.49625	8.5887	PF12698.2|ABC2_membrane_3;PF00005.22|ABC_tran;PF01061.19|ABC2_membrane;PF12679.2|ABC2_membrane_2;PF13304.1|AAA_21	GO:0016887|ATPase activity;GO:0016020|membrane;GO:0005524|ATP binding	Down	0.000751251	Yes	3.01606
Camfl1|CFLO23500-PA	11.7906	14.3607	4.76327	3.72795	PF00890.19|FAD_binding_2;PF02910.15|Succ_DH_flav_C;PF13913.1|zf-C2HC_2	GO:0016491|oxidoreductase activity;GO:0055114|oxidation-reduction process	Down	0.000751251	Yes	3.01488
Camfl1|CFLO21090-PA	279.103	323.328	107.328	103.99	PF05649.8|Peptidase_M13_N;PF01431.16|Peptidase_M13	GO:0006508|proteolysis;GO:0004222|metalloendopeptidase activity	Down	0.000751251	Yes	3.01252
Camfl1|CFLO15306-PA	20.5829	25.788	8.56077	11.9297	PF00001.16|7tm_1	GO:0004930|G-protein coupled receptor activity;GO:0007186|G-protein coupled receptor signaling pathway;GO:0016021|integral component of membrane	Down	0.0106398	Yes	3.01235
Camfl1|CFLO15179-PA	46.1319	54.3112	18.1951	22.9093	PF01545.16|Cation_efflux	GO:0008324|cation transmembrane transporter activity;GO:0006812|cation transport;GO:0016021|integral component of membrane;GO:0055085|transmembrane transport	Down	0.000751251	Yes	2.98494
Camfl1|CFLO21848-PA	10.6154	11.7859	3.96057	2.49417	PF00245.15|Alk_phosphatase	GO:0016791|phosphatase activity;GO:0008152|metabolic process	Down	0.00711522	Yes	2.97581
Camfl1|CFLO21908-PA	93.8332	114.047	38.3952	45.3209	PF00412.17|LIM;PF00412.17|LIM;PF00412.17|LIM;PF00412.17|LIM	GO:0008270|zinc ion binding	Down	0.000751251	Yes	2.97035
Camfl1|CFLO14957-PA	29.4429	32.2686	10.8676	3.59821	PF13855.1|LRR_8;PF13855.1|LRR_8;PF12799.2|LRR_4;PF13504.1|LRR_7;PF13504.1|LRR_7;PF13504.1|LRR_7;PF00560.28|LRR_1;PF00560.28|LRR_1;PF00560.28|LRR_1;PF00560.28|LRR_1;PF00560.28|LRR_1;PF13516.1|LRR_6;PF13516.1|LRR_6	GO:0005515|protein binding	Down	0.000751251	Yes	2.96925
Camfl1|CFLO17603-PA	6.56574	23.2368	7.84834	1.23713	PF00538.14|Linker_histone	GO:0006334|nucleosome assembly;GO:0003677|DNA binding;GO:0005634|nucleus;GO:0000786|nucleosome	Down	0.0176581	Yes	2.96073
Camfl1|CFLO18281-PA	58.6813	55.9539	18.9956	24.7151	PF02958.15|EcKinase;PF07914.6|DUF1679;PF01636.18|APH		Down	0.000751251	Yes	2.94562
Camfl1|CFLO22477-PA	80.7404	145.608	49.5566	28.4451	PF00202.16|Aminotran_3	GO:0030170|pyridoxal phosphate binding;GO:0008483|transaminase activity	Down	0.000751251	Yes	2.93822
Camfl1|CFLO16572-PA	160.307	160.765	54.9382	39.5128	PF05826.7|Phospholip_A2_2	GO:0004623|phospholipase A2 activity;GO:0016042|lipid catabolic process;GO:0005509|calcium ion binding	Down	0.000751251	Yes	2.92629
Camfl1|CFLO23127-PA	29.8959	39.1055	13.3761	0.565114	PF01510.20|Amidase_2	GO:0009253|peptidoglycan catabolic process;GO:0008745|N-acetylmuramoyl-L-alanine amidase activity	Down	0.00139605	Yes	2.92354
Camfl1|CFLO14509-PA	48.059	121.201	41.6735	52.1759	PF00474.12|SSF	GO:0016020|membrane;GO:0006810|transport;GO:0005215|transporter activity;GO:0055085|transmembrane transport	Down	0.000751251	Yes	2.90835
Camfl1|CFLO20373-PA	15.0143	20.6629	7.1098	2.58302	PF00128.19|Alpha-amylase;PF00128.19|Alpha-amylase	GO:0005975|carbohydrate metabolic process;GO:0003824|catalytic activity;GO:0043169|cation binding	Down	0.000751251	Yes	2.90626
Camfl1|CFLO14251-PA	4.81084	148.865	51.2487	39.2753	PF03392.8|OS-D		Down	0.00198307	Yes	2.90476
Camfl1|CFLO18285-PA	12.7955	13.1014	4.51609	4.73968	PF02958.15|EcKinase;PF07914.6|DUF1679		Down	0.017959	Yes	2.90105
Camfl1|CFLO20290-PA	48.5255	29.1429	10.0628	12.2388	PF00916.15|Sulfate_transp;PF13792.1|Sulfate_tra_GLY;PF01740.16|STAS	GO:0016021|integral component of membrane;GO:0008272|sulfate transport;GO:0015116|sulfate transmembrane transporter activity	Down	0.000751251	Yes	2.8961
Camfl1|CFLO17475-PA	18.5531	23.0105	7.95434	8.21359	PF00431.15|CUB;PF00431.15|CUB;PF00431.15|CUB;PF00431.15|CUB;PF00431.15|CUB;PF14670.1|FXa_inhibition;PF07645.10|EGF_CA;PF07645.10|EGF_CA;PF01400.19|Astacin	GO:0004222|metalloendopeptidase activity;GO:0006508|proteolysis;GO:0005509|calcium ion binding	Down	0.000751251	Yes	2.89282
Camfl1|CFLO18125-PA	461.555	634.757	219.463	212.193	PF13848.1|Thioredoxin_6;PF00085.15|Thioredoxin;PF13098.1|Thioredoxin_2;PF01216.12|Calsequestrin	GO:0005509|calcium ion binding;GO:0045454|cell redox homeostasis	Down	0.000751251	Yes	2.89232
Camfl1|CFLO21719-PA	55.7372	39.7111	13.901	16.554			Down	0.000751251	Yes	2.85671
Camfl1|CFLO21917-PA	33.4286	28.159	9.85911	8.12264	PF00441.19|Acyl-CoA_dh_1;PF02771.11|Acyl-CoA_dh_N;PF02770.14|Acyl-CoA_dh_M;PF08028.6|Acyl-CoA_dh_2	GO:0016491|oxidoreductase activity;GO:0016627|oxidoreductase activity, acting on the CH-CH group of donors;GO:0003995|acyl-CoA dehydrogenase activity;GO:0055114|oxidation-reduction process;GO:0008152|metabolic process;GO:0050660|flavin adenine dinucleotide binding	Down	0.000751251	Yes	2.85614
Camfl1|CFLO20969-PA	15.9006	14.7841	5.19319	15.3655	PF13895.1|Ig_2;PF07686.12|V-set		Down	0.0200639	Yes	2.84682
Camfl1|CFLO12755-PA	94.7785	109.122	38.4577	34.4327	PF00171.17|Aldedh	GO:0016491|oxidoreductase activity;GO:0055114|oxidation-reduction process;GO:0008152|metabolic process	Down	0.000751251	Yes	2.83746
Camfl1|CFLO19087-PA	29.0189	31.3861	11.1887	6.60301	PF00089.21|Trypsin;PF00089.21|Trypsin;PF00089.21|Trypsin;PF00057.13|Ldl_recept_a	GO:0006508|proteolysis;GO:0005515|protein binding;GO:0004252|serine-type endopeptidase activity	Down	0.000751251	Yes	2.80516
Camfl1|CFLO15605-PA	330.097	385.349	137.951	142.221	PF00085.15|Thioredoxin;PF00085.15|Thioredoxin;PF13848.1|Thioredoxin_6;PF13098.1|Thioredoxin_2	GO:0045454|cell redox homeostasis	Down	0.000751251	Yes	2.79338
Camfl1|CFLO13772-PA	28.1524	39.9407	14.342	9.48105	PF04734.8|Ceramidase_alk		Down	0.000751251	Yes	2.78488
Camfl1|CFLO15913-PA	30.5632	35.1533	12.6297	9.52648	PF07714.12|Pkinase_Tyr;PF00069.20|Pkinase	GO:0005524|ATP binding;GO:0004672|protein kinase activity;GO:0006468|protein phosphorylation	Down	0.0170544	Yes	2.78338
Camfl1|CFLO14720-PA	51.6638	64.4024	23.1582	24.2886	PF00046.24|Homeobox	GO:0006355|regulation of transcription, DNA-templated;GO:0043565|sequence-specific DNA binding;GO:0003700|sequence-specific DNA binding transcription factor activity	Down	0.000751251	Yes	2.78098
Camfl1|CFLO19304-PA	773.747	231.361	83.4494	49.7192	PF01048.15|PNP_UDP_1	GO:0009116|nucleoside metabolic process;GO:0003824|catalytic activity	Down	0.000751251	Yes	2.77247
Camfl1|CFLO11805-PA	170.728	218.285	79.0248	125.296	PF00095.16|WAP;PF00095.16|WAP	GO:0030414|peptidase inhibitor activity;GO:0005576|extracellular region	Down	0.000751251	Yes	2.76223
Camfl1|CFLO21990-PA	37.3988	24.737	9.05259	8.30779	PF00310.16|GATase_2;PF00310.16|GATase_2;PF00156.22|Pribosyltran;PF13522.1|GATase_6	GO:0009116|nucleoside metabolic process;GO:0008152|metabolic process	Down	0.000751251	Yes	2.73259
Camfl1|CFLO17070-PA	4088.55	3089.14	1133.06	146.663	PF01395.17|PBP_GOBP	GO:0005549|odorant binding	Down	0.000751251	Yes	2.72637
Camfl1|CFLO11813-PA	11.576	17.47	6.43128	4.27342	PF00201.13|UDPGT;PF04101.11|Glyco_tran_28_C;PF13528.1|Glyco_trans_1_3	GO:0030246|carbohydrate binding;GO:0005975|carbohydrate metabolic process;GO:0008152|metabolic process;GO:0030259|lipid glycosylation;GO:0016758|transferase activity, transferring hexosyl groups	Down	0.00139605	Yes	2.71641
Camfl1|CFLO15105-PA	1012.65	955.187	352.155	107.454			Down	0.000751251	Yes	2.71241
Camfl1|CFLO19246-PA	107.246	113.245	41.7677	18.6812			Down	0.000751251	Yes	2.71131
Camfl1|CFLO13239-PA	897.605	913.324	337.718	545.039	PF00080.15|Sod_Cu;PF00080.15|Sod_Cu;PF00080.15|Sod_Cu;PF13405.1|EF-hand_6	GO:0046872|metal ion binding;GO:0055114|oxidation-reduction process;GO:0006801|superoxide metabolic process;GO:0005509|calcium ion binding	Down	0.0131386	Yes	2.7044
Camfl1|CFLO11355-PA	7.91075	7.18068	2.6589	1.4361	PF00067.17|p450	GO:0005506|iron ion binding;GO:0055114|oxidation-reduction process;GO:0016705|oxidoreductase activity, acting on paired donors, with incorporation or reduction of molecular oxygen;GO:0020037|heme binding	Down	0.0285766	Yes	2.70062
Camfl1|CFLO18051-PA	95.8231	103.877	38.477	50.3675	PF08390.6|TRAM1;PF03798.11|TRAM_LAG1_CLN8	GO:0016021|integral component of membrane	Down	0.000751251	Yes	2.69972
Camfl1|CFLO21333-PA	68.0834	216.626	80.3665	60.2401	PF08768.6|DUF1794		Down	0.00198307	Yes	2.69548
Camfl1|CFLO23272-PA	115.567	142.917	53.0922	61.3179	PF03345.9|DDOST_48kD	GO:0018279|protein N-linked glycosylation via asparagine;GO:0005789|endoplasmic reticulum membrane;GO:0004579|dolichyl-diphosphooligosaccharide-protein glycotransferase activity	Down	0.000751251	Yes	2.69186
Camfl1|CFLO21725-PA	352.233	377.954	140.456	117.314	PF00403.21|HMA	GO:0030001|metal ion transport;GO:0046872|metal ion binding	Down	0.00711522	Yes	2.69091
Camfl1|CFLO17530-PA	39.0596	62.5068	23.2998	14.9843	PF00089.21|Trypsin	GO:0006508|proteolysis;GO:0004252|serine-type endopeptidase activity	Down	0.000751251	Yes	2.68272
Camfl1|CFLO14736-PA	92.7372	138.502	51.6826	67.7554	PF00254.23|FKBP_C;PF13202.1|EF-hand_5;PF13202.1|EF-hand_5;PF13405.1|EF-hand_6;PF13499.1|EF-hand_7	GO:0005509|calcium ion binding;GO:0006457|protein folding	Down	0.000751251	Yes	2.67986
Camfl1|CFLO23041-PA	27.1328	44.1901	16.5094	2.11143	PF00089.21|Trypsin	GO:0006508|proteolysis;GO:0004252|serine-type endopeptidase activity	Down	0.000751251	Yes	2.67666
Camfl1|CFLO22534-PA	21.8089	34.9367	13.0642	15.4495	PF05826.7|Phospholip_A2_2	GO:0004623|phospholipase A2 activity;GO:0016042|lipid catabolic process;GO:0005509|calcium ion binding	Down	0.00139605	Yes	2.67423
Camfl1|CFLO16233-PA	41.2286	30.1663	11.2854	6.5857	PF02019.13|WIF;PF12661.2|hEGF;PF12661.2|hEGF		Down	0.00139605	Yes	2.67304
Camfl1|CFLO23162-PA	113.775	122.014	45.7642	31.8388			Down	0.000751251	Yes	2.66615
Camfl1|CFLO17588-PA	11.9652	20.1288	7.55789	5.7307	PF02460.13|Patched;PF12349.3|Sterol-sensing	GO:0008158|hedgehog receptor activity;GO:0016020|membrane	Down	0.000751251	Yes	2.66328
Camfl1|CFLO20965-PA	618.837	629.019	236.929	95.7735	PF03022.11|MRJP		Down	0.000751251	Yes	2.65488
Camfl1|CFLO21857-PA	16.1633	7.1346	2.68775	0.800111	PF03131.12|bZIP_Maf	GO:0003677|DNA binding;GO:0006355|regulation of transcription, DNA-templated;GO:0005634|nucleus	Down	0.0379838	Yes	2.65449
Camfl1|CFLO19209-PA	12.6446	15.8785	6.00044	5.85714	PF00149.23|Metallophos	GO:0016787|hydrolase activity	Down	0.000751251	Yes	2.64622
Camfl1|CFLO20560-PA	192.295	235.03	89.0497	111.38	PF02792.9|Mago_nashi	GO:0005634|nucleus	Down	0.000751251	Yes	2.63931
Camfl1|CFLO13735-PA	64.2866	82.1256	31.3528	16.2152	PF00067.17|p450	GO:0005506|iron ion binding;GO:0055114|oxidation-reduction process;GO:0016705|oxidoreductase activity, acting on paired donors, with incorporation or reduction of molecular oxygen;GO:0020037|heme binding	Down	0.000751251	Yes	2.6194
Camfl1|CFLO20345-PA	44.402	54.1709	20.786	15.5786	PF01161.15|PBP		Down	0.00139605	Yes	2.60612
Camfl1|CFLO16710-PA	65.4037	62.0097	23.9318	17.2458	PF01408.17|GFO_IDH_MocA	GO:0016491|oxidoreductase activity	Down	0.000751251	Yes	2.5911
Camfl1|CFLO21860-PA	1753.03	2342.51	905.048	777.891	PF00732.14|GMC_oxred_N;PF05199.8|GMC_oxred_C	GO:0016614|oxidoreductase activity, acting on CH-OH group of donors;GO:0055114|oxidation-reduction process;GO:0050660|flavin adenine dinucleotide binding	Down	0.0261026	Yes	2.58827
Camfl1|CFLO20264-PA	11.2696	17.3817	6.73745	6.74514	PF07679.11|I-set;PF07679.11|I-set;PF07679.11|I-set;PF13895.1|Ig_2;PF13895.1|Ig_2;PF13895.1|Ig_2;PF07686.12|V-set;PF13927.1|Ig_3		Down	0.000751251	Yes	2.57986
Camfl1|CFLO13205-PA	68.0827	97.1078	37.7184	29.9292	PF00201.13|UDPGT	GO:0008152|metabolic process;GO:0016758|transferase activity, transferring hexosyl groups	Down	0.000751251	Yes	2.57455
Camfl1|CFLO18580-PA	486.791	753.302	292.807	289.837	PF02798.15|GST_N;PF13417.1|GST_N_3;PF00043.20|GST_C;PF14497.1|GST_C_3;PF13409.1|GST_N_2	GO:0005515|protein binding	Down	0.000751251	Yes	2.57269
Camfl1|CFLO14600-PA	169.941	193.053	75.8632	79.1756	PF00927.17|Transglut_C;PF00927.17|Transglut_C;PF00868.15|Transglut_N;PF01841.14|Transglut_core	GO:0018149|peptide cross-linking;GO:0003810|protein-glutamine gamma-glutamyltransferase activity	Down	0.000751251	Yes	2.54475
Camfl1|CFLO11906-PA	123.396	102.146	40.2618	57.736	PF07714.12|Pkinase_Tyr;PF00069.20|Pkinase	GO:0005524|ATP binding;GO:0004672|protein kinase activity;GO:0006468|protein phosphorylation	Down	0.0161228	Yes	2.53705
Camfl1|CFLO22251-PA	27.681	31.748	12.5225	12.5416	PF08925.6|DUF1907	GO:0005634|nucleus	Down	0.000751251	Yes	2.53528
Camfl1|CFLO18119-PA	22.7642	22.7479	8.98358	23.8164	PF00400.27|WD40;PF00400.27|WD40	GO:0005515|protein binding	Down	0.00950055	Yes	2.53216
Camfl1|CFLO20816-PA	55.3047	40.1117	15.8647	25.8034	PF01597.14|GCV_H	GO:0006546|glycine catabolic process;GO:0005960|glycine cleavage complex	Down	0.00912969	Yes	2.52836
Camfl1|CFLO22148-PA	72.4089	45.5337	18.075	16.1982	PF07714.12|Pkinase_Tyr;PF00069.20|Pkinase	GO:0005524|ATP binding;GO:0004672|protein kinase activity;GO:0006468|protein phosphorylation	Down	0.00671541	Yes	2.51915
Camfl1|CFLO16593-PA	22.2252	47.5091	18.8658	20.182	PF00206.15|Lyase_1;PF10397.4|ADSL_C		Down	0.000751251	Yes	2.51827
Camfl1|CFLO22402-PA	207.834	196.362	78.2322	40.3423	PF09412.5|XendoU	GO:0016788|hydrolase activity, acting on ester bonds	Down	0.000751251	Yes	2.50999
Camfl1|CFLO14332-PA	20.8112	24.7002	9.84604	27.6011			Down	0.00198307	Yes	2.50864
Camfl1|CFLO21266-PA	188.21	307.42	122.734	150.792	PF02738.13|Ald_Xan_dh_C2;PF00941.16|FAD_binding_5;PF01315.17|Ald_Xan_dh_C;PF01799.15|Fer2_2;PF03450.12|CO_deh_flav_C	GO:0016491|oxidoreductase activity;GO:0046872|metal ion binding;GO:0055114|oxidation-reduction process	Down	0.000751251	Yes	2.50477
Camfl1|CFLO12586-PA	74.5627	81.2505	32.4521	43.2108	PF02516.9|STT3	GO:0006486|protein glycosylation;GO:0016020|membrane;GO:0004576|oligosaccharyl transferase activity	Down	0.000751251	Yes	2.50371
Camfl1|CFLO17277-PA	40.2849	106.257	42.557	161.823	PF00135.23|COesterase;PF07859.8|Abhydrolase_3	GO:0016787|hydrolase activity;GO:0008152|metabolic process	Down	0.000751251	Yes	2.49682
Camfl1|CFLO19886-PA	1540.28	2238.15	899.008	525.662	PF00412.17|LIM;PF00412.17|LIM	GO:0008270|zinc ion binding	Down	0.000751251	Yes	2.48958
Camfl1|CFLO18816-PA	96.2084	109.129	43.8933	83.3559	PF15055.1|DUF4536		Down	0.0360317	Yes	2.48623
Camfl1|CFLO27007-PA	27.4087	34.0843	13.7103	12.1705	PF01401.13|Peptidase_M2	GO:0006508|proteolysis;GO:0008237|metallopeptidase activity;GO:0008241|peptidyl-dipeptidase activity;GO:0016020|membrane	Down	0.000751251	Yes	2.48604
Camfl1|CFLO16791-PA	123.428	111.112	45.0202	49.5512	PF00067.17|p450	GO:0005506|iron ion binding;GO:0055114|oxidation-reduction process;GO:0016705|oxidoreductase activity, acting on paired donors, with incorporation or reduction of molecular oxygen;GO:0020037|heme binding	Down	0.000751251	Yes	2.46805
Camfl1|CFLO22515-PA	10.4972	10.5259	4.27426	5.45492	PF13414.1|TPR_11;PF00856.23|SET;PF01753.13|zf-MYND	GO:0005515|protein binding	Down	0.00586296	Yes	2.46263
Camfl1|CFLO17386-PA	27.7487	33.7394	13.7234	17.0053	PF02187.12|GAS2;PF00307.26|CH	GO:0007050|cell cycle arrest;GO:0005515|protein binding	Down	0.000751251	Yes	2.45853
Camfl1|CFLO11763-PA	9.29493	11.9968	4.8986	3.42801	PF00041.16|fn3	GO:0005515|protein binding	Down	0.0025369	Yes	2.44903
Camfl1|CFLO20770-PA	128.397	142.053	58.0623	67.3395	PF00085.15|Thioredoxin;PF13848.1|Thioredoxin_6	GO:0045454|cell redox homeostasis	Down	0.000751251	Yes	2.44656
Camfl1|CFLO13839-PA	9.1241	11.5076	4.70573	4.65332	PF00089.21|Trypsin	GO:0006508|proteolysis;GO:0004252|serine-type endopeptidase activity	Down	0.00988823	Yes	2.44544
Camfl1|CFLO19243-PA	162.078	202.12	82.6927	127.122	PF01984.15|dsDNA_bind	GO:0003677|DNA binding	Down	0.000751251	Yes	2.44423
Camfl1|CFLO19802-PA	212.612	81.2885	33.3514	25.6789	PF01808.13|AICARFT_IMPCHas;PF02142.17|MGS	GO:0006164|purine nucleotide biosynthetic process;GO:0003937|IMP cyclohydrolase activity;GO:0004643|phosphoribosylaminoimidazolecarboxamide formyltransferase activity	Down	0.000751251	Yes	2.43733
Camfl1|CFLO21852-PA	47.7041	62.795	25.8512	12.099	PF02872.13|5_nucleotid_C;PF00149.23|Metallophos	GO:0009166|nucleotide catabolic process;GO:0016787|hydrolase activity	Down	0.000751251	Yes	2.42909
Camfl1|CFLO22585-PA	30.8651	28.6837	11.817	12.3431	PF07714.12|Pkinase_Tyr;PF00069.20|Pkinase	GO:0005524|ATP binding;GO:0004672|protein kinase activity;GO:0006468|protein phosphorylation	Down	0.00403959	Yes	2.42733
Camfl1|CFLO16070-PA	132.931	151.617	62.5152	46.9622	PF01756.14|ACOX;PF02770.14|Acyl-CoA_dh_M;PF00441.19|Acyl-CoA_dh_1	GO:0016627|oxidoreductase activity, acting on the CH-CH group of donors;GO:0055114|oxidation-reduction process;GO:0003997|acyl-CoA oxidase activity;GO:0005777|peroxisome;GO:0003995|acyl-CoA dehydrogenase activity;GO:0006635|fatty acid beta-oxidation	Down	0.000751251	Yes	2.42528
Camfl1|CFLO23459-PA	90.7278	139.346	57.6325	66.0601	PF00344.15|SecY;PF10559.4|Plug_translocon	GO:0015031|protein transport;GO:0016020|membrane	Down	0.000751251	Yes	2.41784
Camfl1|CFLO20635-PA	87.4346	90.2658	37.3408	6.03953	PF00151.14|Lipase		Down	0.000751251	Yes	2.41735
Camfl1|CFLO16172-PA	10.6328	13.0725	5.40909	1.48552	PF00089.21|Trypsin;PF00089.21|Trypsin;PF00089.21|Trypsin;PF12032.3|CLIP;PF12032.3|CLIP	GO:0006508|proteolysis;GO:0004252|serine-type endopeptidase activity	Down	0.0025369	Yes	2.41677
Camfl1|CFLO17594-PA	85.354	79.8388	33.0544	20.2578	PF03188.11|Cytochrom_B561	GO:0016021|integral component of membrane	Down	0.000751251	Yes	2.41538
Camfl1|CFLO16965-PA	312.478	152.4	63.1665	123.521			Down	0.043684	Yes	2.41267
Camfl1|CFLO15178-PA	162.78	193.755	80.5909	80.1599	PF04756.8|OST3_OST6		Down	0.000751251	Yes	2.40418
Camfl1|CFLO22352-PA	39.1755	45.5727	19.017	9.62528			Down	0.000751251	Yes	2.39642
Camfl1|CFLO17978-PA	213.895	255.432	106.671	90.3574	PF00717.18|Peptidase_S24		Down	0.000751251	Yes	2.39458
Camfl1|CFLO12273-PA	5.79897	8.74105	3.67652	2.21918	PF00462.19|Glutaredoxin	GO:0015035|protein disulfide oxidoreductase activity;GO:0045454|cell redox homeostasis;GO:0009055|electron carrier activity	Down	0.00586296	Yes	2.37753
Camfl1|CFLO14920-PA	23.694	25.5162	10.8085	11.6664	PF00083.19|Sugar_tr;PF07690.11|MFS_1;PF00400.27|WD40;PF12341.3|DUF3639	GO:0022857|transmembrane transporter activity;GO:0005515|protein binding;GO:0016021|integral component of membrane;GO:0055085|transmembrane transport	Down	0.000751251	Yes	2.36075
Camfl1|CFLO19122-PA	181.27	105.887	44.8645	26.55	PF14748.1|P5CR_dimer;PF03807.12|F420_oxidored		Down	0.000751251	Yes	2.36015
Camfl1|CFLO23501-PA	29.0066	30.6681	13.0151	7.27718	PF00378.15|ECH	GO:0003824|catalytic activity;GO:0008152|metabolic process	Down	0.00629713	Yes	2.35635
Camfl1|CFLO14306-PA	144.77	116.306	49.3851	49.0846	PF00378.15|ECH	GO:0003824|catalytic activity;GO:0008152|metabolic process	Down	0.000751251	Yes	2.35508
Camfl1|CFLO15450-PA	83.4004	95.0163	40.4775	28.8386	PF07156.9|Prenylcys_lyase;PF13450.1|NAD_binding_8	GO:0030328|prenylcysteine catabolic process;GO:0016670|oxidoreductase activity, acting on a sulfur group of donors, oxygen as acceptor;GO:0055114|oxidation-reduction process	Down	0.000751251	Yes	2.34739
Camfl1|CFLO18353-PA	44.1681	72.1124	30.7769	40.6521	PF00292.13|PAX;PF00046.24|Homeobox	GO:0003677|DNA binding;GO:0006355|regulation of transcription, DNA-templated;GO:0043565|sequence-specific DNA binding;GO:0003700|sequence-specific DNA binding transcription factor activity	Down	0.000751251	Yes	2.34307
Camfl1|CFLO18809-PA	105.747	84.0122	35.9095	26.0937	PF00465.14|Fe-ADH;PF13685.1|Fe-ADH_2	GO:0016491|oxidoreductase activity;GO:0046872|metal ion binding;GO:0055114|oxidation-reduction process	Down	0.000751251	Yes	2.33955
Camfl1|CFLO17748-PA	12.7957	12.7789	5.50979	3.65835	PF03567.9|Sulfotransfer_2	GO:0008146|sulfotransferase activity;GO:0016021|integral component of membrane	Down	0.0432654	Yes	2.31931
Camfl1|CFLO20742-PA	140.837	126.959	54.778	92.6721	PF00531.17|Death	GO:0005515|protein binding;GO:0007165|signal transduction	Down	0.000751251	Yes	2.3177
Camfl1|CFLO19153-PA	5.6473	8.25764	3.56433	0.89947	PF03062.14|MBOAT		Down	0.0338205	Yes	2.31674
Camfl1|CFLO20311-PA	195.809	213.033	92.3672	13.3263	PF09412.5|XendoU	GO:0016788|hydrolase activity, acting on ester bonds	Down	0.000751251	Yes	2.30637
Camfl1|CFLO22344-PA	94.4477	104.981	45.6528	43.2266	PF07690.11|MFS_1;PF07690.11|MFS_1;PF00083.19|Sugar_tr	GO:0016021|integral component of membrane;GO:0055085|transmembrane transport;GO:0022857|transmembrane transporter activity	Down	0.000751251	Yes	2.29955
Camfl1|CFLO16454-PA	54.4621	46.1322	20.0742	11.8659	PF00501.23|AMP-binding;PF13193.1|AMP-binding_C	GO:0003824|catalytic activity;GO:0008152|metabolic process	Down	0.000751251	Yes	2.29808
Camfl1|CFLO21048-PA	1308.58	1259.06	548.087	499.069	PF00412.17|LIM;PF00412.17|LIM;PF00412.17|LIM;PF00412.17|LIM;PF00412.17|LIM	GO:0008270|zinc ion binding	Down	0.00198307	Yes	2.29719
Camfl1|CFLO18368-PA	123.576	94.3112	41.1084	38.0221	PF01244.16|Peptidase_M19	GO:0006508|proteolysis;GO:0016805|dipeptidase activity	Down	0.000751251	Yes	2.29421
Camfl1|CFLO15641-PA	143.83	201.464	87.9392	102.288	PF04597.9|Ribophorin_I;PF14966.1|DNA_repr_REX1B	GO:0006486|protein glycosylation;GO:0016021|integral component of membrane;GO:0005783|endoplasmic reticulum;GO:0004579|dolichyl-diphosphooligosaccharide-protein glycotransferase activity	Down	0.000751251	Yes	2.29095
Camfl1|CFLO17220-PA	39.7424	80.4404	35.3512	30.1673	PF07856.7|Orai-1		Down	0.000751251	Yes	2.27546
Camfl1|CFLO17245-PA	81.5619	80.6859	35.4956	26.5907	PF02866.13|Ldh_1_C;PF00056.18|Ldh_1_N	GO:0016491|oxidoreductase activity;GO:0055114|oxidation-reduction process;GO:0016616|oxidoreductase activity, acting on the CH-OH group of donors, NAD or NADP as acceptor	Down	0.000751251	Yes	2.27312
Camfl1|CFLO14374-PA	22.5937	17.5511	7.73033	10.9458	PF13414.1|TPR_11;PF13414.1|TPR_11;PF07719.12|TPR_2;PF07719.12|TPR_2;PF07719.12|TPR_2;PF07719.12|TPR_2;PF00515.23|TPR_1;PF00515.23|TPR_1;PF13428.1|TPR_14;PF13181.1|TPR_8;PF13371.1|TPR_9;PF13371.1|TPR_9;PF13371.1|TPR_9	GO:0005515|protein binding	Down	0.00629713	Yes	2.27042
Camfl1|CFLO18330-PA	15.5713	19.6791	8.6724	20.1707	PF00100.18|Zona_pellucida;PF00024.21|PAN_1;PF00024.21|PAN_1		Down	0.000751251	Yes	2.26916
Camfl1|CFLO14831-PA	40.9855	36.114	15.9226	4.74738	PF00067.17|p450	GO:0005506|iron ion binding;GO:0055114|oxidation-reduction process;GO:0016705|oxidoreductase activity, acting on paired donors, with incorporation or reduction of molecular oxygen;GO:0020037|heme binding	Down	0.000751251	Yes	2.2681
Camfl1|CFLO18322-PA	325.199	310.15	136.774	119.355	PF01704.13|UDPGP	GO:0016779|nucleotidyltransferase activity;GO:0008152|metabolic process	Down	0.000751251	Yes	2.26761
Camfl1|CFLO22969-PA	71.104	67.8488	29.9375	20.3511	PF13616.1|Rotamase_3;PF00639.16|Rotamase	GO:0016853|isomerase activity	Down	0.0124507	Yes	2.26635
Camfl1|CFLO16510-PA	22.456	35.8562	15.8442	11.1362	PF12796.2|Ank_2;PF12796.2|Ank_2;PF12796.2|Ank_2;PF12796.2|Ank_2;PF12796.2|Ank_2;PF00023.25|Ank;PF00023.25|Ank;PF00023.25|Ank;PF00023.25|Ank;PF13606.1|Ank_3;PF13606.1|Ank_3;PF13606.1|Ank_3;PF13637.1|Ank_4;PF13637.1|Ank_4;PF13637.1|Ank_4;PF13637.1|Ank_4;PF13637.1|Ank_4;PF13857.1|Ank_5;PF13857.1|Ank_5;PF00520.26|Ion_trans	GO:0005216|ion channel activity;GO:0005515|protein binding;GO:0006811|ion transport;GO:0055085|transmembrane transport;GO:0016020|membrane	Down	0.000751251	Yes	2.26305
Camfl1|CFLO19982-PA	55.4045	56.2981	24.8858	29.5235	PF12999.2|PRKCSH-like		Down	0.00305263	Yes	2.26226
Camfl1|CFLO15914-PA	32.2004	36.6072	16.2318	12.7374	PF07714.12|Pkinase_Tyr;PF00069.20|Pkinase;PF00041.16|fn3	GO:0005515|protein binding;GO:0005524|ATP binding;GO:0004672|protein kinase activity;GO:0006468|protein phosphorylation	Down	0.000751251	Yes	2.25528
Camfl1|CFLO16074-PA	45.5321	43.1776	19.15	24.3437	PF00094.20|VWD;PF00094.20|VWD;PF00094.20|VWD;PF00094.20|VWD;PF00094.20|VWD;PF08742.6|C8;PF08742.6|C8;PF08742.6|C8;PF08742.6|C8;PF08742.6|C8;PF00754.20|F5_F8_type_C;PF00754.20|F5_F8_type_C;PF01826.12|TIL;PF01826.12|TIL;PF01826.12|TIL;PF01826.12|TIL;PF01826.12|TIL	GO:0007155|cell adhesion	Down	0.000751251	Yes	2.2547
Camfl1|CFLO18879-PA	105.199	116.395	51.6966	68.11	PF07912.8|ERp29_N;PF07749.7|ERp29	GO:0009306|protein secretion;GO:0005783|endoplasmic reticulum;GO:0005788|endoplasmic reticulum lumen	Down	0.000751251	Yes	2.2515
Camfl1|CFLO13504-PA	66.2794	65.3584	29.0311	24.0242	PF02460.13|Patched;PF12349.3|Sterol-sensing	GO:0008158|hedgehog receptor activity;GO:0016020|membrane	Down	0.000751251	Yes	2.25132
Camfl1|CFLO13020-PA	30.2492	38.5572	17.1947	20.5028	PF05577.7|Peptidase_S28;PF12697.2|Abhydrolase_6;PF00561.15|Abhydrolase_1;PF00326.16|Peptidase_S9	GO:0006508|proteolysis;GO:0008236|serine-type peptidase activity	Down	0.000751251	Yes	2.24239
Camfl1|CFLO21044-PA	57.0939	70.7524	31.5894	23.7123	PF00764.14|Arginosuc_synth	GO:0004055|argininosuccinate synthase activity;GO:0006526|arginine biosynthetic process;GO:0005524|ATP binding	Down	0.000751251	Yes	2.23975
Camfl1|CFLO18018-PA	185.838	160.015	71.4588	20.7524	PF01151.13|ELO	GO:0016021|integral component of membrane	Down	0.000751251	Yes	2.23926
Camfl1|CFLO23014-PA	64.0195	69.785	31.2242	38.2525	PF00501.23|AMP-binding;PF13193.1|AMP-binding_C	GO:0003824|catalytic activity;GO:0008152|metabolic process	Down	0.000751251	Yes	2.23497
Camfl1|CFLO21233-PA	1942.09	1984.79	890.885	898.697	PF00061.18|Lipocalin;PF14651.1|Lipocalin_7		Down	0.000751251	Yes	2.22789
Camfl1|CFLO21318-PA	45.7845	49.7964	22.4495	25.0627	PF01048.15|PNP_UDP_1	GO:0009116|nucleoside metabolic process;GO:0003824|catalytic activity	Down	0.0025369	Yes	2.21815
Camfl1|CFLO23070-PA	32.6332	28.3385	12.7982	18.0644	PF00106.20|adh_short	GO:0016491|oxidoreductase activity;GO:0008152|metabolic process	Down	0.0158158	Yes	2.21426
Camfl1|CFLO13433-PA	5.441	12.3433	5.57569	6.66265	PF08441.7|Integrin_alpha2		Down	0.000751251	Yes	2.21377
Camfl1|CFLO12893-PA	102.664	123.261	55.7841	53.1131	PF04756.8|OST3_OST6		Down	0.00139605	Yes	2.20961
Camfl1|CFLO17654-PA	26.3476	42.7922	19.3801	18.7641	PF01630.13|Glyco_hydro_56	GO:0005975|carbohydrate metabolic process;GO:0004415|hyalurononglucosaminidase activity	Down	0.000751251	Yes	2.20805
Camfl1|CFLO19048-PA	21.2381	39.233	17.8511	48.0229	PF01146.12|Caveolin		Down	0.0232616	Yes	2.19779
Camfl1|CFLO20606-PA	20.6205	21.0095	9.5596	9.6255	PF02878.11|PGM_PMM_I;PF02878.11|PGM_PMM_I;PF00408.15|PGM_PMM_IV;PF02879.11|PGM_PMM_II	GO:0005975|carbohydrate metabolic process;GO:0016868|intramolecular transferase activity, phosphotransferases	Down	0.000751251	Yes	2.19774
Camfl1|CFLO16003-PA	51.0985	130.673	59.4774	46.8705	PF01151.13|ELO	GO:0016021|integral component of membrane	Down	0.000751251	Yes	2.19702
Camfl1|CFLO19622-PA	4.49829	5.39117	2.45948	3.5663	PF00493.18|MCM;PF14551.1|MCM_N;PF01078.16|Mg_chelatase	GO:0016851|magnesium chelatase activity;GO:0006260|DNA replication;GO:0005524|ATP binding;GO:0015995|chlorophyll biosynthetic process;GO:0015979|photosynthesis;GO:0003677|DNA binding	Down	0.0249558	Yes	2.192
Camfl1|CFLO19238-PA	97.077	74.1504	33.8577	30.4417	PF00732.14|GMC_oxred_N;PF05199.8|GMC_oxred_C	GO:0016614|oxidoreductase activity, acting on CH-OH group of donors;GO:0055114|oxidation-reduction process;GO:0050660|flavin adenine dinucleotide binding	Down	0.000751251	Yes	2.19006
Camfl1|CFLO21033-PA	410.551	507.274	231.905	157.835	PF00379.18|Chitin_bind_4	GO:0042302|structural constituent of cuticle	Down	0.000751251	Yes	2.18742
Camfl1|CFLO20040-PA	102.304	92.8737	42.4855	53.2472	PF03091.10|CutA1	GO:0010038|response to metal ion	Down	0.0124507	Yes	2.18601
Camfl1|CFLO21699-PA	373.23	393.909	180.344	244.396	PF00213.13|OSCP	GO:0015986|ATP synthesis coupled proton transport;GO:0046933|proton-transporting ATP synthase activity, rotational mechanism	Down	0.000751251	Yes	2.18421
Camfl1|CFLO20341-PA	113.402	98.6566	45.2569	34.6097	PF00153.22|Mito_carr;PF00153.22|Mito_carr;PF00153.22|Mito_carr		Down	0.000751251	Yes	2.17992
Camfl1|CFLO17674-PA	178.538	158.072	72.7513	75.093	PF04588.8|HIG_1_N		Down	0.00912969	Yes	2.17277
Camfl1|CFLO18612-PA	31.8199	27.4546	12.6676	15.5852	PF03137.15|OATP;PF07690.11|MFS_1;PF07648.10|Kazal_2	GO:0006810|transport;GO:0005215|transporter activity;GO:0005515|protein binding;GO:0016021|integral component of membrane;GO:0016020|membrane;GO:0055085|transmembrane transport	Down	0.000751251	Yes	2.16731
Camfl1|CFLO11811-PA	37.8188	45.468	20.9921	24.2474			Down	0.0215266	Yes	2.16596
Camfl1|CFLO15509-PA	33.3251	45.6516	21.0791	19.2566	PF07679.11|I-set;PF07679.11|I-set;PF07679.11|I-set;PF07679.11|I-set;PF07679.11|I-set;PF07679.11|I-set;PF07679.11|I-set;PF07679.11|I-set;PF13895.1|Ig_2;PF13895.1|Ig_2;PF13895.1|Ig_2;PF13895.1|Ig_2;PF13895.1|Ig_2;PF13895.1|Ig_2;PF13895.1|Ig_2;PF13895.1|Ig_2;PF13895.1|Ig_2;PF13895.1|Ig_2;PF13895.1|Ig_2;PF13895.1|Ig_2;PF02210.19|Laminin_G_2;PF02210.19|Laminin_G_2;PF02210.19|Laminin_G_2;PF00052.13|Lam…	GO:0005515|protein binding	Down	0.000751251	Yes	2.16573
Camfl1|CFLO11574-PA	279.659	239.589	110.724	61.1665	PF00067.17|p450	GO:0005506|iron ion binding;GO:0055114|oxidation-reduction process;GO:0016705|oxidoreductase activity, acting on paired donors, with incorporation or reduction of molecular oxygen;GO:0020037|heme binding	Down	0.000751251	Yes	2.16384
Camfl1|CFLO22621-PA	25.1236	39.8902	18.454	19.644	PF03098.10|An_peroxidase;PF07679.11|I-set;PF07679.11|I-set;PF07679.11|I-set;PF13855.1|LRR_8;PF13855.1|LRR_8;PF13855.1|LRR_8;PF13895.1|Ig_2;PF13895.1|Ig_2;PF13895.1|Ig_2;PF13927.1|Ig_3;PF13927.1|Ig_3;PF13927.1|Ig_3;PF00047.20|ig;PF00047.20|ig;PF07686.12|V-set;PF12799.2|LRR_4;PF00560.28|LRR_1	GO:0004601|peroxidase activity;GO:0006979|response to oxidative stress;GO:0055114|oxidation-reduction process;GO:0005515|protein binding;GO:0020037|heme binding	Down	0.000751251	Yes	2.1616
Camfl1|CFLO16311-PA	113.972	80.1026	37.1141	17.1064	PF06585.6|JHBP		Down	0.000751251	Yes	2.15828
Camfl1|CFLO19985-PA	206.251	240.204	111.348	107.845	PF01433.15|Peptidase_M1;PF11838.3|ERAP1_C;PF13485.1|Peptidase_MA_2	GO:0008237|metallopeptidase activity;GO:0008270|zinc ion binding	Down	0.000751251	Yes	2.15724
Camfl1|CFLO17903-PA	111.696	153.173	71.0505	70.0377	PF02077.10|SURF4	GO:0016021|integral component of membrane	Down	0.000751251	Yes	2.15583
Camfl1|CFLO22175-PA	213.999	185.961	86.536	130.749	PF06374.6|NDUF_C2	GO:0006120|mitochondrial electron transport, NADH to ubiquinone;GO:0008137|NADH dehydrogenase (ubiquinone) activity;GO:0005743|mitochondrial inner membrane	Down	0.000751251	Yes	2.14894
Camfl1|CFLO15932-PA	90.8778	111.141	51.7428	39.8369	PF10230.4|DUF2305;PF12697.2|Abhydrolase_6		Down	0.000751251	Yes	2.14795
Camfl1|CFLO23129-PA	5.30074	17.1489	7.98681	16.3805	PF12796.2|Ank_2;PF12796.2|Ank_2;PF13637.1|Ank_4;PF13637.1|Ank_4;PF13637.1|Ank_4;PF00023.25|Ank;PF05186.8|Dpy-30	GO:0005515|protein binding	Down	0.000751251	Yes	2.14715
Camfl1|CFLO20851-PA	41.2447	41.4632	19.3224	18.3984	PF06544.7|DUF1115;PF05773.17|RWD	GO:0005515|protein binding	Down	0.0025369	Yes	2.14586
Camfl1|CFLO14247-PA	878.737	835.526	389.652	445.352			Down	0.000751251	Yes	2.14429
Camfl1|CFLO19636-PA	8.31896	10.8487	5.07251	5.57633	PF00002.19|7tm_2;PF06652.7|Methuselah_N	GO:0004930|G-protein coupled receptor activity;GO:0007186|G-protein coupled receptor signaling pathway;GO:0016021|integral component of membrane;GO:0006950|response to stress	Down	0.0131386	Yes	2.13872
Camfl1|CFLO19887-PA	986.748	1359.43	635.973	409.011	PF00412.17|LIM;PF00412.17|LIM;PF00412.17|LIM	GO:0008270|zinc ion binding	Down	0.00198307	Yes	2.13756
Camfl1|CFLO20612-PA	188.904	213.751	100.191	107.064	PF02516.9|STT3	GO:0006486|protein glycosylation;GO:0016020|membrane;GO:0004576|oligosaccharyl transferase activity	Down	0.000751251	Yes	2.13344
Camfl1|CFLO16549-PA	166.22	164.083	76.9445	94.6362	PF07915.8|PRKCSH;PF07915.8|PRKCSH;PF13015.1|PRKCSH_1		Down	0.000751251	Yes	2.13249
Camfl1|CFLO15405-PA	152.148	168.937	79.2498	55.6171	PF06703.6|SPC25	GO:0006465|signal peptide processing;GO:0016021|integral component of membrane;GO:0008233|peptidase activity;GO:0005787|signal peptidase complex	Down	0.000751251	Yes	2.1317
Camfl1|CFLO22808-PA	27.8151	26.6742	12.5392	28.4761			Down	0.00834737	Yes	2.12726
Camfl1|CFLO16809-PA	23.6868	24.8124	11.6651	8.69066	PF07714.12|Pkinase_Tyr;PF00041.16|fn3;PF00069.20|Pkinase	GO:0005515|protein binding;GO:0005524|ATP binding;GO:0004672|protein kinase activity;GO:0006468|protein phosphorylation	Down	0.00834737	Yes	2.12706
Camfl1|CFLO20491-PA	23.9889	21.3204	10.0384	5.38929	PF03982.8|DAGAT	GO:0016747|transferase activity, transferring acyl groups other than amino-acyl groups	Down	0.0396978	Yes	2.12388
Camfl1|CFLO21270-PA	107.916	112.816	53.1366	30.1196	PF00067.17|p450	GO:0005506|iron ion binding;GO:0055114|oxidation-reduction process;GO:0016705|oxidoreductase activity, acting on paired donors, with incorporation or reduction of molecular oxygen;GO:0020037|heme binding	Down	0.000751251	Yes	2.12313
Camfl1|CFLO15749-PA	41.9855	58.4491	27.5946	19.5237	PF01391.13|Collagen;PF01391.13|Collagen;PF01391.13|Collagen;PF01391.13|Collagen;PF01391.13|Collagen;PF01391.13|Collagen;PF01391.13|Collagen;PF01391.13|Collagen;PF01391.13|Collagen;PF01391.13|Collagen;PF01391.13|Collagen;PF01391.13|Collagen;PF01391.13|Collagen;PF01391.13|Collagen;PF01391.13|Collagen;PF01413.14|C4;PF01413.14|C4	GO:0005201|extracellular matrix structural constituent;GO:0005581|collagen	Down	0.00139605	Yes	2.11814
Camfl1|CFLO13278-PA	107.147	141.205	66.8321	80.1019	PF01557.13|FAA_hydrolase	GO:0003824|catalytic activity;GO:0008152|metabolic process	Down	0.000751251	Yes	2.11283
Camfl1|CFLO11467-PA	227.421	191.42	90.8657	75.6013	PF07714.12|Pkinase_Tyr;PF00069.20|Pkinase	GO:0005524|ATP binding;GO:0004672|protein kinase activity;GO:0006468|protein phosphorylation	Down	0.00198307	Yes	2.10663
Camfl1|CFLO12869-PA	29.1021	30.4673	14.4854	21.3404	PF01997.11|Translin	GO:0043565|sequence-specific DNA binding	Down	0.0221104	Yes	2.10331
Camfl1|CFLO18716-PA	32.3074	22.8585	10.8959	17.8138			Down	0.017959	Yes	2.0979
Camfl1|CFLO11356-PA	22.7272	19.579	9.40072	2.03838	PF00067.17|p450	GO:0005506|iron ion binding;GO:0055114|oxidation-reduction process;GO:0016705|oxidoreductase activity, acting on paired donors, with incorporation or reduction of molecular oxygen;GO:0020037|heme binding	Down	0.00629713	Yes	2.08271
Camfl1|CFLO21736-PA	9.86219	10.5129	5.05785	9.03884	PF00652.17|Ricin_B_lectin;PF00535.21|Glycos_transf_2;PF02709.9|Glyco_transf_7C		Down	0.0191875	Yes	2.07853
Camfl1|CFLO18556-PA	2.65702	13.1462	6.33367	10.8454	PF00091.20|Tubulin;PF00091.20|Tubulin;PF03953.12|Tubulin_C	GO:0043234|protein complex;GO:0006184|GTP catabolic process;GO:0003924|GTPase activity;GO:0005525|GTP binding;GO:0051258|protein polymerization	Down	0.0348247	Yes	2.07561
Camfl1|CFLO25930-PA	190.899	244.305	117.747	83.5202	PF00067.17|p450	GO:0005506|iron ion binding;GO:0055114|oxidation-reduction process;GO:0016705|oxidoreductase activity, acting on paired donors, with incorporation or reduction of molecular oxygen;GO:0020037|heme binding	Down	0.000751251	Yes	2.07483
Camfl1|CFLO22972-PA	50.2404	60.2964	29.0752	18.9907	PF02782.11|FGGY_C;PF00370.16|FGGY_N	GO:0016773|phosphotransferase activity, alcohol group as acceptor;GO:0005975|carbohydrate metabolic process	Down	0.000751251	Yes	2.07381
Camfl1|CFLO13510-PA	94.6699	93.0473	44.953	56.6545			Down	0.00586296	Yes	2.06988
Camfl1|CFLO13773-PA	70.3939	85.3103	41.218	24.7544	PF04734.8|Ceramidase_alk		Down	0.000751251	Yes	2.06973
Camfl1|CFLO17971-PA	802.527	962.715	465.4	751.544	PF00034.16|Cytochrom_C;PF13442.1|Cytochrome_CBB3	GO:0009055|electron carrier activity;GO:0005506|iron ion binding;GO:0020037|heme binding	Down	0.000751251	Yes	2.06858
Camfl1|CFLO12878-PA	50.082	57.3427	27.8135	27.8259	PF00083.19|Sugar_tr;PF07690.11|MFS_1	GO:0022857|transmembrane transporter activity;GO:0016021|integral component of membrane;GO:0055085|transmembrane transport	Down	0.000751251	Yes	2.06169
Camfl1|CFLO17011-PA	70.0352	88.5612	42.9748	27.6922			Down	0.000751251	Yes	2.06077
Camfl1|CFLO15396-PA	282.903	330.552	160.763	137.355	PF00135.23|COesterase;PF07859.8|Abhydrolase_3	GO:0016787|hydrolase activity;GO:0008152|metabolic process	Down	0.000751251	Yes	2.05614
Camfl1|CFLO12555-PA	44.6927	59.1675	28.827	22.3936	PF13640.1|2OG-FeII_Oxy_3;PF13661.1|2OG-FeII_Oxy_4	GO:0016706|oxidoreductase activity, acting on paired donors, with incorporation or reduction of molecular oxygen, 2-oxoglutarate as one donor, and incorporation of one atom each of oxygen into both donors;GO:0055114|oxidation-reduction process;GO:0016491|oxidoreductase activity	Down	0.000751251	Yes	2.0525
Camfl1|CFLO23056-PA	15.6465	14.103	6.87479	12.4352	PF06309.6|Torsin;PF07728.9|AAA_5;PF00004.24|AAA	GO:0016887|ATPase activity;GO:0005524|ATP binding;GO:0051085|chaperone mediated protein folding requiring cofactor	Down	0.0412586	Yes	2.05141
Camfl1|CFLO22653-PA	63.3044	55.2323	26.9679	24.1095	PF03061.17|4HBT;PF13622.1|4HBT_3		Down	0.0298515	Yes	2.04808
Camfl1|CFLO15985-PA	77.8866	66.0551	32.3972	33.5405	PF00535.21|Glycos_transf_2;PF13641.1|Glyco_tranf_2_3;PF10111.4|Glyco_tranf_2_2		Down	0.00198307	Yes	2.03891
Camfl1|CFLO23525-PA	10.0757	12.9994	6.40287	8.53011	PF01753.13|zf-MYND;PF00856.23|SET	GO:0005515|protein binding	Down	0.0232616	Yes	2.03025
Camfl1|CFLO14570-PA	50.4217	106.813	52.6795	40.8298			Down	0.000751251	Yes	2.0276
Camfl1|CFLO23037-PA	50.1187	48.8016	24.11	29.9383	PF03876.12|SHS2_Rpb7-N;PF00575.18|S1	GO:0003899|DNA-directed RNA polymerase activity;GO:0006351|transcription, DNA-templated;GO:0003723|RNA binding	Down	0.00752273	Yes	2.02412
Camfl1|CFLO18546-PA	109.723	102.393	50.5881	80.259			Down	0.0134828	Yes	2.02405
Camfl1|CFLO19089-PA	75.6363	81.4064	40.2252	33.1308	PF01012.16|ETF		Down	0.000751251	Yes	2.02377
Camfl1|CFLO20779-PA	29.9529	34.9875	17.3416	23.2332	PF00829.16|Ribosomal_L21p	GO:0005840|ribosome	Down	0.0293565	Yes	2.01755
Camfl1|CFLO20482-PA	173.983	166.365	82.4827	50.7096	PF00441.19|Acyl-CoA_dh_1;PF02771.11|Acyl-CoA_dh_N;PF02770.14|Acyl-CoA_dh_M;PF08028.6|Acyl-CoA_dh_2	GO:0016491|oxidoreductase activity;GO:0016627|oxidoreductase activity, acting on the CH-CH group of donors;GO:0003995|acyl-CoA dehydrogenase activity;GO:0055114|oxidation-reduction process;GO:0008152|metabolic process;GO:0050660|flavin adenine dinucleotide binding	Down	0.000751251	Yes	2.01697
Camfl1|CFLO18028-PA	30.5806	36.278	17.9891	22.0883	PF03151.11|TPT;PF08449.6|UAA	GO:0055085|transmembrane transport	Down	0.00586296	Yes	2.01667
Camfl1|CFLO13815-PA	86.932	100.754	50.0407	62.0896	PF00106.20|adh_short;PF13561.1|adh_short_C2;PF08659.5|KR	GO:0016491|oxidoreductase activity;GO:0008152|metabolic process	Down	0.00139605	Yes	2.01344
Camfl1|CFLO17470-PA	27.7203	34.0337	16.9036	13.7035	PF00209.13|SNF	GO:0005328|neurotransmitter:sodium symporter activity;GO:0006836|neurotransmitter transport;GO:0016021|integral component of membrane	Down	0.000751251	Yes	2.0134
Camfl1|CFLO21584-PA	6335.74	6567.31	3263.44	4190.89	PF13405.1|EF-hand_6	GO:0005509|calcium ion binding	Down	0.0427975	Yes	2.01239
Camfl1|CFLO17765-PA	384.753	437.821	217.658	273.116	PF00300.17|His_Phos_1		Down	0.000751251	Yes	2.01151
Camfl1|CFLO13348-PA	31.8245	27.9894	13.9755	16.1874	PF00625.16|Guanylate_kin	GO:0005515|protein binding	Down	0.00139605	Yes	2.00275
Camfl1|CFLO17729-PA	6.45249	12.1702	6.07835	2.69543	PF00232.13|Glyco_hydro_1	GO:0005975|carbohydrate metabolic process;GO:0004553|hydrolase activity, hydrolyzing O-glycosyl compounds	Down	0.0330465	Yes	2.00222
Camfl1|CFLO21360-PA	40.8725	40.9842	20.4891	22.9626	PF06524.7|NOA36	GO:0008270|zinc ion binding;GO:0005634|nucleus	Down	0.00451079	Yes	2.00029

## Sheet: Up_DeathAfterManip_vs_Manip
All up-regulated Camponotus floridanus homologs (2-fold and significant Q<0.05, minimum expression of 4) in dead Camponotus castaneus ant heads after manipulation (Death After Manipulation samples) compared to gene expression in live manipulated Camponotus castaneus ant heads (Manipulated Biting Behavior samples)
ProteinId	HA2	HA10	CcL	CcD	PFAM annotation	GO annotation (terminal nodes only)	CcL -> CcD: Up/Down	CcL -> CcD: q value	CcL -> CcD: : q-value <= 0.05, fold change >= 2, and >= 1 sample with >= 4 expression value?	fold Up CcL -> CcD
Camfl1|CFLO21017-PA	1.82317	0	0	8.01081			Up	0.00139605	Yes	Infinite
Camfl1|CFLO25325-PA	2.0061	1.69411	0	10.2896			Up	0.00403959	Yes	Infinite
Camfl1|CFLO26420-PA	13.9139	39.5787	0	62.7713	PF00057.13|Ldl_recept_a	GO:0005515|protein binding	Up	0.0127896	Yes	Infinite
Camfl1|CFLO26628-PA	2.62942	1.27069	0	5.43522	PF00096.21|zf-C2H2;PF00096.21|zf-C2H2;PF00096.21|zf-C2H2;PF00096.21|zf-C2H2;PF13465.1|zf-H2C2_2;PF13465.1|zf-H2C2_2;PF13894.1|zf-C2H2_4;PF13894.1|zf-C2H2_4;PF13894.1|zf-C2H2_4	GO:0046872|metal ion binding	Up	0.00451079	Yes	Infinite
Camfl1|CFLO15004-PA	27.9724	68.8346	17.0594	79.9942	PF02949.15|7tm_6;PF08395.7|7tm_7	GO:0005549|odorant binding;GO:0007608|sensory perception of smell;GO:0050909|sensory perception of taste;GO:0016021|integral component of membrane;GO:0016020|membrane;GO:0004984|olfactory receptor activity	Up	0.000751251	Yes	4.68916
Camfl1|CFLO11842-PA	0.171095	0.149269	11.2584	47.8343			Up	0.000751251	Yes	4.24877
Camfl1|CFLO16251-PA	4.55598	70.6517	10.2957	43.5995	PF03392.8|OS-D		Up	0.0127896	Yes	4.23473
Camfl1|CFLO16381-PA	9.42211	25.2041	7.26107	29.689			Up	0.0049598	Yes	4.08879
Camfl1|CFLO17277-PA	40.2849	106.257	42.557	161.823	PF00135.23|COesterase;PF07859.8|Abhydrolase_3	GO:0016787|hydrolase activity;GO:0008152|metabolic process	Up	0.000751251	Yes	3.8025
Camfl1|CFLO23557-PA	25.7383	19.076	16.1084	58.8802	PF00011.16|HSP20		Up	0.000751251	Yes	3.65525
Camfl1|CFLO18604-PA	2.37472	1.4009	1.84374	6.71478	PF00028.12|Cadherin;PF00028.12|Cadherin;PF00028.12|Cadherin;PF00028.12|Cadherin;PF00028.12|Cadherin;PF00028.12|Cadherin;PF00028.12|Cadherin;PF00028.12|Cadherin;PF00028.12|Cadherin;PF00028.12|Cadherin	GO:0007156|homophilic cell adhesion;GO:0016020|membrane;GO:0005509|calcium ion binding	Up	0.000751251	Yes	3.64193
Camfl1|CFLO22849-PA	1193.47	359.276	269.714	978.411	PF00183.13|HSP90;PF13589.1|HATPase_c_3;PF02518.21|HATPase_c	GO:0051082|unfolded protein binding;GO:0006950|response to stress;GO:0006457|protein folding;GO:0005524|ATP binding	Up	0.000751251	Yes	3.62759
Camfl1|CFLO22077-PA	66.2993	60.9785	76.1463	248.5	PF00022.14|Actin		Up	0.000751251	Yes	3.26345
Camfl1|CFLO16496-PA	2.56962	1.45363	1.45315	4.70316	PF03142.10|Chitin_synth_2;PF13632.1|Glyco_trans_2_3;PF13641.1|Glyco_tranf_2_3		Up	0.0049598	Yes	3.23653
Camfl1|CFLO16497-PA	8.4383	3.89139	2.42897	7.75677			Up	0.015487	Yes	3.19344
Camfl1|CFLO13324-PA	36.5603	33.9977	19.5799	59.706	PF00096.21|zf-C2H2	GO:0046872|metal ion binding	Up	0.0249558	Yes	3.04935
Camfl1|CFLO13984-PA	2.93944	2.38466	1.83452	5.50929	PF07531.9|TAFH;PF08788.6|NHR2;PF01753.13|zf-MYND	GO:0003700|sequence-specific DNA binding transcription factor activity;GO:0006355|regulation of transcription, DNA-templated	Up	0.0194698	Yes	3.00312
Camfl1|CFLO20969-PA	15.9006	14.7841	5.19319	15.3655	PF13895.1|Ig_2;PF07686.12|V-set		Up	0.0200639	Yes	2.95878
Camfl1|CFLO13700-PA	33.4302	44.7385	97.6248	287.367	PF00248.16|Aldo_ket_red		Up	0.000751251	Yes	2.94359
Camfl1|CFLO18240-PA	0.811239	3.44315	2.32118	6.82935	PF04547.7|Anoctamin		Up	0.00198307	Yes	2.94219
Camfl1|CFLO13338-PA	5.75669	4.76233	4.267	12.3298			Up	0.0291202	Yes	2.88957
Camfl1|CFLO16519-PA	1.89233	2.51454	3.70405	10.5322			Up	0.0151544	Yes	2.84343
Camfl1|CFLO14241-PA	177.963	83.8811	58.7762	166.945	PF13516.1|LRR_6;PF13516.1|LRR_6;PF13516.1|LRR_6;PF00560.28|LRR_1;PF13504.1|LRR_7;PF13504.1|LRR_7	GO:0005515|protein binding	Up	0.000751251	Yes	2.84035
Camfl1|CFLO14421-PA	10.1147	6.89594	6.218	17.6438	PF06098.6|Radial_spoke_3		Up	0.000751251	Yes	2.83754
Camfl1|CFLO13378-PA	294.812	205.801	22.4712	63.6144	PF00010.21|HLH	GO:0046983|protein dimerization activity	Up	0.000751251	Yes	2.83093
Camfl1|CFLO22998-PA	22.7451	26.3635	22.2826	62.9197	PF00339.24|Arrestin_N;PF02752.17|Arrestin_C		Up	0.000751251	Yes	2.82371
Camfl1|CFLO14332-PA	20.8112	24.7002	9.84604	27.6011			Up	0.000751251	Yes	2.80327
Camfl1|CFLO22837-PA	59.0761	27.4778	18.3566	51.3456	PF13917.1|zf-CCHC_3		Up	0.00355551	Yes	2.79712
Camfl1|CFLO13098-PA	33.6891	37.4967	72.8248	202.201	PF00069.20|Pkinase;PF07714.12|Pkinase_Tyr;PF12202.3|OSR1_C	GO:0005524|ATP binding;GO:0004672|protein kinase activity;GO:0006468|protein phosphorylation	Up	0.000751251	Yes	2.77654
Camfl1|CFLO21433-PA	16.2388	11.5048	8.6978	24.0678	PF01529.15|zf-DHHC	GO:0008270|zinc ion binding	Up	0.000751251	Yes	2.76711
Camfl1|CFLO19048-PA	21.2381	39.233	17.8511	48.0229	PF01146.12|Caveolin		Up	0.00451079	Yes	2.69019
Camfl1|CFLO18119-PA	22.7642	22.7479	8.98358	23.8164	PF00400.27|WD40;PF00400.27|WD40	GO:0005515|protein binding	Up	0.0054229	Yes	2.6511
Camfl1|CFLO18435-PA	72.4506	64.9951	42.6782	111.941	PF06324.6|Pigment_DH	GO:0005576|extracellular region;GO:0005179|hormone activity;GO:0009416|response to light stimulus	Up	0.0258058	Yes	2.62291
Camfl1|CFLO20013-PA	11.5636	6.96813	7.98896	20.4695	PF02463.14|SMC_N;PF13476.1|AAA_23		Up	0.000751251	Yes	2.56222
Camfl1|CFLO15843-PA	62.1644	12.0089	13.9967	35.4278	PF01607.19|CBM_14;PF01607.19|CBM_14;PF01607.19|CBM_14	GO:0008061|chitin binding;GO:0005576|extracellular region;GO:0006030|chitin metabolic process	Up	0.00198307	Yes	2.53115
Camfl1|CFLO11202-PA	96.6384	83.1634	59.3242	148.402	PF00341.12|PDGF	GO:0008083|growth factor activity;GO:0016020|membrane	Up	0.000751251	Yes	2.50154
Camfl1|CFLO18646-PA	5.33023	12.9914	140.579	350.157	PF00069.20|Pkinase;PF07714.12|Pkinase_Tyr	GO:0005524|ATP binding;GO:0004672|protein kinase activity;GO:0006468|protein phosphorylation	Up	0.000751251	Yes	2.49082
Camfl1|CFLO15231-PA	13.1795	9.69296	9.9587	24.801			Up	0.000751251	Yes	2.49039
Camfl1|CFLO20133-PA	26.7393	25.3873	22.83	56.1851			Up	0.000751251	Yes	2.46102
Camfl1|CFLO18426-PA	19.6217	18.3973	29.7202	72.6698	PF00368.13|HMG-CoA_red;PF12349.3|Sterol-sensing;PF02460.13|Patched	GO:0015936|coenzyme A metabolic process;GO:0016020|membrane;GO:0004420|hydroxymethylglutaryl-CoA reductase (NADPH) activity;GO:0008158|hedgehog receptor activity;GO:0050662|coenzyme binding;GO:0055114|oxidation-reduction process	Up	0.000751251	Yes	2.44513
Camfl1|CFLO19963-PA	26.3459	17.4797	10.6949	25.8715	PF00069.20|Pkinase;PF07714.12|Pkinase_Tyr	GO:0005524|ATP binding;GO:0004672|protein kinase activity;GO:0006468|protein phosphorylation	Up	0.000751251	Yes	2.41905
Camfl1|CFLO11199-PA	55.6998	48.9489	39.7411	95.365	PF00431.15|CUB		Up	0.000751251	Yes	2.39966
Camfl1|CFLO21007-PA	4.03353	5.23259	4.65806	11.1724	PF02008.15|zf-CXXC	GO:0008270|zinc ion binding;GO:0003677|DNA binding	Up	0.0218085	Yes	2.39851
Camfl1|CFLO10404-PA	15.6787	13.2105	8.74449	20.9078			Up	0.0419272	Yes	2.39097
Camfl1|CFLO13027-PA	3.30194	4.59202	3.16914	7.53917			Up	0.00586296	Yes	2.37893
Camfl1|CFLO20682-PA	5.75333	10.7844	7.19007	17.0229	PF00250.13|Fork_head	GO:0006355|regulation of transcription, DNA-templated;GO:0043565|sequence-specific DNA binding;GO:0003700|sequence-specific DNA binding transcription factor activity	Up	0.0206351	Yes	2.36756
Camfl1|CFLO13832-PA	12.5587	12.7372	12.3382	29.0108	PF13855.1|LRR_8;PF13855.1|LRR_8;PF13306.1|LRR_5;PF13306.1|LRR_5;PF00560.28|LRR_1	GO:0005515|protein binding	Up	0.00198307	Yes	2.3513
Camfl1|CFLO21372-PA	12.2604	7.47718	4.41411	10.2705	PF00067.17|p450;PF00067.17|p450	GO:0005506|iron ion binding;GO:0055114|oxidation-reduction process;GO:0016705|oxidoreductase activity, acting on paired donors, with incorporation or reduction of molecular oxygen;GO:0020037|heme binding	Up	0.00139605	Yes	2.32674
Camfl1|CFLO18330-PA	15.5713	19.6791	8.6724	20.1707	PF00100.18|Zona_pellucida;PF00024.21|PAN_1;PF00024.21|PAN_1		Up	0.000751251	Yes	2.32585
Camfl1|CFLO18765-PA	56.4486	57.336	32.138	74.5825	PF00379.18|Chitin_bind_4	GO:0042302|structural constituent of cuticle	Up	0.000751251	Yes	2.3207
Camfl1|CFLO15394-PA	11.4619	7.73163	5.97015	13.8324	PF01019.16|G_glu_transpept	GO:0006749|glutathione metabolic process;GO:0003840|gamma-glutamyltransferase activity	Up	0.0025369	Yes	2.31693
Camfl1|CFLO16736-PA	5.12971	3.68336	2.19107	5.04891			Up	0.0298515	Yes	2.30431
Camfl1|CFLO19290-PA	10.6525	10.4614	8.72074	20.0753	PF13895.1|Ig_2;PF07686.12|V-set;PF13927.1|Ig_3		Up	0.0458712	Yes	2.30202
Camfl1|CFLO19236-PA	128.754	90.0077	67.1856	154.393	PF00011.16|HSP20		Up	0.000751251	Yes	2.29801
Camfl1|CFLO17589-PA	14.0791	9.80975	9.55042	21.9416	PF00209.13|SNF	GO:0005328|neurotransmitter:sodium symporter activity;GO:0006836|neurotransmitter transport;GO:0016021|integral component of membrane	Up	0.000751251	Yes	2.29745
Camfl1|CFLO18255-PA	12.1413	9.26407	7.29721	16.6605	PF01593.19|Amino_oxidase;PF04433.12|SWIRM;PF13450.1|NAD_binding_8;PF00890.19|FAD_binding_2;PF01266.19|DAO;PF07992.9|Pyr_redox_2;PF01134.17|GIDA	GO:0005515|protein binding;GO:0008033|tRNA processing;GO:0016491|oxidoreductase activity;GO:0055114|oxidation-reduction process;GO:0050660|flavin adenine dinucleotide binding	Up	0.00671541	Yes	2.28313
Camfl1|CFLO13530-PA	23.5074	18.4322	16.2748	37.0187	PF00179.21|UQ_con	GO:0016881|acid-amino acid ligase activity	Up	0.0025369	Yes	2.2746
Camfl1|CFLO22808-PA	27.8151	26.6742	12.5392	28.4761			Up	0.00355551	Yes	2.27097
Camfl1|CFLO21627-PA	25.7959	23.2267	17.6304	39.8309	PF01244.16|Peptidase_M19	GO:0006508|proteolysis;GO:0016805|dipeptidase activity	Up	0.000751251	Yes	2.25922
Camfl1|CFLO18165-PA	9.14972	6.90221	4.54599	10.2407	PF00379.18|Chitin_bind_4	GO:0042302|structural constituent of cuticle	Up	0.0434521	Yes	2.25269
Camfl1|CFLO27009-PA	10.2502	10.6567	6.05265	13.4984	PF07648.10|Kazal_2;PF07648.10|Kazal_2;PF07648.10|Kazal_2;PF07648.10|Kazal_2;PF07648.10|Kazal_2;PF07648.10|Kazal_2;PF00050.16|Kazal_1;PF00050.16|Kazal_1;PF00050.16|Kazal_1;PF00050.16|Kazal_1;PF00050.16|Kazal_1;PF00050.16|Kazal_1	GO:0005515|protein binding	Up	0.0266553	Yes	2.23016
Camfl1|CFLO18034-PA	41.985	30.1944	19.8595	44.27	PF12796.2|Ank_2;PF12796.2|Ank_2;PF12796.2|Ank_2;PF00023.25|Ank;PF00023.25|Ank;PF00023.25|Ank;PF00023.25|Ank;PF13637.1|Ank_4;PF13637.1|Ank_4;PF13637.1|Ank_4;PF13857.1|Ank_5;PF13857.1|Ank_5;PF13606.1|Ank_3;PF13606.1|Ank_3;PF13606.1|Ank_3;PF13606.1|Ank_3;PF01529.15|zf-DHHC	GO:0008270|zinc ion binding;GO:0005515|protein binding	Up	0.000751251	Yes	2.22916
Camfl1|CFLO19755-PA	16.6489	7.61981	5.965	13.2932	PF07527.8|Hairy_orange;PF00010.21|HLH	GO:0003677|DNA binding;GO:0006355|regulation of transcription, DNA-templated;GO:0046983|protein dimerization activity	Up	0.0176581	Yes	2.22853
Camfl1|CFLO19121-PA	28.046	30.921	26.1634	58.2312	PF04031.8|Las1		Up	0.00875512	Yes	2.22567
[truncated: 40 more rows]

## Sheet: Down_DeathAfterManip_vs_Manip
All down-regulated Camponotus floridanus homologs (2-fold and significant Q<0.05, minimum expression of 4) in dead Camponotus castaneus ant heads after manipulation (Death After Manipulation samples) compared to gene expression in live manipulated Camponotus castaneus ant heads (Manipulated Biting Behavior samples)
[truncated: 225 more rows]
